# Supplementary material for: Integrative analysis of single-cell and microarray data reveals SPI1-centered macrophage regulatory signatures in ulcerative colitis
Source: Front Genet. 2025 Sep 5;16:1617834. doi: 10.3389/fgene.2025.1617834 (PMC12446007; doi:10.3389/fgene.2025.1617834)
Supplement: Supplementary file 2 [file DataSheet1.zip]

Archive with 36 entries (30 files):
- regulon_specificity.R
- scripts/
- scripts/GSE75214_WGCNA_scripts/
- scripts/GSE75214_WGCNA_scripts/01_DEG.R
- scripts/GSE75214_WGCNA_scripts/02_WGCNA.R
- scripts/GSE75214_WGCNA_scripts/03_expression.R
- scripts/GSE75214_WGCNA_scripts/04_87466_75214_correlation.R
- scripts/GSE75214_WGCNA_scripts/05_robustness.R
- scripts/GSE87466_WGCNA_scripts/
- scripts/GSE87466_WGCNA_scripts/01_DEG.R
- scripts/GSE87466_WGCNA_scripts/02_WGCNA.R
- scripts/GSE87466_WGCNA_scripts/03_expression.R
- scripts/GSE87466_WGCNA_scripts/04_robustness.R
- scripts/machine learning/
- scripts/machine learning/00_batch_effect.R
- scripts/machine learning/01_LASSO.R
- scripts/machine learning/02_RFE-RF.R
- scripts/machine learning/03_SVM.R
- scripts/machine learning/04_Venn.R
- scripts/machine learning/GSE36807.R
- scripts/machine learning/test-ROC.R
- scripts/machine learning/training-ROC.R
- scripts/scRNA-seq/
- scripts/scRNA-seq/002_gmt.py
- scripts/scRNA-seq/00_Seurat basic.R
- scripts/scRNA-seq/01_metacells.R
- scripts/scRNA-seq/02_run_pyscenic_conda.sh
- scripts/scRNA-seq/03_after_scenic.R
- scripts/scRNA-seq/04_macrophage_m.R
- scripts/scRNA-seq/05_regulon_degs.R
- scripts/scRNA-seq/R/
- scripts/scRNA-seq/R/makeMetaCells.R
- scripts/scRNA-seq/R/score1.R
- scripts/scRNA-seq/R/tf_module_untils.R
- scripts/scRNA-seq/R/variance_decompose.R
- scripts/SPI1_activity.R
