# Supplementary material for: Integrative analysis of single-cell and microarray data reveals SPI1-centered macrophage regulatory signatures in ulcerative colitis
Source: Front Genet. 2025 Sep 5;16:1617834. doi: 10.3389/fgene.2025.1617834 (PMC12446007; doi:10.3389/fgene.2025.1617834)
Supplement: Supplementary file 2 [file DataSheet1.zip › scripts/GSE75214_WGCNA_scripts/01_DEG.R]

rm(list = ls())

library(GEOquery)
library(dplyr)
#######################################################
gset <- getGEO("GSE75214",destdir = "resource/",AnnotGPL = F,getGPL = F)
class(gset)
gset[[1]]
rt1 <- pData(gset[[1]])

control_samples <- rt1[grep("control_colon", rt1$title, ignore.case = TRUE), ]
uc_active_samples <- rt1[grep("UC_colon_active", rt1$title, ignore.case = TRUE), ]

rt1 <- rbind(control_samples,uc_active_samples)

rt1 <- rt1[,c(2,11)]
rt1$group <- ifelse(grepl("colitis",rt1[[2]]),"UC","Normal")
rt1 <- rt1[,-2]
colnames(rt1) <- c("sample","group")
save(rt1,file = "RDA/metadata.rdata")
load(file = "RDA/metadata.rdata")
exprSet <- exprs(gset[[1]])
exprSet <- as.data.frame(exprSet)
exprSet <- exprSet[, colnames(exprSet) %in% rt1$sample]
saveRDS(exprSet,file = "RDA/exprSet.rds")
saveRDS(gset,file = "gset.rds")
saveRDS(rt1,file = "metadata.rds")
############################################
exprSet <- readRDS(file = "RDA/exprSet.rds")
load(file = "RDA/metadata.rdata")
ex <- exprSet
qx <- as.numeric(quantile(ex, c(0., 0.25, 0.5, 0.75, 0.99, 1.0), na.rm=T))
LogC <- (qx[5] > 100) ||
  (qx[6]-qx[1] > 50 && qx[2] > 0) ||
  (qx[2] > 0 && qx[2] < 1 && qx[4] > 1 && qx[4] < 2)

if (LogC) {
  ex[which(ex <= 0)] <- NaN
  exprSet <- log2(ex)
  print("log2 transform finished")
}else{
  print("log2 transform not needed")
}
par(mar=c(8,4,2,2))
library(limma)
boxplot(exprSet,outline=FALSE, notch=T, las=2)
exprSet <- normalizeBetweenArrays(exprSet)
boxplot(exprSet,outline=FALSE, notch=T, las=2)
exprSet <- as.data.frame(exprSet)

gset[[1]]@annotation

index <- "GPL6244"
library(hugene10sttranscriptcluster.db)
probe2symbol_df <- toTable(hugene10sttranscriptclusterSYMBOL)
library(dplyr)
library(tibble)
exprSet <- exprSet %>%
  rownames_to_column("probe_id") %>%
  inner_join(probe2symbol_df, by = "probe_id") %>%
  dplyr::select(-probe_id) %>%
  dplyr::select(symbol, everything()) %>%
  mutate(rowMean = rowMeans(.[, -1])) %>%
  arrange(desc(rowMean)) %>%
  distinct(symbol, .keep_all = TRUE) %>%
  dplyr::select(-rowMean) %>%
  column_to_rownames("symbol")


#################################
group <- c(rep("Normal",11),rep("UC",74))
group <- factor(group,levels = c("Normal","UC"))

keep <- rowSums(exprSet > 5) >= (ncol(exprSet) / 2)
exprSet <- exprSet[keep, ]

res.pca <- prcomp(t(exprSet), scale = TRUE)
library(factoextra)
fviz_pca_ind(res.pca,col.ind = group)
design <- model.matrix(~group)

colnames(design) <- levels(group)
fit <- lmFit(exprSet,design)
fit2 <- eBayes(fit)
allDiff=topTable(fit2,adjust='fdr',coef=2,number=Inf)
save(allDiff,file = "RDA/allDiff.Rdata")
library(dplyr)
diffgene <- allDiff %>%
  filter(adj.P.Val < 0.05) %>%
  filter(abs(logFC) >1)
save(diffgene,group,file = "RDA/diffgene.Rdata")
save(exp,rt1,file = "RDA/GSE87466A.rdata")

library(tibble)
diffgene <- rownames_to_column(diffgene, var = "symbol")
write.xlsx(diffgene, file = "degs_GSE87466.xlsx")


rm(list = ls())
library(ggplot2)
library(ggrepel)
#library(dplgeneyr)
load(file = "RDA/allDiff.Rdata")
data <- allDiff
data$gene <- rownames(data)

logFCfilter = 1
logFCcolor = 3
index = data$adj.P.Val <0.05 & abs(data$logFC) > logFCfilter
data$group <- 0
data$group[index & data$logFC>0] = 1
data$group[index & data$logFC<0] = -1
data$group <- factor(data$group,levels = c(1,0,-1),labels =c("Up","NS","Down") )
ggplot(data=data, aes(x=logFC, y =-log10(adj.P.Val),color=group)) +
  geom_point(alpha=0.8, size=1.2)+
  scale_color_manual(values = c("darkred", "black", "royalblue4"))+
  labs(x="log2 (fold change)",y="-log10 (adj.P.Val)")+
  theme(plot.title = element_text(hjust = 0.4))+
  geom_hline(yintercept = -log10(0.05),lty=4,lwd=0.6,alpha=0.8)+
  geom_vline(xintercept = c(-logFCfilter,logFCfilter),lty=4,lwd=0.6,alpha=0.8)+
  theme_bw()+
  theme(panel.border = element_blank(),
        panel.grid.major = element_blank(),
        panel.grid.minor = element_blank(),
        axis.line = element_line(colour = "black")) +
  theme(legend.position="top")+
  geom_point(data=subset(data, abs(logFC) >= logFCcolor & adj.P.Val <0.05),alpha=0.8, size=3,col="green2")+
  geom_text_repel(data=subset(data, abs(logFC) >= logFCcolor & adj.P.Val <0.05),
                  aes(label=gene),col="black",alpha = 0.8)
