# Supplementary material for: Integrative analysis of single-cell and microarray data reveals SPI1-centered macrophage regulatory signatures in ulcerative colitis
Source: Front Genet. 2025 Sep 5;16:1617834. doi: 10.3389/fgene.2025.1617834 (PMC12446007; doi:10.3389/fgene.2025.1617834)
Supplement: Supplementary file 2 [file DataSheet1.zip › scripts/GSE75214_WGCNA_scripts/02_WGCNA.R]

rm(list = ls())
expl <- readRDS("resource/GSE75214_exprSet.rds")
rt4 <- readRDS("resource/GSE75214_metadata.rds")
library(WGCNA)
#######GSE75214 WGCNA########
datExpr0 = as.data.frame(t(expl))

gene_var <- apply(datExpr0, 2, var)    
gene_mad <- apply(datExpr0, 2, mad)    
gene_cv <- apply(datExpr0, 2, function(x) sd(x)/mean(x))  

keep_genes <- (
  gene_var > quantile(gene_var, 0.25) &      
    gene_mad > quantile(gene_mad, 0.25) &     
    gene_cv > quantile(gene_cv, 0.25) &     
    apply(datExpr0, 2, max) > 1              
)
datExpr <- datExpr0[, keep_genes]

test <- datExpr0[1:10,1:10]
gsg = goodSamplesGenes(datExpr, verbose = 3)
gsg$allOK

test <- dist(datExpr)
sampleTree = hclust(dist(datExpr), method = "average")

par(cex = 0.6)
par(mar = c(0,4,2,0))
plot(sampleTree)
plot(sampleTree, main = "Sample clustering to detect outliers", sub="", xlab="", cex.lab = 1.5, cex.axis = 1.5, cex.main = 2)

label_color = as.numeric(as.factor(rt4$group))
traitColors = numbers2colors(label_color, signed = FALSE)
plotDendroAndColors(sampleTree, 
                    traitColors,
                    groupLabels = names(datExpr0), 
                    main = "Sample dendrogram and trait heatmap")
save(datExpr, rt4, file = "RDA/GSE75214-01-dataInput.rda")
######################WGCNA###############

library(WGCNA)

enableWGCNAThreads()

powers = c(c(1:10), seq(from = 12, to=30, by=2))
length(powers)
sft = pickSoftThreshold(datExpr, powerVector = powers, verbose = 3, networkType = "signed")

test <- sft$fitIndices
save(sft,powers,file = "RDA/GSE75214sft.rda")
load("RDA/GSE75214sft.rda")


par(mfrow = c(1, 2))

#  Scale Independence
plot(sft$fitIndices[,1], -sign(sft$fitIndices[,3])*sft$fitIndices[,2],
     xlab = "Soft Threshold (power)", 
     ylab = "Scale Free Topology Fit (signed R²)",
     type = "n", 
     main = "Scale Independence",
     ylim = c(0, 0.9)) 

text(sft$fitIndices[,1], -sign(sft$fitIndices[,3])*sft$fitIndices[,2],
     labels = powers, col = "red", cex = 0.9)
abline(h = 0.8, col = "red", lty = 2)
legend("bottomright", legend = "R² = 0.8", col = "red", lty = 2, bty = "n", cex = 0.9)

#  Mean Connectivity
plot(sft$fitIndices[,1], sft$fitIndices[,5],
     xlab = "Soft Threshold (power)", 
     ylab = "Mean Connectivity", 
     type = "n",
     main = "Mean Connectivity")
text(sft$fitIndices[,1], sft$fitIndices[,5], 
     labels = powers, col = "red", cex = 0.9)


net = blockwiseModules(
  datExpr,
  power = 12,
  networkType = "signed",  
  TOMType = "signed",
  minModuleSize = 100,
  deepSplit = 3,
  mergeCutHeight = 0.15,
  pamRespectsDendro = FALSE,
  numericLabels = TRUE,
  saveTOMs = TRUE,
  saveTOMFileBase = "TOM", 
  reassignThreshold = 0,
  detectCutHeight = 0.995,
  verbose = 3
)

saveRDS(net,file="RDA/75214net.rds")
net <-readRDS(file="RDA/75214net.rds")

table(net$colors)

# open a graphics window
sizeGrWindow(12, 9)

#mergedColors = labels2colors(net$colors)
dynamicColors <- labels2colors(net$colors)
table(dynamicColors)
# Plot the dendrogram and the module colors underneath
plot(net$dendrograms[[1]])
plotDendroAndColors(net$dendrograms[[1]], 
                    dynamicColors[net$blockGenes[[1]]],
                    "Module colors",
                    dendroLabels = FALSE, hang = 0.03,
                    addGuide = TRUE, guideHang = 0.05)

MEList = moduleEigengenes(datExpr, colors = dynamicColors)
MEs = MEList$eigengenes
# Calculate dissimilarity of module eigengenes
MEDiss = 1-cor(MEs)
# Cluster module eigengenes
METree = hclust(as.dist(MEDiss), method = "average")
# Plot the result
sizeGrWindow(7, 6)
plot(METree, main = "Clustering of module eigengenes",xlab = "", sub = "")
MEDissThres = 0.3
# Plot the cut line into the dendrogram
abline(h=MEDissThres, col = "red")
# Call an automatic merging function
merge = mergeCloseModules(datExpr, dynamicColors, cutHeight = MEDissThres, verbose = 5)
# The merged module colors
mergedColors = merge$colors

# Eigengenes of the new merged modules:
mergedMEs = merge$newMEs
table(mergedColors)

sizeGrWindow(12, 9)
plotDendroAndColors(net$dendrograms[[1]], cbind(dynamicColors[net$blockGenes[[1]]], mergedColors[net$blockGenes[[1]]]),#merge前后的颜色对比 表示合并前后的模块差异
                    c("Dynamic Tree Cut", "Merged dynamic"),
                    dendroLabels = FALSE, hang = 0.03,
                    addGuide = TRUE, guideHang = 0.05)
graph2pdf(file="wgcna.pdf",width=10,height=6)

# Rename to moduleColors
moduleColors = mergedColors
names(moduleColors) <- colnames(datExpr)
saveRDS(moduleColors,file="output/moduleColors_75214.rds")


# Construct numerical labels corresponding to the colors

colorOrder = c("grey", standardColors(50))
moduleLabels = match(moduleColors, colorOrder)-1
MEs = mergedMEs
geneTree = net$dendrograms[[1]]

library(WGCNA)
# Define numbers of genes and samples
nGenes = ncol(datExpr)
nSamples = nrow(datExpr)
# Recalculate MEs with color labels
test <- moduleEigengenes(datExpr, moduleColors)
MEs0 = moduleEigengenes(datExpr, moduleColors)$eigengenes
MEs = orderMEs(MEs0)
saveRDS(MEs, file="output/75214_MEs.rds")
datTraits <- rt4
datTraits$group <- factor(datTraits$group,levels = c("Normal","UC"))

design=model.matrix(~0+ datTraits$group)
design <- as.data.frame(design)
colnames(design)=levels(datTraits$group)
design
#design$time <- as.numeric(datTraits$group)

moduleTraitCor = cor(MEs, design, use = "p")
nSamples <- nrow(datExpr)
moduleTraitPvalue = corPvalueStudent(moduleTraitCor, nSamples)

sizeGrWindow(10,6)
# Will display correlations and their p-values
textMatrix =  paste(signif(moduleTraitCor, 2), "(",
                    signif(moduleTraitPvalue, 1), ")", sep = "");
dim(textMatrix) = dim(moduleTraitCor)

par(mar = c(6, 8.5, 3, 3));

# Display the correlation values within a heatmap plot
labeledHeatmap(Matrix = moduleTraitCor,
               xLabels = colnames(design),
               yLabels = names(MEs),
               ySymbols = names(MEs),
               colorLabels = FALSE,
               colors = blueWhiteRed(50),
               textMatrix = textMatrix,
               setStdMargins = FALSE,
               cex.text = 0.4,
               zlim = c(-1,1),
               main = paste("Module-trait relationships"))

dd1 <- data.frame(ME=names(MEs),color=substring(names(MEs),3))
dd2 <- data.frame(table(moduleColors))
colnames(dd2) <- c("color","num")
dd3 <- merge(dd1,dd2,by="color")
rownames(dd3) <- dd3$ME
dd3 <- dd3[names(MEs),]

### c(bottom, left, top, right)
par(mar = c(6, 10, 3, 3))
ynumbers <- paste0(names(MEs),paste0("(",dd3$num,")"))
ynumbers
labeledHeatmap(Matrix = moduleTraitCor,
               xLabels = colnames(design),
               yLabels = names(MEs),
               ySymbols = ynumbers,
               colorLabels = FALSE,
               colors = blueWhiteRed(50),
               textMatrix = textMatrix,
               setStdMargins = FALSE,
               cex.text = 0.8,
               zlim = c(-1,1),
               main = paste("Module-trait relationships"))


module = "tan"
moduleGenes = moduleColors==module
datExpr <- as.data.frame(datExpr)
dd <- datExpr[,moduleGenes]

saveRDS(dd,file="RDA/75214tan.rds")


library(dplyr)
library(tibble)
library(tidyr)
test <- dd[1:10,1:10]
dd <- dd %>% 
  rownames_to_column("sample") %>% 
  mutate(group = datTraits$group) %>% 
  select(group,everything()) %>% 
  pivot_longer(cols = 3:ncol(.),
               names_to = "gene",
               values_to = "expression") 

library(ggplot2)
ggplot(dd,aes(x = group,y = expression)) +
  geom_boxplot(aes(fill=group)) 

###############################################################################

design
mylove = as.data.frame(design$UC)
names(mylove) = "mylove"

modNames = substring(names(MEs), 3)

### module membership MM
geneModuleMembership = as.data.frame(cor(datExpr, MEs, use = "p"))
MMPvalue = as.data.frame(corPvalueStudent(as.matrix(geneModuleMembership), nSamples))

names(geneModuleMembership) = paste("MM", modNames, sep="")
names(MMPvalue) = paste("p.MM", modNames, sep="")

### Gene Significance GS
geneTraitSignificance = as.data.frame(cor(datExpr, mylove$mylove, use = "p"))
GSPvalue = as.data.frame(corPvalueStudent(as.matrix(geneTraitSignificance), nSamples))

names(geneTraitSignificance) = paste("GS.", names(mylove), sep="")
names(GSPvalue) = paste("p.GS.", names(mylove), sep="")

module = "tan"
column = match(module, modNames)
table(moduleColors)
moduleGenes = moduleColors==module

sizeGrWindow(7, 7)
par(mfrow = c(1,1))
MM <- geneModuleMembership[moduleGenes, column]
GS <- geneTraitSignificance[moduleGenes, 1]

verboseScatterplot(MM,GS,
                   xlab = paste("Module Membership in", module, "module"),
                   ylab = "Gene significance for body weight",
                   main = paste("Module membership vs. gene significance\n"),
                   cex.main = 1.2, cex.lab = 1.2, cex.axis = 1.2, col = module)
### ##########
valid_indices <- MM > 0.5 & GS > 0.2
abline(h=0.2, col = "red")
abline(v=0.5, col = "red")

verboseScatterplot(MM[valid_indices], GS[valid_indices],
                   xlab = paste("Module Membership in", module, "module"),
                   ylab = "Gene significance for body weight",
                   main = paste("Module membership vs. gene significance\n"),
                   cex.main = 1.2, cex.lab = 1.2, cex.axis = 1.2, 
                   col = if (length(module) == 1) module else module[valid_indices],
                   xlim = c(0.4, max(MM[valid_indices], na.rm = TRUE)),  # 优化x轴范围
                   ylim = c(0.1, max(GS[valid_indices], na.rm = TRUE)))  # 优化y轴范围

allModuleGenes <- names(datExpr)[moduleGenes]

selectedGenes <- allModuleGenes[valid_indices]
tan <- data.frame(
  Gene = allModuleGenes[valid_indices],
  MM = MM[valid_indices],
  GS = GS[valid_indices]
)
saveRDS(tan,file="RDA/tan_MMGS.rds")
