# Supplementary material for: Integrative analysis of single-cell and microarray data reveals SPI1-centered macrophage regulatory signatures in ulcerative colitis
Source: Front Genet. 2025 Sep 5;16:1617834. doi: 10.3389/fgene.2025.1617834 (PMC12446007; doi:10.3389/fgene.2025.1617834)
Supplement: Supplementary file 2 [file DataSheet1.zip › scripts/GSE75214_WGCNA_scripts/03_expression.R]

rm(list=ls())
library(dplyr)
library(ggplot2)
library(reshape2)
library(ggpubr)

exprSet <- readRDS("resource/GSE75214_exprSet.rds")
rt1 <- readRDS("resource/GSE75214_metadata.rds")

genes_of_interest <- c("SPI1","IRAK3", "IL1RN", "CD55","PEA15")
sub_expr <- exprSet[genes_of_interest, ]
sub_expr_t <- t(sub_expr)
expr_df <- as.data.frame(sub_expr_t)
expr_df$sample <- rownames(expr_df)

merged_df <- merge(expr_df, rt1, by = "sample")


long_df <- melt(merged_df, id.vars = c("sample", "group"),
                variable.name = "gene", value.name = "expression")

ggplot(long_df, aes(x = group, y = expression, fill = group)) +
  geom_boxplot(outlier.shape = NA, alpha = 0.7) +
  geom_jitter(width = 0.2, size = 1) +
  facet_wrap(~gene, scales = "free_y", ncol = 5) + 
  stat_compare_means(method = "t.test", label = "p.signif", label.y.npc = "top") +
  theme_bw() +
  labs(title = "GSE75214", x = NULL, y = "expression") +
  scale_fill_manual(values = c("Normal" = "#4DBBD5", "UC" = "#E64B35"))

##################################################################################
expr_df <- as.data.frame(t(exprSet[c("SPI1", "IRAK3", "IL1RN","CD55","PEA15"), ]))
expr_df$group <- rt1$group


uc_df <- expr_df[expr_df$group == "UC", ]

par(mfrow = c(2, 2))
plot(uc_df$SPI1, uc_df$IRAK3, main = "SPI1 vs IRAK3 (UC only)", 
     xlab = "SPI1", ylab = "IRAK3", pch = 16)
abline(lm(IRAK3 ~ SPI1, data = uc_df), col = "red")
cor.test(uc_df$SPI1, uc_df$IRAK3, method = "pearson")

plot(uc_df$SPI1, uc_df$IL1RN, main = "SPI1 vs IL1RN (UC only)", 
     xlab = "SPI1", ylab = "IL1RN", pch = 16)
abline(lm(IL1RN ~ SPI1, data = uc_df), col = "blue")
cor.test(uc_df$SPI1, uc_df$IL1RN, method = "pearson")

plot(uc_df$SPI1, uc_df$CD55, main = "SPI1 vs CD55 (UC only)", 
     xlab = "SPI1", ylab = "CD55", pch = 16)
abline(lm(CD55 ~ SPI1, data = uc_df), col = "pink")
cor.test(uc_df$SPI1, uc_df$CD55, method = "pearson")

plot(uc_df$SPI1, uc_df$PEA15, main = "SPI1 vs PEA15 (UC only)", 
     xlab = "SPI1", ylab = "PEA15", pch = 16)
abline(lm(PEA15 ~ SPI1, data = uc_df), col = "pink")
cor.test(uc_df$SPI1, uc_df$PEA15, method = "pearson")


par(mfrow = c(2, 2)) 

# 1: SPI1 vs IRAK3
res1 <- cor.test(uc_df$SPI1, uc_df$IRAK3, method = "pearson")
plot(uc_df$SPI1, uc_df$IRAK3, main = "SPI1 vs IRAK3 (UC only)", 
     xlab = "SPI1", ylab = "IRAK3", pch = 16)
abline(lm(IRAK3 ~ SPI1, data = uc_df), col = "red")
legend("topright", legend = paste0("r = ", round(res1$estimate, 2), 
                                   "\np = ", signif(res1$p.value, 3)), bty = "n")

# 2: SPI1 vs IL1RN
res2 <- cor.test(uc_df$SPI1, uc_df$IL1RN, method = "pearson")
plot(uc_df$SPI1, uc_df$IL1RN, main = "SPI1 vs IL1RN (UC only)", 
     xlab = "SPI1", ylab = "IL1RN", pch = 16)
abline(lm(IL1RN ~ SPI1, data = uc_df), col = "blue")
legend("topright", legend = paste0("r = ", round(res2$estimate, 2), 
                                   "\np = ", signif(res2$p.value, 3)), bty = "n")

# 3: SPI1 vs CD55
res3 <- cor.test(uc_df$SPI1, uc_df$CD55, method = "pearson")
plot(uc_df$SPI1, uc_df$CD55, main = "SPI1 vs CD55 (UC only)", 
     xlab = "SPI1", ylab = "CD55", pch = 16)
abline(lm(CD55 ~ SPI1, data = uc_df), col = "darkgreen")
legend("topright", legend = paste0("r = ", round(res3$estimate, 2), 
                                   "\np = ", signif(res3$p.value, 3)), bty = "n")

# 4: SPI1 vs PEA15
res4 <- cor.test(uc_df$SPI1, uc_df$PEA15, method = "pearson")
plot(uc_df$SPI1, uc_df$PEA15, main = "SPI1 vs PEA15 (UC only)", 
     xlab = "SPI1", ylab = "PEA15", pch = 16)
abline(lm(PEA15 ~ SPI1, data = uc_df), col = "darkblue")
legend("topright", legend = paste0("r = ", round(res4$estimate, 2), 
                                   "\np = ", signif(res4$p.value, 3)), bty = "n")
