# Supplementary material for: Integrative analysis of single-cell and microarray data reveals SPI1-centered macrophage regulatory signatures in ulcerative colitis
Source: Front Genet. 2025 Sep 5;16:1617834. doi: 10.3389/fgene.2025.1617834 (PMC12446007; doi:10.3389/fgene.2025.1617834)
Supplement: Supplementary file 2 [file DataSheet1.zip › scripts/GSE75214_WGCNA_scripts/04_87466_75214_correlation.R]

MEs_87466<- readRDS(file="output/87466_MEs.rds")
MEs_75214<- readRDS(file="output/75214_MEs.rds")
colnames(MEs_87466) <- paste0("87466_", colnames(MEs_87466))
colnames(MEs_75214) <- paste0("75214_", colnames(MEs_75214))
### 相似度
rm(list = ls())
library(WGCNA)

load("RDA/GSE75214-01-dataInput.rda")
datExpr_75214 <- datExpr 
rt_75214 <- rt4
load("RDA/GSE87466-01-dataInput.rda")
datExpr_87466 <- datExpr 
rt_87466 <- rt1

moduleColors_87466 <- readRDS(file="output/moduleColors_87466.rds")
moduleColors_75214 <- readRDS(file="output/moduleColors_75214.rds")

common_genes <- intersect(colnames(datExpr_87466), colnames(datExpr_75214))

datExpr_87466 <- datExpr_87466[, common_genes]
datExpr_75214 <- datExpr_75214[, common_genes]

datExpr_87466_common <- as.data.frame(t(datExpr_87466))
datExpr_75214_common <- as.data.frame(t(datExpr_75214))

moduleColors_common <- moduleColors_87466[common_genes]

multiExpr <- list()
multiExpr[[1]] <- list(data = datExpr_87466)
multiExpr[[2]] <- list(data = datExpr_75214)
names(multiExpr) <- c("GSE87466", "GSE75214")

colorList <- list()
colorList <- list(GSE87466 = moduleColors_common)

system.time({
  mp <- modulePreservation(
    multiExpr,
    colorList,
    referenceNetworks = 1,
    nPermutations = 200,  
    networkType = "signed",  
    verbose = 3,
    parallelCalculation = TRUE
  )
})

saveRDS(mp,file="output/WGCNA_modulePreservation.rds")
ref = 1
test = 2

preservationStats <- mp$preservation$Z[[ref]][[test]]


modColors = rownames(preservationStats)

plot(preservationStats$moduleSize,
     preservationStats$Zsummary.pres,
     col = modColors,
     pch = 19,
     main = "Module Preservation (Zsummary)",
     xlab = "Module Size", ylab = "Zsummary")

abline(h = 2, col = "blue", lty = 2)
abline(h = 10, col = "red", lty = 2)
