# Supplementary material for: Integrative analysis of single-cell and microarray data reveals SPI1-centered macrophage regulatory signatures in ulcerative colitis
Source: Front Genet. 2025 Sep 5;16:1617834. doi: 10.3389/fgene.2025.1617834 (PMC12446007; doi:10.3389/fgene.2025.1617834)
Supplement: Supplementary file 2 [file DataSheet1.zip › scripts/GSE75214_WGCNA_scripts/05_robustness.R]

rm(list = ls())
expl <- readRDS("resource/GSE75214_exprSet.rds")
rt4 <- readRDS("resource/GSE75214_metadata.rds")
library(WGCNA)
#######GSE75214 WGCNA########
################################################
datExpr0 = as.data.frame(t(expl))


gene_var <- apply(datExpr0, 2, var)    
gene_mad <- apply(datExpr0, 2, mad)    
gene_cv <- apply(datExpr0, 2, function(x) sd(x)/mean(x))  


keep_genes <- (
  gene_var > quantile(gene_var, 0.25) &      
    gene_mad > quantile(gene_mad, 0.25) &     
    gene_cv > quantile(gene_cv, 0.25) &        
    apply(datExpr0, 2, max) > 1             
)
datExpr <- datExpr0[, keep_genes]

core_genes <- readRDS(file="RDA/87466_paleturquoise_MMGS.rds")
core_genes <- as.character(core_genes$Gene)

common_genes <- intersect(core_genes, colnames(datExpr))
sub_expr <- datExpr[, common_genes]  
sub_expr <- as.data.frame(t(sub_expr))

ME_projected <- prcomp(t(sub_expr), scale. = TRUE)$x[, 1]

group <- rt4$group  
boxplot(ME_projected ~ group, main = "Module expression across groups")
t.test(ME_projected ~ group)

library(ggplot2)
df <- data.frame(
  Sample = rownames(datExpr),
  ModuleEigengene = ME_projected,
  Group = rt4$group
)

ggplot(df, aes(x = Group, y = ModuleEigengene, fill = Group)) +
  geom_boxplot() +
  labs(title = "Projected Module Eigengene in GSE75214")

ggplot(df, aes(x = Group, 
               y = ModuleEigengene, fill = Group)) +
  geom_boxplot() +
  scale_fill_manual(values = c("Normal" = "#A6CEE3", "UC" = "#FB8072")) +
  labs(title = "Projected Module Eigengene in GSE75214", x = "Group") +
  theme_minimal()
