# Supplementary material for: Integrative analysis of single-cell and microarray data reveals SPI1-centered macrophage regulatory signatures in ulcerative colitis
Source: Front Genet. 2025 Sep 5;16:1617834. doi: 10.3389/fgene.2025.1617834 (PMC12446007; doi:10.3389/fgene.2025.1617834)
Supplement: Supplementary file 2 [file DataSheet1.zip › scripts/GSE87466_WGCNA_scripts/02_WGCNA.R]

rm(list = ls())
load("RDA/GSE87466A.rdata")
library(WGCNA)
library(dplyr)

datExpr0 = as.data.frame(t(exp))  

gsg = goodSamplesGenes(datExpr0, verbose = 3)

gene_var <- apply(datExpr0, 2, var)    
gene_mad <- apply(datExpr0, 2, mad)    
gene_cv <- apply(datExpr0, 2, function(x) sd(x)/mean(x))  

keep_genes <- (
  gene_var > quantile(gene_var, 0.25) &      
    gene_mad > quantile(gene_mad, 0.25) &      
    gene_cv > quantile(gene_cv, 0.25) &        
    apply(datExpr0, 2, max) > 1                
)
datExpr <- datExpr0[, keep_genes]
save(datExpr, rt1, file = "RDA/GSE87466-01-dataInput.rda")


par(mfrow = c(1, 2))
hist(gene_mad, breaks = 50, main = "Gene MAD Distribution",
     xlab = "MAD", col = "lightblue")
abline(v = quantile(gene_mad, 0.5), col = "red", lty = 2)

sampleTree = hclust(dist(datExpr0), method = "average")
plot(sampleTree, main = "Sample clustering to detect outliers", sub="", xlab="", cex.lab = 1.5, cex.axis = 1.5, cex.main = 2)
label_color = as.numeric(as.factor(rt1$group))
traitColors = numbers2colors(label_color, signed = FALSE)
plotDendroAndColors(sampleTree, 
                    traitColors,
                    groupLabels = names(datExpr0), 
                    main = "Sample dendrogram and trait heatmap")

powers = c(1:10, seq(12, 30, 2))
sft = pickSoftThreshold(datExpr, powerVector = powers, verbose = 10, networkType = "signed")
save(sft, powers, file = "RDA/87466wgcna.rda")
load(file = "RDA/87466wgcna.rda")

par(mfrow = c(1, 2))

# 1: Scale Independence
plot(sft$fitIndices[,1], -sign(sft$fitIndices[,3])*sft$fitIndices[,2],
     xlab = "Soft Threshold (power)", 
     ylab = "Scale Free Topology Fit (signed R²)",
     type = "n", 
     main = "Scale Independence",
     ylim = c(0, 0.9)) 

text(sft$fitIndices[,1], -sign(sft$fitIndices[,3])*sft$fitIndices[,2],
     labels = powers, col = "red", cex = 0.9)
abline(h = 0.8, col = "red", lty = 2)
legend("bottomright", legend = "R² = 0.8", col = "red", lty = 2, bty = "n", cex = 0.9)

# 2: Mean Connectivity
plot(sft$fitIndices[,1], sft$fitIndices[,5],
     xlab = "Soft Threshold (power)", 
     ylab = "Mean Connectivity", 
     type = "n",
     main = "Mean Connectivity")
text(sft$fitIndices[,1], sft$fitIndices[,5], 
     labels = powers, col = "red", cex = 0.9)

sft_table <- sft$fitIndices

candidate_powers <- sft_table$Power[
  sft_table$SFT.R.sq >= 0.8 & 
    sft_table$mean.k. > 50
]

if(length(candidate_powers) > 0) {
  power <- min(candidate_powers)  
} else {
  candidate_powers <- sft_table$Power[sft_table$SFT.R.sq > 0.7]
  if(length(candidate_powers) > 0) {
    power <- candidate_powers[which.max(
      sft_table$mean.k.[sft_table$Power %in% candidate_powers]
    )]
  } else {
    power <- 12  
  }
}

##  power=14 

net = blockwiseModules(
  datExpr,
  power = 14,
  networkType = "signed",  
  TOMType = "signed",
  minModuleSize = 40,
  deepSplit = 3,
  mergeCutHeight = 0.20,
  pamRespectsDendro = FALSE,
  numericLabels = TRUE,
  saveTOMs = TRUE,
  saveTOMFileBase = "TOM", 
  reassignThreshold = 0,
  detectCutHeight = 0.995,
  verbose = 3
)

table(net$colors)
save(net, file = "RDA/87466net.rda")
load(file = "RDA/87466net.rda")

dynamicColors <- labels2colors(net$colors)
table(dynamicColors)
plot(net$dendrograms[[1]])
plotDendroAndColors(net$dendrograms[[1]], 
                    dynamicColors[net$blockGenes[[1]]],
                    "Module colors",
                    dendroLabels = FALSE, hang = 0.03,
                    addGuide = TRUE, guideHang = 0.05)
MEList = moduleEigengenes(datExpr, colors = dynamicColors)
MEs = MEList$eigengenes
# Calculate dissimilarity of module eigengenes
MEDiss = 1-cor(MEs)
# Cluster module eigengenes
METree = hclust(as.dist(MEDiss), method = "average")
# Plot the result
sizeGrWindow(7, 6)
plot(METree, main = "Clustering of module eigengenes",xlab = "", sub = "")
MEDissThres = 0.3
# Plot the cut line into the dendrogram
abline(h=MEDissThres, col = "red")

# Call an automatic merging function
merge = mergeCloseModules(datExpr, dynamicColors, cutHeight = MEDissThres, verbose = 3)
# The merged module colors
mergedColors = merge$colors
# Eigengenes of the new merged modules:
mergedMEs = merge$newMEs
table(mergedColors)
sizeGrWindow(12, 9)
plotDendroAndColors(net$dendrograms[[1]], cbind(dynamicColors[net$blockGenes[[1]]], mergedColors[net$blockGenes[[1]]]),#merge前后的颜色对比 表示合并前后的模块差异
                    c("Dynamic Tree Cut", "Merged dynamic"),
                    dendroLabels = FALSE, hang = 0.03,
                    addGuide = TRUE, guideHang = 0.05)
# Rename to moduleColors
moduleColors = mergedColors
names(moduleColors) <- colnames(datExpr)
saveRDS(moduleColors,file="RDA/moduleColors_87466.rds")


# The merged module colors
mergedColors = merge$colors
# Eigengenes of the new merged modules:
mergedMEs = merge$newMEs
table(mergedColors)
sizeGrWindow(12, 9)
plotDendroAndColors(net$dendrograms[[1]], cbind(dynamicColors[net$blockGenes[[1]]], mergedColors[net$blockGenes[[1]]]),#merge前后的颜色对比 表示合并前后的模块差异
                    c("Dynamic Tree Cut", "Merged dynamic"),
                    dendroLabels = FALSE, hang = 0.03,
                    addGuide = TRUE, guideHang = 0.05)


# Rename to moduleColors
moduleColors = mergedColors
# Construct numerical labels corresponding to the colors
colorOrder = c("grey", standardColors(50))
moduleLabels = match(moduleColors, colorOrder)-1
MEs = mergedMEs
geneTree = net$dendrograms[[1]]

nGenes = ncol(datExpr)
nSamples = nrow(datExpr)
# Recalculate MEs with color labels
test <- moduleEigengenes(datExpr, moduleColors)
MEs0 = moduleEigengenes(datExpr, moduleColors)$eigengenes
MEs = orderMEs(MEs0)
saveRDS(MEs, file="output/87466_MEs.rds")
#############################################################################
datTraits <- rt1
datTraits$group <- factor(datTraits$group,levels = c("HC","UC"))


design=model.matrix(~0+ datTraits$group)
design <- as.data.frame(design)
colnames(design)=levels(datTraits$group)
design
moduleTraitCor = cor(MEs, design, use = "p")
nSamples <- nrow(datExpr)
moduleTraitPvalue = corPvalueStudent(moduleTraitCor, nSamples)

sizeGrWindow(10,6)
# Will display correlations and their p-values
textMatrix =  paste(signif(moduleTraitCor, 2), "(",
                    signif(moduleTraitPvalue, 1), ")", sep = "");
dim(textMatrix) = dim(moduleTraitCor)

par(mar = c(6, 8.5, 3, 3))

# Display the correlation values within a heatmap plot
labeledHeatmap(Matrix = moduleTraitCor,
               xLabels = colnames(design),
               yLabels = names(MEs),
               ySymbols = names(MEs),
               colorLabels = FALSE,
               colors = blueWhiteRed(50),
               textMatrix = textMatrix,
               setStdMargins = FALSE,
               cex.text = 0.4,
               zlim = c(-1,1),
               main = paste("Module-trait relationships"))

dd1 <- data.frame(ME=names(MEs),color=substring(names(MEs),3))
dd2 <- data.frame(table(moduleColors))
colnames(dd2) <- c("color","num")

dd3 <- merge(dd1,dd2,by="color")
rownames(dd3) <- dd3$ME
dd3 <- dd3[names(MEs),]

### c(bottom, left, top, right)
par(mar = c(6, 10, 3, 3))
ynumbers <- paste0(names(MEs),paste0("(",dd3$num,")"))
ynumbers
labeledHeatmap(Matrix = moduleTraitCor,
               xLabels = colnames(design),
               yLabels = names(MEs),
               ySymbols = ynumbers,
               colorLabels = FALSE,
               colors = blueWhiteRed(50),
               textMatrix = textMatrix,
               setStdMargins = FALSE,
               cex.text = 0.8,
               zlim = c(-1,1),
               main = paste("Module-trait relationships"))


module2="darkgreen"
moduleGenes2 = moduleColors==module2
datExpr <- as.data.frame(datExpr)
dd2 <- datExpr[,moduleGenes2]
saveRDS(dd2,file = "RDA/darkgreen.rds")


modNames = substring(names(MEs), 3)

### module membership MM
geneModuleMembership = as.data.frame(cor(datExpr, MEs, use = "p"))
MMPvalue = as.data.frame(corPvalueStudent(as.matrix(geneModuleMembership), nSamples))

names(geneModuleMembership) = paste("MM", modNames, sep="")
names(MMPvalue) = paste("p.MM", modNames, sep="")

### Gene Significance GS
geneTraitSignificance = as.data.frame(cor(datExpr, mylove$mylove, use = "p"))
GSPvalue = as.data.frame(corPvalueStudent(as.matrix(geneTraitSignificance), nSamples))

names(geneTraitSignificance) = paste("GS.", names(mylove), sep="")
names(GSPvalue) = paste("p.GS.", names(mylove), sep="")

module = "darkgreen"
column = match(module, modNames)
table(moduleColors)
moduleGenes = moduleColors==module

sizeGrWindow(7, 7)
par(mfrow = c(1,1))
MM <- geneModuleMembership[moduleGenes, column]
GS <- geneTraitSignificance[moduleGenes, 1]

verboseScatterplot(MM,GS,
                   xlab = paste("Module Membership in", module, "module"),
                   ylab = "Gene significance for body weight",
                   main = paste("Module membership vs. gene significance\n"),
                   cex.main = 1.2, cex.lab = 1.2, cex.axis = 1.2, col = module)
### ##########
valid_indices <- MM > 0.5 & GS > 0.2
abline(h=0.2, col = "red")
abline(v=0.5, col = "red")

verboseScatterplot(MM[valid_indices], GS[valid_indices],
                   xlab = paste("Module Membership in", module, "module"),
                   ylab = "Gene significance for body weight",
                   main = paste("Module membership vs. gene significance\n"),
                   cex.main = 1.2, cex.lab = 1.2, cex.axis = 1.2, 
                   col = if (length(module) == 1) module else module[valid_indices],
                   xlim = c(0.5, max(MM[valid_indices], na.rm = TRUE)),  # 优化x轴范围
                   ylim = c(0.1, max(GS[valid_indices], na.rm = TRUE)))  # 优化y轴范围

allModuleGenes <- names(datExpr)[moduleGenes]

selectedGenes <- allModuleGenes[valid_indices]

darkgreen <- data.frame(
  Gene = allModuleGenes[valid_indices],
  MM = MM[valid_indices],
  GS = GS[valid_indices]
)
saveRDS(darkgreen,file="RDA/darkgreen_MMGS.rds")
