# Supplementary material for: Integrative analysis of single-cell and microarray data reveals SPI1-centered macrophage regulatory signatures in ulcerative colitis
Source: Front Genet. 2025 Sep 5;16:1617834. doi: 10.3389/fgene.2025.1617834 (PMC12446007; doi:10.3389/fgene.2025.1617834)
Supplement: Supplementary file 2 [file DataSheet1.zip › scripts/GSE87466_WGCNA_scripts/04_robustness.R]

library(WGCNA)
library(dplyr)
rm(list = ls())
load(file = "RDA/GSE87466-01-dataInput.rda")
core_genes <- readRDS(file="RDA/75214_green_MMGS.rds")
core_genes <- as.character(core_genes$Gene)

common_genes <- intersect(core_genes, colnames(datExpr))
sub_expr <- datExpr[, common_genes]  
sub_expr <- as.data.frame(t(sub_expr))

ME_projected <- prcomp(t(sub_expr), scale. = TRUE)$x[, 1]

group <- rt1$group  
boxplot(ME_projected ~ group, main = "Module expression across groups")
t.test(ME_projected ~ group)

library(ggplot2)
df <- data.frame(
  Sample = rownames(datExpr),
  ModuleEigengene = ME_projected,
  Group = rt1$group
)

ggplot(df, aes(x = Group, y = ModuleEigengene, fill = Group)) +
  geom_boxplot() +
  labs(title = "Projected Module Eigengene in GSE87466")

ggplot(df, aes(x = factor(Group, levels = c("HC", "UC"), labels = c("Normal", "UC")), 
               y = ModuleEigengene, fill = Group)) +
  geom_boxplot() +
  scale_fill_manual(values = c("HC" = "#A6CEE3", "UC" = "#FB8072")) +
  labs(title = "Projected Module Eigengene in GSE87466", x = "Group") +
  theme_minimal()
