# Supplementary material for: Integrative analysis of single-cell and microarray data reveals SPI1-centered macrophage regulatory signatures in ulcerative colitis
Source: Front Genet. 2025 Sep 5;16:1617834. doi: 10.3389/fgene.2025.1617834 (PMC12446007; doi:10.3389/fgene.2025.1617834)
Supplement: Supplementary file 2 [file DataSheet1.zip › scripts/machine learning/00_batch_effect.R]

rm(list=ls())
expl <- readRDS("resource/GSE75214_exprSet.rds")
rt4 <- readRDS("resource/GSE75214_metadata.rds")
load("resource/GSE87466A.rdata")
expm <- exp
rt1$batch <- "1"
rt4$batch <- "2"
rt4$origin <- "GSE75214"
rt1$origin <- "GSE87466"
rownames(rt4) <- rt4[[1]]
rt6 <- rbind(rt1,rt4)
exp <- merge(expm,expl,by ="row.names")
rownames(exp) <- exp[[1]]
exp <- exp[,-1]
library(sva)
rownames(rt6) <- rt6$sample
rt6[[2]] <- ifelse(rt6[[2]] == "HC", "HC",
                   ifelse(rt6[[2]] == "Normal", "HC",
                          ifelse(rt6[[2]] == "UC", "UC", rt6[[2]])))
rt6 <- rt6[,-1]
dist_mat <- dist(t(exp))
res.hc <- hclust(dist_mat, method = "complete")
plot(res.hc, labels = rt6$sample)
plot(res.hc, labels = rt6$origin)

labels <- res.hc[["labels"]]
res.hc[["labels"]] <- as.character(rt6[labels,]$origin)

labels
label_color = as.numeric(as.factor(labels(res.hc)))
library(factoextra)
fviz_dend(res.hc,label_cols = label_color, cex = 0.6)
library(FactoMineR)
ddb.pca <- PCA(t(exp), graph = FALSE)
fviz_pca_ind(ddb.pca,
             geom.ind = "point", # show points only (nbut not "text")
             col.ind = rt6$origin, # color by groups
             addEllipses = TRUE, # Concentration ellipses
             legend.title = "Groups"
)


batchType <- c(rep(1,106),rep(2,85)) 
modType <- c(rep("HC",21),rep("UC",85),rep("HC",11),rep("UC",74))    
mod  <-  model.matrix(~as.factor(modType))
combat_edata <- ComBat(dat = exp, 
                       batch = batchType, 
                       mod = mod,)
library(factoextra)
dist_mat <- dist(t(combat_edata))
res.hc2 <- hclust(dist_mat, method = "complete")
label_color = as.numeric(as.factor(labels(res.hc2)))
fviz_dend(res.hc2,label_cols = label_color, cex = 1)

plot(res.hc2, labels = rt6$batch)
plot(res.hc2, labels = rt6$origin)

labels = res.hc2[["labels"]]
res.hc2[["labels"]] = as.character(rt6[labels,]$origin)
label_color2 = as.numeric(as.factor(labels(res.hc2)))
fviz_dend(res.hc2,label_cols = label_color2, cex = 0.6)

library(FactoMineR)
ddb.pca <- PCA(t(combat_edata), graph = FALSE)
fviz_pca_ind(ddb.pca,
             geom.ind = "point", # show points only (nbut not "text")
             col.ind = rt6$origin, 
             addEllipses = TRUE, # Concentration ellipses
             legend.title = "Groups"
)
exp <- as.data.frame(combat_edata)

save(rt6,combat_edata,file = "output/hebing.rdata")
