# Supplementary material for: Integrative analysis of single-cell and microarray data reveals SPI1-centered macrophage regulatory signatures in ulcerative colitis
Source: Front Genet. 2025 Sep 5;16:1617834. doi: 10.3389/fgene.2025.1617834 (PMC12446007; doi:10.3389/fgene.2025.1617834)
Supplement: Supplementary file 2 [file DataSheet1.zip › scripts/machine learning/01_LASSO.R]

library(tidyverse)    
library(broom)
library(glmnet)
library(limma)
library(ggpubr)
library(export)
#################
rm(list=ls())
load("output/hebing.rdata")
expl <- combat_edata

common_row <- readRDS(file="RDA/common_elements.rds")
rrow <- rownames(expl)%in%common_row
expl <- expl[rrow,]
exp4 <- t(scale(t(expl)))
rt3 <- rt6


x=t(as.matrix(exp4))

rt3$group <- as.numeric(ifelse(grepl("UC",rt3[[1]]),"1","0"))
y=rt3$group

set.seed(80) 
fit=glmnet(x, y,alpha = 1,family = "binomial")
#pdf(file="lasso1.pdf", height= 4.5, width= 4.5)
plot(fit,xvar = "lambda")


cvfit = cv.glmnet(x, y, alpha = 1, family="binomial",nfolds = 10 )
#pdf(file="lasso2.pdf", height= 4.5, width= 4.5)
plot(cvfit)


coef = coef(fit, s = cvfit$lambda.1se)

index=which(coef != 0)
actCoef=coef[index]
lassoGene=row.names(coef)[index]
geneCoef=cbind(Gene=lassoGene,Coef=actCoef)
geneCoef  

library(stabs)

stabsel_fit <- stabsel(x = x, y = y, 
                       fitfun = glmnet.lasso,
                       cutoff = 0.7, PFER = 1)

plot(stabsel_fit)
stabsel_fit$selected


geneCoef_df <- as.data.frame(geneCoef)
geneCoef_df <- geneCoef_df[-1, ]  
colnames(geneCoef_df) <- c("Gene", "LASSO_Coefficient")


geneCoef_df$Stability_Selected <- ifelse(geneCoef_df$Gene %in% names(stabsel_fit$selected), "Yes", "No")
write.csv(geneCoef_df, file = "output/Lasso.csv", row.names = FALSE)
