# Supplementary material for: Integrative analysis of single-cell and microarray data reveals SPI1-centered macrophage regulatory signatures in ulcerative colitis
Source: Front Genet. 2025 Sep 5;16:1617834. doi: 10.3389/fgene.2025.1617834 (PMC12446007; doi:10.3389/fgene.2025.1617834)
Supplement: Supplementary file 2 [file DataSheet1.zip › scripts/machine learning/02_RFE-RF.R]

rm(list = ls())
library(randomForest)
library(caret)
library(limma)
library(ggpubr)
library(ggplot2)
library(export)
library(doParallel)
#==========================
#==========================
load("output/hebing.rdata")
expl <- combat_edata
rt4 <- rt6


common_row <- readRDS(file = "RDA/common_elements.rds")
rrow <- rownames(expl) %in% common_row
expl <- expl[rrow, ]

expl <- t(scale(t(expl)))

rt4$group <- as.numeric(ifelse(grepl("HC", rt4[[1]]), "1", "2"))
sorted_index <- order(rt4$group)
rt4 <- rt4[sorted_index, ]
expl <- expl[, sorted_index]
rt4 <- rt4[1]
expl <- as.data.frame(t(expl))  
colnames(expl) <- make.names(colnames(expl))
expl$group <- as.factor(rt4$group)

nzv <- nearZeroVar(expl[, -ncol(expl)], saveMetrics = TRUE)
expl <- expl[, c(!nzv$nzv, TRUE)]

cl <- makePSOCKcluster(detectCores() - 3)  
registerDoParallel(cl)

set.seed(333)
ctrl <- rfeControl(functions = rfFuncs,
                   method = "repeatedcv",
                   number = 10,
                   repeats = 5,
                   verbose = FALSE)

rfe_result <- rfe(x = expl[, -ncol(expl)],
                  y = expl$group,
                  sizes = c(5, 10, 20, 50, 100, 150),
                  rfeControl = ctrl)
stopCluster(cl)

print(rfe_result)

rfe_performance <- rfe_result$results
write.csv(rfe_performance, file = "image/RFE_performance.csv", row.names = FALSE)

top_features <- predictors(rfe_result)

set.seed(123)
rf2 <- randomForest(group ~ ., data = expl[, c(top_features, "group")], ntree = 500)


importance_df <- as.data.frame(importance(rf2))
importance_df$Gene <- rownames(importance_df)
importance_df <- importance_df[, c("Gene", "MeanDecreaseGini")]
names(importance_df) <- c("Gene", "Importance")
importance_df$Gene <- as.character(importance_df$Gene)

library(Boruta)
library(ggplot2)
library(doParallel)
cl <- makePSOCKcluster(detectCores() - 5)  
registerDoParallel(cl)

set.seed(123)

boruta_output <- Boruta(group ~ ., 
                        data = expl, 
                        doTrace = 2, 
                        maxRuns = 100)  
stopCluster(cl)


print(boruta_output)


boruta_fixed <- TentativeRoughFix(boruta_output)
final_genes <- getSelectedAttributes(boruta_output, withTentative = TRUE)
table(boruta_fixed$finalDecision)
boruta_stats <- attStats(boruta_fixed)
plot(boruta_output, las = 2, cex.axis = 0.7, main = "Boruta Feature Importance")
write.csv(boruta_stats, file = "image/boruta_importance.csv", row.names = FALSE)

final_genes_fixed <- getSelectedAttributes(boruta_fixed)
#==========================
top_genes <- importance_df[order(importance_df$Importance, decreasing = TRUE), ]
top_genes <- top_genes[1:10, ]

p1 <- ggplot(top_genes, aes(x = reorder(Gene, Importance), y = Importance, fill = Importance)) +  
  geom_bar(stat = "identity", width = 0.7) +  
  coord_flip() +  
  scale_fill_gradient(low = "lightblue", high = "darkblue") +  
  labs(x = "Gene", y = "Importance", title = "Top Genes by Importance") +  
  theme_bw() +  
  theme(axis.text.x = element_text(angle = 0, hjust = 1, size = 14), 
        axis.text.y = element_text(size = 14),
        axis.title = element_text(size = 16),
        plot.title = element_text(hjust = 0.5, size = 16),
        legend.position = "none",
        panel.grid.major = element_blank(),
        panel.grid.minor = element_blank())


write.csv(importance_df, file = "image/rf_importance.csv", row.names = FALSE)

df <- rfe_result$results
ggplot(df, aes(x = Variables, y = Accuracy)) +
  geom_line(color = "blue") +
  geom_point() +
  theme_minimal() +
  labs(title = "Accuracy vs Number of Variables (RFE)",
       x = "Number of Variables", y = "Accuracy")
