# Supplementary material for: Integrative analysis of single-cell and microarray data reveals SPI1-centered macrophage regulatory signatures in ulcerative colitis
Source: Front Genet. 2025 Sep 5;16:1617834. doi: 10.3389/fgene.2025.1617834 (PMC12446007; doi:10.3389/fgene.2025.1617834)
Supplement: Supplementary file 2 [file DataSheet1.zip › scripts/machine learning/03_SVM.R]

rm(list=ls())
load("output/hebing.rdata")
expl <- combat_edata
rt4 <- rt6
common_row <- readRDS(file="RDA/common_elements.rds")
expl <- expl[rownames(expl) %in% common_row,]
expl <- t(scale(t(expl)))
expl <- as.data.frame(t(expl))
expl$group <- factor(rt4[[1]])

library(caret)
library(e1071)
library(doParallel)

cl <- makeCluster(12)  
registerDoParallel(cl)


ctrl <- rfeControl(functions = caretFuncs,
                   method = "repeatedcv",     
                   number = 10,               
                   repeats = 5,              
                   verbose = TRUE,
                   allowParallel = TRUE)

sizes <- c(5, 10, 15, 20, 30, 40, 50)


set.seed(3000)
rfe_result <- rfe(
  x = expl[, -ncol(expl)],       
  y = expl$group,                
  sizes = sizes,
  rfeControl = ctrl,
  method = "svmLinear"
)


stopCluster(cl)
registerDoSEQ() 


print(rfe_result)
plot(rfe_result, type = c("g", "o"))  


opt_genes <- rfe_result$optVariables
print(opt_genes)

write.csv(data.frame(opt_genes),
          file = "selected_genes.csv",
          row.names = FALSE)
write.csv(svm_plot_data,
          file = "image/svm_plot_data.csv",
          row.names = FALSE)
