# Supplementary material for: Integrative analysis of single-cell and microarray data reveals SPI1-centered macrophage regulatory signatures in ulcerative colitis
Source: Front Genet. 2025 Sep 5;16:1617834. doi: 10.3389/fgene.2025.1617834 (PMC12446007; doi:10.3389/fgene.2025.1617834)
Supplement: Supplementary file 2 [file DataSheet1.zip › scripts/machine learning/04_Venn.R]

rm(list = ls())
library(VennDiagram)


gene1 <- read.csv("resource/Lasso.csv",header = TRUE, stringsAsFactors = FALSE)
gene2 <- read.csv("resource/rfe_importance.csv", header = TRUE, stringsAsFactors = FALSE)
gene3 <- read.csv("resource/selected_genes.csv", header = TRUE, stringsAsFactors = FALSE)

gene1 <- gene1[gene1[[3]]=="Yes",]

genes1 <- gene1$Gene
genes2 <- gene2$Gene
genes3 <- gene3$opt_genes

custom_labels <- c("Lasso", "RFE-RF", "SVM-RFE")

venn.plot <- venn.diagram(
  x = list(
    genes1 = genes1,  
    genes2 = genes2,
    genes3 = genes3
  ),
  category.names = custom_labels,  
  filename = NULL,  
  output = TRUE,
  col = "black",  
  fill = c("lightblue", "lightgreen", "pink"),  
  alpha = 0.5,  
  cat.col = c("black", "black", "black"),  
  cat.cex = 1.5,  
  cex = 1.5,  
  margin = 0.1  
)

grid.draw(venn.plot)

library(export)
graph2pdf(file = "output/Veen plot.pdf", width = 5, height = 5 ,font="Arrow")

common_genes <- intersect(intersect(genes1, genes2), genes3)
#write.table(common_genes, "common_genes.txt", quote = FALSE, row.names = FALSE, col.names = FALSE)

cat("common_Genes: ", length(common_genes), "\n")
