# Supplementary material for: Integrative analysis of single-cell and microarray data reveals SPI1-centered macrophage regulatory signatures in ulcerative colitis
Source: Front Genet. 2025 Sep 5;16:1617834. doi: 10.3389/fgene.2025.1617834 (PMC12446007; doi:10.3389/fgene.2025.1617834)
Supplement: Supplementary file 2 [file DataSheet1.zip › scripts/machine learning/GSE36807.R]

rm(list = ls())
library(GEOquery)
library(dplyr)
#######################################################
gset <- getGEO("GSE36807",destdir = "resource/",AnnotGPL = F,getGPL = F)


rt1 <- pData(gset[[1]])
rt1 <- rt1[-(8:20),]
rt1 <- rt1[,c(1,2)]
rt1$group <- ifelse(grepl("colitis",rt1[[1]]),"UC","HC")
rt1 <- rt1[,-1]
colnames(rt1) <- c("sample","group")
save(rt1,file = "RDA/metadata.rdata")

expm <- exprs(gset[[1]])
expm <- expm[,-(8:20)]
exprSet <- expm
saveRDS(exprSet,file = "RDA/exprSet.rds")
saveRDS(gset,file = "RDA/gset.rds")
saveRDS(rt1,file = "RDA/metadata.rds")


#############################################
rm(list = ls())
exprSet <- readRDS("RDA/exprSet.rds")
rt1 <- readRDS("RDA/metadata.rds")
gset <- readRDS("RDA/gset.rds")
ex <- exprSet
qx <- as.numeric(quantile(ex, c(0., 0.25, 0.5, 0.75, 0.99, 1.0), na.rm=T))
LogC <- (qx[5] > 100) ||
  (qx[6]-qx[1] > 50 && qx[2] > 0) ||
  (qx[2] > 0 && qx[2] < 1 && qx[4] > 1 && qx[4] < 2)
if (LogC) {
  ex[which(ex <= 0)] <- NaN
  exprSet <- log2(ex)
  print("log2 transform finished")
}else{
  print("log2 transform not needed")
}
library(limma)
boxplot(exprSet,outline=FALSE, notch=T, las=2)
exprSet <- normalizeBetweenArrays(exprSet)
boxplot(exprSet,outline=FALSE, notch=T, las=2)
exprSet <- as.data.frame(exprSet)

gset[[1]]@annotation


GPL_anno <-data.table::fread("resource/GSE36807_family.soft",skip ="ID",data.table = F)
GPL <- GPL_anno[,c(1,11)]
colnames(GPL) <- GPL[1,]
GPL <- GPL[-1,]
GPL <- as.data.frame(GPL)
rownames(GPL) <- GPL[[1]]
expm <- as.data.frame(exprSet)
expm$symbol <- GPL[match(rownames(expm), GPL[, 1]), 2]
neworder <- c(23,seq(1:22))
expm <- expm[,neworder]
expm[, 1] <- gsub("@", "", expm[, 1], fixed = TRUE)
expm[,1] <- sub("///.*", "", expm[,1])
library(dplyr)
exp <- expm %>%
  group_by(.[[1]]) %>%  
  mutate(sum_values = rowSums(across(-1))) %>%  
  slice_max(sum_values, n = 1, with_ties = FALSE) %>%  
  dplyr::select(-sum_values) %>%  
  ungroup()
exp <- exp[-1,]
exp <- as.data.frame(exp)
rownames(exp) <- exp[[1]]
exp <- exp[,-c(1,24)]
group <- c(rep("HC",7),rep("UC",15))
group <- factor(group,levels = c("HC","UC"))

#res.pca <- prcomp(t(exp), scale = TRUE)
#library(factoextra)
#fviz_pca_ind(res.pca,col.ind = group)
design <- model.matrix(~group)

colnames(design) <- levels(group)
fit <- lmFit(exp,design)
fit2 <- eBayes(fit)
allDiff=topTable(fit2,adjust='fdr',coef=2,number=Inf)
save(allDiff,file = "RDA/allDiff.Rdata")
library(dplyr)
diffgene <- allDiff %>%
  filter(adj.P.Val < 0.05) %>%
  filter(abs(logFC) >1)
save(diffgene,group,file = "RDA/diffgene.Rdata")
save(exp,rt1,file = "RDA/GSE36807A.rdata")


rm(list = ls())
library(ggplot2)
library(ggrepel)

load(file = "RDA/allDiff.Rdata")
data <- allDiff
data$gene <- rownames(data)

logFCfilter = 1
logFCcolor = 3
index = data$adj.P.Val <0.05 & abs(data$logFC) > logFCfilter
data$group <- 0
data$group[index & data$logFC>0] = 1
data$group[index & data$logFC<0] = -1
data$group <- factor(data$group,levels = c(1,0,-1),labels =c("Up","NS","Down") )
ggplot(data=data, aes(x=logFC, y =-log10(adj.P.Val),color=group)) +
  geom_point(alpha=0.8, size=1.2)+
  scale_color_manual(values = c("darkred", "black", "royalblue4"))+
  labs(x="log2 (fold change)",y="-log10 (adj.P.Val)")+
  theme(plot.title = element_text(hjust = 0.4))+
  geom_hline(yintercept = -log10(0.05),lty=4,lwd=0.6,alpha=0.8)+
  geom_vline(xintercept = c(-logFCfilter,logFCfilter),lty=4,lwd=0.6,alpha=0.8)+
  theme_bw()+
  theme(panel.border = element_blank(),
        panel.grid.major = element_blank(),
        panel.grid.minor = element_blank(),
        axis.line = element_line(colour = "black")) +
  theme(legend.position="top")+
  geom_point(data=subset(data, abs(logFC) >= logFCcolor & adj.P.Val <0.05),alpha=0.8, size=3,col="green2")+
  geom_text_repel(data=subset(data, abs(logFC) >= logFCcolor & adj.P.Val <0.05),
                  aes(label=gene),col="black",alpha = 0.8)
library(export)
graph2pdf(file="output/GSE36807.pdf",width=8,height=8)
