# Supplementary material for: Integrative analysis of single-cell and microarray data reveals SPI1-centered macrophage regulatory signatures in ulcerative colitis
Source: Front Genet. 2025 Sep 5;16:1617834. doi: 10.3389/fgene.2025.1617834 (PMC12446007; doi:10.3389/fgene.2025.1617834)
Supplement: Supplementary file 2 [file DataSheet1.zip › scripts/machine learning/training-ROC.R]

rm(list=ls())
library(export)
load("output/hebing.rdata")
expl <- as.data.frame(combat_edata)

rt4 <- rt6
library(limma)

data <- data.frame(group=rt4$group,
                   expr=t(expl[c("CD55","IL1RN","LYN","PEA15"),])
)
colnames(data) <- c("group","CD55","IL1RN","LYN","PEA15")
data$group <- factor(data$group,levels = c("HC","UC"),labels = c('0','1'))

library(pROC)
y=colnames(data)[1]
genes = colnames(data)[-1]

roc_initial <- roc(data[, y], as.vector(data[, genes[1]]))
plot(roc_initial, 
     col = "red", 
     xlab = "Specificity",  
     main = "ROC Curves of training set",
     grid= F,
     print.thres = F,
     cex.main=1.0,
     cex.lab=1.0,
     cex.axis=1.0,
     xlim=c(1,0),
     ylim=c(0,1))


colors <- c("red","blue","pink","lightgreen")
auc_list <- list()
auc_list[[genes[1]]] <- auc(roc_initial)


if(length(genes) > 1) {
  for (i in 2:length(genes)) {
    gene <- genes[i]
    roc_result <- roc(data[, y], as.vector(data[, gene]))
    plot(roc_result, 
         col = colors[i], 
         add = TRUE,
         grid= F,
         print.thres = FALSE,
         xlim=c(1,0))  
    auc_list[[gene]] <- auc(roc_result)
  }
}


legend("bottomright",
       legend = paste(names(auc_list), ": AUC =", round(unlist(auc_list), 3)),
       col = colors[1:length(genes)],
       lwd = 1,bty = 'n',
       cex = 0.8,inset = 0.2)
graph2pdf(file="output/ROC/training set ROC.pdf",width=5,height=5,font="Arrow")
dev.off()
