# Supplementary material for: Integrative analysis of single-cell and microarray data reveals SPI1-centered macrophage regulatory signatures in ulcerative colitis
Source: Front Genet. 2025 Sep 5;16:1617834. doi: 10.3389/fgene.2025.1617834 (PMC12446007; doi:10.3389/fgene.2025.1617834)
Supplement: Supplementary file 2 [file DataSheet1.zip › scripts/scRNA-seq/002_gmt.py]

import sys
import os
from pyscenic.cli.utils import load_signatures

# 设置参数 ----------------------------------------------------------------------
# 输入文件路径（根据实际位置修改）
regulon_file = "/home/yeqingfish/GSE214695+/output/01-step2_reg.tsv"  # 你的输入文件路径

# 输出文件前缀（根据需求修改）
project = "/home/yeqingfish/GSE214695+/output/02-step3"           # 输出文件前缀路径

# 过滤条件：最小基因数
min_regulon_size = 10

# 确保输出目录存在
output_dir = os.path.dirname(project)
os.makedirs(output_dir, exist_ok=True)

# 辅助函数：获取 motif logo URL -------------------------------------------------
def get_motif_logo(regulon):
    base_url = "http://motifcollections.aertslab.org/v10nr_clust/logos/"
    for elem in regulon.context:
        if elem.endswith('.png'):
            return base_url + elem
    return ""  # 如果找不到 motif，返回空字符串

# 主流程 ------------------------------------------------------------------------
print('''
##############################################
    1. Transform regulons to gmt file ...
##############################################
''')
sys.stdout.flush()

try:
    # 加载 regulon 文件
    regulons = load_signatures(regulon_file)
    
    # 过滤基因数不足的 regulon
    select_cols = [i.name for i in regulons if len(i.genes) >= min_regulon_size]
    
    # 生成输出文件
    gmt_file = project + ".regulons.gmt"
    txt_file = project + ".regulons.txt"
    
    with open(gmt_file, 'w') as fo1, open(txt_file, 'w') as fo2:
        for i in regulons:
            if i.name in select_cols:
                motif = get_motif_logo(i)
                genes = "\t".join(i.genes)
                tf = f"{i.transcription_factor}({len(i.genes)}g)"
                fo1.write(f"{tf}\t{motif}\t{genes}\n")
                fo2.write(f"{tf}\t{motif}\t{','.join(i.genes)}\n")
    
    print(f"成功生成文件:\n- {gmt_file}\n- {txt_file}")

except FileNotFoundError:
    print(f"错误：文件 {regulon_file} 不存在！请检查路径。")
except Exception as e:
    print(f"运行时错误：{str(e)}")
