# Supplementary material for: Integrative analysis of single-cell and microarray data reveals SPI1-centered macrophage regulatory signatures in ulcerative colitis
Source: Front Genet. 2025 Sep 5;16:1617834. doi: 10.3389/fgene.2025.1617834 (PMC12446007; doi:10.3389/fgene.2025.1617834)
Supplement: Supplementary file 2 [file DataSheet1.zip › scripts/scRNA-seq/00_Seurat basic.R]

library(Seurat)
library(scCustomize)
library(harmony)
library(tidyverse)
library(patchwork)
library(tidyr)
library(ggplot2)
library(cowplot)

rm(list = ls())
getwd()
dir_name <- list.files('data/')

scRNAlist <- list()
for (i in 1:length(dir_name)) {
  counts = Read10X(data.dir = 
                     paste("/home/yeqingfish/GSE214695+/data/",dir_name[i],sep=""))
  scRNAlist[[i]] <- CreateSeuratObject(counts, 
                                       project = dir_name[i], 
                                       min.cells = 3, 
                                       min.features = 200)
  print(i)
}

scRNAlist

for (i in 1:length(dir_name)) {
  sc <- scRNAlist[[i]]
  sc[["percent.mt"]] <- PercentageFeatureSet(sc, pattern = "^MT-")
  scRNAlist[[i]] <- sc
  rm(sc)
  print(i)
}

violin_before <- list()
for (i in 1:length(dir_name)) {
  violin_before[[i]] <-VlnPlot(scRNAlist[[i]], 
                               layer = "counts",
                               features = c("nFeature_RNA", "nCount_RNA", "percent.mt"), 
                               pt.size = 0.01,
                               ncol = 3)
}
violin_before[[15]]

scRNAlist <-lapply(scRNAlist, FUN = function(x){
  subset(x,
         subset = nFeature_RNA > 300 & nFeature_RNA < 6000 &
           percent.mt < 10 &
           nCount_RNA < quantile(nCount_RNA, 0.97)&
           nCount_RNA>1000)})
View(scRNAlist[[3]]@meta.data)

scRNAlist_merge <- merge(x=scRNAlist[[1]],y=scRNAlist[-1],add.cell.ids=dir_name)

VlnPlot(scRNAlist_merge,
        features = c("nFeature_RNA","nCount_RNA","percent.mt"),
        split.by = "orig.ident",
        layer = "counts",
        pt.size = 0.01,
        ncol = 3)
table(scRNAlist_merge[[]]$orig.ident)

group <- str_split(colnames(scRNAlist_merge@assays$RNA), '_', simplify = TRUE)[, 1]
group <- ifelse(str_starts(group, "HC"), "Normal", "UC")

table(group)

scRNAlist_merge$group = group
scRNAlist_merge$group[1:5]


scRNAlist_merge <- NormalizeData(scRNAlist_merge)
scRNAlist_merge <- FindVariableFeatures(scRNAlist_merge)
scRNAlist_merge <- ScaleData(scRNAlist_merge, vars.to.regress = c("percent.mt"))
scRNAlist_merge <- RunPCA(scRNAlist_merge, verbose = F,reduction.name = "pca")
p_before <- DimPlot(scRNAlist_merge, reduction = "umap", group.by = "orig.ident", pt.size = 0.1) +
  +     ggtitle("Before Integration (PCA-based UMAP)")


scRNA_harmony <- IntegrateLayers(object = scRNAlist_merge,
                                 method =HarmonyIntegration,
                                 orig.reduction ="pca",
                                 new.reduction = "harmony",
                                 verbose = FALSE)


scRNA_harmony[["RNA"]] <- JoinLayers(scRNA_harmony[["RNA"]])


ElbowPlot(scRNA_harmony,ndims = 50)
scRNA_harmony <- FindNeighbors(scRNA_harmony,reduction ="harmony",dims = 1:40)

scRNA_harmony<-FindClusters(scRNA_harmony,resolution=seq(0.1,1.0,0.1))
scRNA_harmony<-RunUMAP(scRNA_harmony,dims =1:40,reduction="harmony")
saveRDS(scRNA_harmony,file="output/scRNA_harmony.rds")


library(clustree)
clustree(scRNA_harmony)

DimPlot(scRNA_harmony, reduction = "umap", group.by = "orig.ident")+
  ggtitle("Harmony")

scRNA_harmony$RNA_snn_res.0.4 
Idents(scRNA_harmony) <- "RNA_snn_res.0.4"
DimPlot(scRNA_harmony, reduction = "umap",label=T)

p_after_batch <- DimPlot(scRNA_harmony, reduction = "umap", group.by = "orig.ident", pt.size = 0.1) +
  ggtitle("After Harmony Integration (by batch)")

p_after_cluster <- DimPlot(scRNA_harmony, reduction = "umap", label = TRUE, pt.size = 0.1) +
  ggtitle("After Harmony Integration (by cluster)")


umap_integrated1 <- DimPlot(scRNA_harmony, reduction = "umap", group.by = "orig.ident")
umap_integrated2 <-DimPlot(scRNA_harmony,reduction ="umap",group.by = "group")
umap_integrated4 <-DimPlot(scRNA_harmony,reduction="umap", label = TRUE)

umap_integrated <- CombinePlots(list(umap_integrated1,umap_integrated2,umap_integrated4))
umap_integrated
ggsave("output/umap_integrated.pdf", umap_integrated, width = 25, height = 15)


DimPlot(scRNA_harmony, reduction = "umap",split.by = "group")
saveRDS(scRNA_harmony,file ="output/scRNA_harmony2.rds")


av_seurat <- AggregateExpression(scRNA_harmony,assays = "RNA",group.by = "RNA_snn_res.0.4")
av_seurat <- AggregateExpression(scRNA_harmony, assay ="RNA",group.by ="group")
av_seurat <- AggregateExpression(scRNA_harmony, assay = "RNA",group.by = c("group","orig.ident"))

av_seurat = as.data.frame(av_seurat$RNA)
saveRDS(av_seurat,file = "output/av_seurant.rds")

DimPlot(scRNA_harmony, group.by = "group", reduction = "umap", label = F) +
  ggtitle("UMAP colored by group")


DimPlot(scRNA_harmony, group.by = "orig.ident", reduction = "umap") +
  ggtitle("UMAP colored by sample")


orig_ids <- scRNA_harmony$orig.ident

batch <- ifelse(orig_ids %in% c(paste0("HC", 1:4), paste0("UC", 1:4)),
                "GSE231993", "GSE214695")

scRNA_harmony$batch <- batch

DimPlot(scRNA_harmony, group.by = "batch", reduction = "umap") +
  ggtitle("UMAP colored by batch")


rm(list = ls())
library(Seurat)
library(tidyverse)
library(patchwork)
library(dplyr)
scRNA_harmony <- readRDS(file = "./output/scRNA_harmony2.rds")

View(scRNA_harmony@meta.data)
scRNA_harmony$seurat_clusters=Idents(scRNA_harmony)

metadata <- scRNA_harmony@meta.data 
metadata$seurat_clusters <- metadata$RNA_snn_res.0.4

res_columns <- grep("^RNA_snn_res.", colnames(metadata), value = TRUE)
columns_to_keep <- "RNA_snn_res.0.4"  
columns_to_delete <- setdiff(res_columns, columns_to_keep)  
metadata <- metadata[, !(colnames(metadata) %in% columns_to_delete)]

scRNA_harmony@meta.data <- metadata
saveRDS(scRNA_harmony,file="./output/scobj_orgin.rds")

scRNA_harmony <- readRDS(file="output/scobj_orgin.rds")
table(scRNA_harmony@meta.data$orig.ident)


DimPlot(scRNA_harmony, reduction = "umap", label = T)

library(Nebulosa)

marker_genes <- c("PTPRC")
marker_genes <- c("EPCAM")# 7/15 epithelium
marker_genes <- c("MME","PECAM1")
marker_genes <- c("COL1A1")# 6/16 fibroblast
marker_genes <- c("SOX10") # 17 neuron
marker_genes <- c("CHAT")
marker_genes <- c("VIM")
VlnPlot(scRNA_harmony, features = marker_genes)
FeaturePlot(scRNA_harmony, features = marker_genes, order = TRUE,ncol=2)
DotPlot(scRNA_harmony, features = marker_genes)+RotatedAxis()

marker_genes <- c("NFKBIA","CLEC10A")# 8:DC
marker_genes <- c("TCF3","IL4R") # 3:naive B
marker_genes <- c("BCL6","CXCR4") # ?memoryB/GC B
marker_genes <- c("PRDM1","XBP1")# 1/4/5/10 plasma 
marker_genes <- c("TNFRSF17","SDC1")# 1/4/5/10 plasma 
marker_genes <- c("IL7R")# T
marker_genes <- c("IL1B", "LYZ") # 8 Marcophage
marker_genes <- c("MME","MPO") # 14? Neutrophil
marker_genes <- c("C1QA","CXCL5") # 10 macrophage
marker_genes <- c("CSF1R","FCGR1A","CX3CR1") #  macrophage
marker_genes <- c("KIT","CPA3") # 12: mast cell

VlnPlot(scRNA_harmony, features = marker_genes)
FeaturePlot(scRNA_harmony, features = marker_genes, order = TRUE,ncol=2)

markers <- FindAllMarkers(object = scRNA_harmony, test.use= "wilcox",
                          only.pos = TRUE,
                          logfc.threshold = 0.25,min.pct = 0.25)


saveRDS(markers,file = "output/Seurat_all_markers.rds")
markers <- readRDS(file = "output/Seurat_all_markers.rds")

library(dplyr)
top_markers <- markers %>%
  filter(pct.1 > 0.25) %>% 
  group_by(cluster) %>%
  arrange(desc(avg_log2FC))%>%
  slice(1:30) %>%
  ungroup() 

marker_genes <- c("ICOS","SPOCK2","CD28") # 0:CD4 T
VlnPlot(scRNA_harmony, features = marker_genes)
FeaturePlot(scRNA_harmony, features = marker_genes, order = TRUE,ncol=2)

# 1/10: plasma

marker_genes <- c("MYCT1","KDR") # 11 endothelial
VlnPlot(scRNA_harmony, features = marker_genes)
FeaturePlot(scRNA_harmony, features = marker_genes, order = TRUE,ncol=2)

# 12 mast 

marker_genes <- c("BANK1") # 13:naive B
marker_genes <- c("SCIMP","CSF1R") # 14:DC
marker_genes <- c("ITLN1","CLCA1") # 15:Goblet
marker_genes <- c("NOTCH3","RGS5") # 16:Smooth muscle
# 17: Neuron
# 18：Epithelium
marker_genes <- c("NKG7","GZMH") # 2:CD8 T
# 3:naive B
# 4:Plasma
marker_genes <- c("SSR4","PAIP2B") # 5:Plasmablast
# 6 fibroblast
# 7 epithelium
# 8 Monocyte
marker_genes <- c("MKI67","TOP2A") # 9:Proliferating 
VlnPlot(scRNA_harmony, features = marker_genes)
FeaturePlot(scRNA_harmony, features = marker_genes, order = TRUE,ncol=2)

Idents(scRNA_harmony) <- "seurat_clusters"
scRNA_harmony <- RenameIdents(scRNA_harmony,
                              "0"="CD4 T",
                              "1"="Plasma", 
                              "2"="CD8 T",
                              "3"= "B",
                              "4"= "Plasma", 
                              "5"= "Plasma",
                              "6"= "Fibroblast", 
                              "7"= "Epithelial", 
                              "8"= "Macrophage",
                              "9"= "Proliferating", 
                              "10"= "Plasma", 
                              "11"= "Endothelial",
                              "12"= "Mast", 
                              "13"= "B",
                              "14"= "DC",
                              "15"= "Goblet",
                              "16"= "Smooth Muscle",
                              "17"= "Neuron",
                              "18"= "unknown"
)

head(Idents(scRNA_harmony))
DimPlot(scRNA_harmony, reduction = "umap", label = T)
scRNA_harmony@meta.data$celltype = Idents(scRNA_harmony)
metadata <- scRNA_harmony@meta.data
scRNA_harmony@meta.data$seurat_clusters = Idents(scRNA_harmony)
saveRDS(scRNA_harmony,file = "output/scobj_done.rds")

scRNA_harmony <- readRDS(file = "output/scobj_done.rds")


VlnPlot(scRNAlist_merge, features = c("nFeature_RNA", "nCount_RNA", "percent.mt"), 
        group.by = "orig.ident", pt.size = 0.1, ncol = 3)
