# Supplementary material for: Integrative analysis of single-cell and microarray data reveals SPI1-centered macrophage regulatory signatures in ulcerative colitis
Source: Front Genet. 2025 Sep 5;16:1617834. doi: 10.3389/fgene.2025.1617834 (PMC12446007; doi:10.3389/fgene.2025.1617834)
Supplement: Supplementary file 2 [file DataSheet1.zip › scripts/scRNA-seq/01_metacells.R]

################### 00 Meta cell #######################
library(Seurat)
library(tidyverse)
setwd(here::here())
source("R/makeMetaCells.R")
if (!dir.exists("output")) {
  dir.create("output")
}

## clusters were annotated after batch effect removal via harmony.
seu <- readRDS("output/scobj_done.rds")
DimPlot(seu, group.by = "celltype", split.by = "group") & ggsci::scale_color_d3("category20")


seu.list <- SplitObject(seu, split.by = "group")
seu.list[[1]]@project.name <- "Normal"
seu.list[[2]]@project.name <- "UC"

metacells.list <- lapply(seq_along(seu.list), function(ii) {
  makeMetaCells(
    seu       = seu.list[[ii]],
    min.cells = 10,
    reduction = "umap",
    dims      = 1:2,
    k.param   = 10,
    cores     = 10)
})

mc.mat <- lapply(metacells.list, function(mc) mc$mat) %>% Reduce(cbind, .)
mc.cellmeta <- lapply(metacells.list, function(mc) mc$metadata) %>% Reduce(rbind, .)


seu2 <- CreateSeuratObject(mc.mat)
seu2 <- NormalizeData(seu2)
FeatureScatter(seu, feature1 = "CD8A", feature2 = "CD8B") +
  FeatureScatter(seu2, feature1 = "CD8A", feature2 = "CD8B")

saveRDS(mc.mat, "output/00-1.mc.mat.rds")


motif2tfs <- data.table::fread("cisTarget_db/motifs-v10nr_clust-nr.hgnc-m0.001-o0.0.tbl")
TFs <- sort(unique(motif2tfs$gene_name))
writeLines(TFs, "cisTarget_db/hsa_hgnc_tfs.motifs-v10.txt")

## (2) meta cell matrix (for step1): *.csv or *.loom
mc.mat <- readRDS("output/00-1.mc.mat.rds")
expr.in.cells <- rowSums(mc.mat > 0)
mc.mat <- mc.mat[expr.in.cells >= 5, ]
cisdb <- arrow::read_feather("cisTarget_db/hg38_10kbp_up_10kbp_down_full_tx_v10_clust.genes_vs_motifs.rankings.feather")
genes.use <- intersect(colnames(cisdb), rownames(mc.mat))
length(genes.use)
dim(mc.mat)
mc.mat <- mc.mat[genes.use, ]
dim(mc.mat)

loom <- SCopeLoomR::build_loom(
  file.name         = "output/00-2.mc_mat_for_step1.loom",
  dgem              = mc.mat,
  default.embedding = NULL
)
loom$close()

rm(loom)
gc()
