# Supplementary material for: Integrative analysis of single-cell and microarray data reveals SPI1-centered macrophage regulatory signatures in ulcerative colitis
Source: Front Genet. 2025 Sep 5;16:1617834. doi: 10.3389/fgene.2025.1617834 (PMC12446007; doi:10.3389/fgene.2025.1617834)
Supplement: Supplementary file 2 [file DataSheet1.zip › scripts/scRNA-seq/02_run_pyscenic_conda.sh]

conda env list
conda activate pyscenic_env
pip install numba==0.56.4
conda install -y scanpy==1.10.0
pip install -i https://pypi.tsinghua.edu.cn/simple scanpy==1.10.0


## inputs
f_loom_grn=/home/output/00-2.mc_mat_for_step1.loom

## outputs
grn_output=/home/output/01-step1_adj.tsv
ctx_output=/home/output/01-step2_reg.tsv

## reference
f_tfs=/home/cisTarget_db/hsa_hgnc_tfs.motifs-v10.txt
f_motif_path=/home/cisTarget_db/motifs-v10nr_clust-nr.hgnc-m0.001-o0.0.tbl
f_db_500bp=/home/cisTarget_db/hg38_500bp_up_100bp_down_full_tx_v10_clust.genes_vs_motifs.rankings.feather
f_db_10kb=/home/cisTarget_db/hg38_10kbp_up_10kbp_down_full_tx_v10_clust.genes_vs_motifs.rankings.feather


#### 1. build GRN
time /home/yeqingfish/.local/bin/arboreto_with_multiprocessing.py \
$f_loom_grn \
$f_tfs \
--method grnboost2 \
--output $grn_output \
--num_workers 10 \
--seed 777

#### 2. cisTarget
time pyscenic ctx \
$grn_output \
$f_db_500bp $f_db_10kb \
--annotations_fname $f_motif_path \
--expression_mtx_fname $f_loom_grn \
--output $ctx_output \
--num_workers 10

### 3. regulon => *.gmt
python /home/script/002_gmt.py
