# Supplementary material for: Integrative analysis of single-cell and microarray data reveals SPI1-centered macrophage regulatory signatures in ulcerative colitis
Source: Front Genet. 2025 Sep 5;16:1617834. doi: 10.3389/fgene.2025.1617834 (PMC12446007; doi:10.3389/fgene.2025.1617834)
Supplement: Supplementary file 2 [file DataSheet1.zip › scripts/scRNA-seq/03_after_scenic.R]

################### After SCENIC #######################

rm(list=ls())
library(Seurat)
library(tidyverse)
library(patchwork)
setwd(here::here())
source("R/score1.R")

seu <- readRDS("output/scobj_done.rds")
seu <- subset(seu, celltype %in% c("unknown"), invert = TRUE)
DimPlot(seu, group.by = "celltype", reduction = "umap", label = T)
DimPlot(seu, 
        group.by = "celltype", 
        reduction = "umap", 
        label = F) +
  theme(text = element_text(family = "Times New Roman"),
        plot.title = element_text(family = "Times New Roman"),
        axis.title = element_text(family = "Times New Roman"),
        axis.text = element_text(family = "Times New Roman"),
        legend.text = element_text(family = "Times New Roman"),
        legend.title = element_text(family = "Times New Roman")) 
graph2pdf(
  file = "image/Seurat.pdf",
  width = 8,       
  height = 6,   
)
scobj <- seu
scCustomize::DimPlot_scCustom(scobj, figure_plot = TRUE,label = F)
graph2pdf(
  file = "image/Seurat.pdf",
  width = 8,       
  height = 6     
)
################################################

scobj@meta.data$celltype = Idents(scobj)
data <- as.data.frame(table(scobj$group,scobj$celltype))
colnames(data) <- c("group","CellType","Freq")
library(dplyr)
df <- data %>% 
  group_by(group) %>% 
  mutate(Total = sum(Freq)) %>% 
  ungroup() %>% 
  mutate(Percent = Freq/Total) %>% 
  as.data.frame()

df$CellType  <- factor(df$CellType,levels = unique(df$CellType))
library(ggplot2)

p <- ggplot(df, aes(x = group, y = Percent, fill = CellType)) +
  geom_bar(position = "fill", stat="identity", color = 'white', alpha = 1, width = 0.95) +
  #scale_fill_manual(values = mycol) +
  scale_y_continuous(expand = c(0,0)) +
  theme_classic() 
graph2pdf(
  file = "image/Percent.pdf",
  width = 8,      
  height = 6    
)


################################################
markers <- readRDS(file = "output/Seurat_all_markers.rds")
top_markers <- markers %>%
  filter(pct.1 > 0.25) %>% 
  group_by(cluster) %>%
  arrange(desc(avg_log2FC))%>%
  slice(1:5) %>%
  ungroup()
top_markers <- top_markers[!duplicated(top_markers$gene), ]
x <- factor(top_markers$gene)
scCustomize::Clustered_DotPlot(scobj, features = x)
graph2pdf(
  file = "image/Diff.pdf",
  width = 8,       
  height = 9      
)
graph2ppt(
  file = "image/Diff.ppt",
  width = 8,       
  height = 10      
)


########################################################
seu <- subset(seu, celltype %in% c("unknown"), invert = TRUE)
DimPlot(seu, group.by = "celltype", reduction = "umap", label = T)

celltype.levels <- c("CD4 T", "CD8 T", "Naive B", "Plasma", "Macrophage","DC",
                     "Mast","Neuron", "Goblet","Smooth Muscle",
                     "Endothelial", "Fibroblast", "Epithelial","Proliferating")
seu$celltype <- factor(seu$celltype, levels = celltype.levels)

regulons <- clusterProfiler::read.gmt("output/02-step3.regulons.gmt")
rg.names <- unique(regulons$term)
regulon.list <- lapply(rg.names, function(rg) {
  subset(regulons, term == rg)$gene
})
names(regulon.list) <- sub("[0-9]+g", "\\+", rg.names)
summary(sapply(regulon.list, length))

print(regulon.list[1])
saveRDS(regulon.list, "output/03-1.uc.regulons.rds")


## RAS = regulon activity score
seu <- ComputeModuleScore(seu, gene.sets = regulon.list, min.size = 10, cores = 5)
seu
DefaultAssay(seu) <- "AUCell"

p1 <- FeaturePlot(seu, features = "ZBTB1(+)", split.by = "group")
p2 <- FeaturePlot(seu, features = "ZBTB", split.by = "group")
(p1 / p2) & scale_color_viridis_c()

VlnPlot(seu, group.by = "celltype", features = "STAT2(+)", pt.size = 0,
        split.by = "group", split.plot = TRUE, cols = c("blue", "red")) + ylab("TF activity")
VlnPlot(seu, group.by = "celltype", features = "STAT2", pt.size = 0,
        split.by = "group", split.plot = TRUE, cols = c("blue", "red"))


seu <- RunUMAP(object = seu,
               features = rownames(seu),
               metric = "correlation", 
               reduction.name = "umapRAS",
               reduction.key = "umapRAS_")


p1 <- DimPlot(seu, reduction = "umap", group.by = "celltype") + ggsci::scale_color_d3("category20") + NoLegend()
p2 <- DimPlot(seu, reduction = "umap", group.by = "group") + NoLegend()


p3 <- DimPlot(seu, reduction = "umapRAS", group.by = "celltype") + ggsci::scale_color_d3("category20")
p4 <- DimPlot(seu, reduction = "umapRAS", group.by = "group")

(p1 + p3) / (p2 + p4)

DefaultAssay(seu) <- "AUCell"
seu <- ScaleData(seu)
seu <- RunPCA(object = seu,
              features = rownames(seu),
              reduction.name = "pcaRAS",
              reduction.key = "pcaRAS_")


p3 <- DimPlot(seu, reduction = "pcaRAS", group.by = "celltype") + ggsci::scale_color_d3("category20")
p4 <- DimPlot(seu, reduction = "pcaRAS", group.by = "group")
p3 + p4

## PC1 encoding the regulons related to cell type
## PC2 encoding the regulons affected by uc
## The INFB induced transcriptome shift is orthogonal to the cell identity transcriptional programs.

VlnPlot(seu, group.by = "celltype", features = "pcaRAS_1", pt.size = 0,
        split.by = "group", split.plot = TRUE, cols = c("blue", "red"))

VlnPlot(seu, group.by = "celltype", features = "pcaRAS_2", pt.size = 0,
        split.by = "group", split.plot = TRUE, cols = c("blue", "red"))

qs::qsave(seu, "output/03-2.uc.seurat.aucell.qs")
