# Supplementary material for: Integrative analysis of single-cell and microarray data reveals SPI1-centered macrophage regulatory signatures in ulcerative colitis
Source: Front Genet. 2025 Sep 5;16:1617834. doi: 10.3389/fgene.2025.1617834 (PMC12446007; doi:10.3389/fgene.2025.1617834)
Supplement: Supplementary file 2 [file DataSheet1.zip › scripts/scRNA-seq/04_macrophage_m.R]

rm(list=ls())
library(tidyverse)
library(Seurat)
library(clusterProfiler)
library(enrichplot)
rm(list=ls())

seu <- qs::qread("output/03-2.uc.seurat.aucell.qs")
DefaultAssay(seu) <- "RNA"
seu$sample <- seu$orig.ident

seu$celltype.group <- paste(seu$celltype, seu$group, sep = "_")
Idents(seu) <- "celltype.group"
seu.macro <- subset(seu, idents = c("Macrophage_Normal", "Macrophage_UC"))

pseudobulk <- AggregateExpression(
  seu.macro,
  group.by = "sample",
  assays = "RNA",
  slot = "counts"
)
counts <- pseudobulk$RNA
count_matrix <- as.matrix(counts) 
storage.mode(count_matrix) <- "integer"

samples <- colnames(count_matrix)

group <- ifelse(startsWith(samples, "HC"), "Control", "UC")

colData <- data.frame(
  sample = samples,
  group = factor(group, levels = c("Control", "UC")), 
  row.names = samples
)
library(DESeq2)
dds <- DESeqDataSetFromMatrix(
  countData = count_matrix,
  colData = colData,
  design = ~ group
)
dds <- estimateSizeFactors(dds)

norm_counts <- counts(dds, normalized = TRUE)

uc_samples <- rownames(colData[colData$group == "UC", ])
ctrl_samples <- rownames(colData[colData$group == "Control", ])


expr_in_uc <- rowSums(norm_counts[, uc_samples] >= 10) >= 3
expr_in_ctrl <- rowSums(norm_counts[, ctrl_samples] >= 10) >= 3
keep <- expr_in_uc | expr_in_ctrl


dds <- dds[keep, ]

dds <- DESeq(dds)

res <- results(dds, contrast = c("group", "UC", "Control"))
resOrdered <- res[order(res$padj), ]

resOrdered <- as.data.frame(resOrdered)
gene_list <- resOrdered$log2FoldChange
names(gene_list) <- rownames(resOrdered)
gene_list <- sort(gene_list, decreasing = TRUE) 

mac <- read.gmt("resource/GOBP_MACROPHAGE_ACTIVATION.v2024.1.Hs.gmt")
  
y <- GSEA(gene_list, TERM2GENE = mac)
yd <- as.data.frame(y)
dotplot(y,showCategory=30,split=".sign") + facet_grid(~.sign)
gseaplot2(y, "GOBP_MACROPHAGE_ACTIVATION",color = "darkgreen", pvalue_table = T)

regulon.list <- readRDS("output/03-1.uc.regulons.rds")
sapply(regulon.list, length) %>% summary()

regulons <- read.gmt("output/02-step3.regulons.gmt")
head(regulons)

genes <- subset(mac, term == "GOBP_MACROPHAGE_ACTIVATION")$gene

e.regulon <- enricher(gene = genes, TERM2GENE = regulons, minGSSize = 10, maxGSSize = 5000)
dotplot(e.regulon)

DefaultAssay(seu) <- "AUCell"
VlnPlot(seu, group.by = "celltype", features = c("SPI1(+)"), split.by = "group",
        split.plot = TRUE, pt.size = 0, cols = c("blue", "red")) + ylab("TF activity")
