# Supplementary material for: Integrative analysis of single-cell and microarray data reveals SPI1-centered macrophage regulatory signatures in ulcerative colitis
Source: Front Genet. 2025 Sep 5;16:1617834. doi: 10.3389/fgene.2025.1617834 (PMC12446007; doi:10.3389/fgene.2025.1617834)
Supplement: Supplementary file 2 [file DataSheet1.zip › scripts/scRNA-seq/05_regulon_degs.R]

rm(list=ls())
library(tidyverse)
library(Seurat)
library(clusterProfiler)
library(enrichplot)

regulon.list <- readRDS("output/03-1.uc.regulons.rds")
regulons <- read.gmt("output/02-step3.regulons.gmt")
selected_tfs <- c("SPI1")

selected_regulons <- list()
for (tf in selected_tfs) {
  matching_keys <- grep(paste0("^", tf, "(\\(|$)"), names(regulon.list), value = TRUE)
  
  if (length(matching_keys) > 0) {
    for (key in matching_keys) {
      selected_regulons[[key]] <- regulon.list[[key]]
    }
  }
}

gene_table <- table(unlist(selected_regulons))
filtered_genes <- names(gene_table)

diff_genes1 <- readRDS(file="GSE87466_WGCNA/darkgreen_MMGS.rds")
diff_genes2 <- readRDS(file="GSE75214_WGCNA/tan_MMGS.rds")

common_genes1 <- intersect(filtered_genes, diff_genes1)
common_genes2 <- intersect(filtered_genes, diff_genes2)
common_elements <- intersect(common_genes1, common_genes2)
