# Supplementary material for: Integrative analysis of single-cell and microarray data reveals SPI1-centered macrophage regulatory signatures in ulcerative colitis
Source: Front Genet. 2025 Sep 5;16:1617834. doi: 10.3389/fgene.2025.1617834 (PMC12446007; doi:10.3389/fgene.2025.1617834)
Supplement: Supplementary file 2 [file DataSheet1.zip › scripts/scRNA-seq/R/makeMetaCells.R]

makeMetaCells <- function(seu, min.cells=10, reduction="umap", dims=1:2, k.param=10, cores=20) {
  seu <- seu %>%
    FindNeighbors(reduction = reduction, dims=dims, k.param=k.param) %>%
    FindClusters(res=50)
  metadata <- seu@meta.data
  metadata$METACELL_ID <- factor(metadata$seurat_clusters)
  dge_mat <- GetAssayData(seu, assay = "RNA", layer = "counts")
  
  dge_mat_mc <- parallel::mclapply(levels(metadata$METACELL_ID), function(xx) {
    cells <- rownames(subset(metadata, METACELL_ID == xx))
    Matrix::rowSums(dge_mat[, cells])
  }, mc.cores = cores)
  dge_mat_mc <- do.call(cbind, dge_mat_mc)
  
  metacell_metadata <-
    metadata[["METACELL_ID"]] %>%
    table() %>%
    as.data.frame()
  colnames(metacell_metadata) <-   c("METACELL_ID", "CELL_COUNT")
  rownames(metacell_metadata) <- metacell_metadata[["METACELL_ID"]]
  
  kept.cells <- subset(metacell_metadata, CELL_COUNT>=min.cells)[["METACELL_ID"]]
  metacells <- list(
    mat = dge_mat_mc[, kept.cells],
    metadata = metacell_metadata[kept.cells, ]
  )
  colnames(metacells$mat) <- paste0(seu@project.name, ".METACELL_", kept.cells)
  rownames(metacells$metadata) <- colnames(metacells$mat)
  metacells
}
