# Supplementary material for: Integrative analysis of single-cell and microarray data reveals SPI1-centered macrophage regulatory signatures in ulcerative colitis
Source: Front Genet. 2025 Sep 5;16:1617834. doi: 10.3389/fgene.2025.1617834 (PMC12446007; doi:10.3389/fgene.2025.1617834)
Supplement: Supplementary file 2 [file DataSheet1.zip › scripts/scRNA-seq/R/score1.R]

#' Calculate gene module scores
#'
#' @param x gene expression matrix, rows are genes, columns are cells. Can be any format, UMI, CPM, TPM, etc.
#' @param ... Arguments passed to other methods.
#' @return A signature score matrix or Seurat object.
#'
#' @export
ComputeModuleScore <- function(x, ...) UseMethod('ComputeModuleScore')


#' @param gene.sets a list of gene sets in data.frame or named list.
#' @param min.size The minimal genes of the gene sets. The size of gene sets less than this value were ignored.  Default: 20
#' @param batch.size The number of cells were calculated for each batch. Default: 500
#' @param cores number of threads for parallel computing. Default: 1
#' @param data.layer Name of the layer to pull expression data from (e.g., "counts", "data"). Default: "data"
#'
#' @rdname ComputeModuleScore
#' @export
ComputeModuleScore.default <- function(
    x, 
    gene.sets, 
    min.size = 20, 
    batch.size = 500, 
    cores = 1, 
    data.layer = "data",
    ...) 
{
  if (!is.list(gene.sets)) {
    stop("'gene.sets' should be a list or data.frame!")
  }
  gene.sets <- gene.sets[sapply(gene.sets, length) >= min.size]
  n.cells <- ncol(x)
  batches <- floor((1:n.cells-1) / batch.size)
  batch.levels <- unique(batches)
  aucell <- function(i) {
    dge.tmp <- x[, batches == i]
    cr <- AUCell::AUCell_buildRankings(dge.tmp, nCores=1, plotStats=F, verbose = F)
    auc <- AUCell::AUCell_calcAUC(gene.sets, cr, nCores=1, verbose = F)
    AUCell::getAUC(auc)
  }
  auc_scores <- parallel::mclapply(batch.levels, aucell, mc.cores = cores)
  do.call(cbind, auc_scores)
}


#' @rdname ComputeModuleScore
#' @param assay Name of the seurat object assay.
#' @param data.layer Name of the layer to pull expression data from (e.g., "counts", "data"). Default: "data"
#' @export
ComputeModuleScore.Seurat <- function(
    x, 
    gene.sets, 
    min.size = 20, 
    batch.size = 500, 
    cores = 1, 
    assay = Seurat::DefaultAssay(x),
    data.layer = "data",  # 关键修复：添加缺失的参数定义
    ...) 
{
  # 提取数据矩阵
  dge <- SeuratObject::LayerData(
    object = x[[assay]], 
    layer = data.layer  # 使用已定义的参数
  )
  
  # 调用默认方法计算得分
  ras_mat <- ComputeModuleScore.default(
    x = dge, 
    gene.sets = gene.sets, 
    min.size = min.size, 
    batch.size = batch.size, 
    cores = cores,
    data.layer = data.layer  # 传递参数到默认方法（若需要）
  )
  
  # 将结果存储到 Seurat 对象
  x[["AUCell"]] <- Seurat::CreateAssayObject(data = ras_mat)
  return(x)
}
