# Supplementary material for: Integrative analysis of single-cell and microarray data reveals SPI1-centered macrophage regulatory signatures in ulcerative colitis
Source: Front Genet. 2025 Sep 5;16:1617834. doi: 10.3389/fgene.2025.1617834 (PMC12446007; doi:10.3389/fgene.2025.1617834)
Supplement: Supplementary file 2 [file DataSheet1.zip › scripts/scRNA-seq/R/tf_module_untils.R]

# 计算Connection Specificity Index (CSI)
CSI <- function(r1, r2) {
  delta <- pccMat[r1,r2]
  r.others <- setdiff(colnames(pccMat), c(r1,r2))
  N <- sum(pccMat[r1, r.others] < delta) + sum(pccMat[r2, r.others] < delta)
  M <- length(r.others) * 2
  return(N/M)
}
