# Supplementary material for: Integrative analysis of single-cell and microarray data reveals SPI1-centered macrophage regulatory signatures in ulcerative colitis
Source: Front Genet. 2025 Sep 5;16:1617834. doi: 10.3389/fgene.2025.1617834 (PMC12446007; doi:10.3389/fgene.2025.1617834)
Supplement: Supplementary file 2 [file DataSheet1.zip › scripts/scRNA-seq/R/variance_decompose.R]

library(magrittr)

#' Find Differential Expressed Genes via Variance Deomposition using Mixed Linear Model
#' @param data A data.frame or matrix of gene expression matrix
#' @param meta.data A data.frame contains cell meta data
#' @param vd.vars variable in meta.data for variance decomposition.
#' @param genes Genes for variance decomposition. Default: "all"
#' @param cores The number of threads for calculation, -1 means all available
#' threads. Default: -1
#'
#' @return A data.frame contains the results of variance decomposition.
#' @export
#'
VarDecompose <- function(data, meta.data, vd.vars, genes = "all", cores = -1) {
  ## check params
  if (missing(data) || missing(meta.data) || missing(vd.vars)) {
    stop("Must provide 'data', 'meta.data', and 'vd.vars'.")
  }
  if (is.null(colnames(meta.data)) || is.null(rownames(meta.data)) ) {
    stop("The row and column names of 'meta.data' should be provided.")
  }
  if (is.null(colnames(data)) || is.null(rownames(data)) ) {
    stop("The row and column names of 'data' should be provided.")
  }
  if (!all(rownames(data) == rownames(meta.data)) ) {
    stop("The row names of 'data' and 'meta.data' should be matched.")
  }
  if (!all(vd.vars %in% colnames(meta.data))) {
    vd.vars.404 <- setdiff(vd.vars, colnames(meta.data))
    stop(paste("vd.vars:", vd.vars.404, "is(are) not found in 'meta.data'"))
  }
  if (length(genes) == 1) {
    if (genes == "all") {
      genes <- colnames(data)
    } else {
      stop("'genes' should be 'all' or a vector.")
    }
  } else {
    genes.404 <- setdiff(genes, colnames(data))
    if (length(genes.404) > 0) {
      warning(paste(length(genes.404), "gene(s) are not found in 'data'."))
      genes <- setdiff(genes, genes.404)
    }
  }
  cores <- ifelse(cores > 0, cores, parallel::detectCores())
  ## prepare data for VD
  vd.vars.str <- sapply(vd.vars, function(xx) sprintf("(1|%s)", xx))
  modelFormulaStr <- paste("expression ~", paste(vd.vars.str, collapse = "+"))
  data.use <- cbind(data[, genes], meta.data)
  ## exe VD
  vd.res <- do.call(rbind, parallel::mclapply(genes, function(genename) {
    data.model <- data.use[, c(vd.vars, genename)]
    colnames(data.model) <- c(vd.vars, "expression")
    tryCatch({
      model <- suppressWarnings(lme4::lmer(stats::as.formula(modelFormulaStr), data = data.model, REML = TRUE, verbose = FALSE))
      results <- as.data.frame(lme4::VarCorr(model))
      rownames(results) <- results$grp
      results <- results[c(vd.vars, "Residual"), ]
      frac.var <- results$vcov / sum(results$vcov)
      
      res.tmp <- c("OK", frac.var)
    },
    error = function(e) {
      print(e)
      res.tmp <- c("FAIL", rep(-1, length(vd.vars)+1))
    })
    names(res.tmp) <- c("status", vd.vars, "residual")
    as.data.frame(as.list(res.tmp)) # return
  }, mc.cores = cores)
  )
  rownames(vd.res) <- genes
  vd.res %<>% as.data.frame()
  vd.res <- vd.res %>% dplyr::mutate(gene = rownames(vd.res), .before=1)
  # vd.res <- vd.res %>% as.data.frame() %>% dplyr::mutate(gene = rownames(.), .before=1)
  for (i in 3:ncol(vd.res)) {
    vd.res[[i]] %<>% as.numeric()
  }
  return(vd.res)
}
