# Supplementary material for: Integrative analysis of single-cell and microarray data reveals SPI1-centered macrophage regulatory signatures in ulcerative colitis
Source: Front Genet. 2025 Sep 5;16:1617834. doi: 10.3389/fgene.2025.1617834 (PMC12446007; doi:10.3389/fgene.2025.1617834)
Supplement: Supplementary file 2 [file DataSheet1.zip › scripts/SPI1_activity.R]

library(tidyverse)
library(Seurat)
library(clusterProfiler)
library(enrichplot)
library(tidyverse)
library(patchwork)

seu <- qs::qread("output/03-2.uc.seurat.aucell.qs")
regulon.list <- readRDS("output/03-1.uc.regulons.rds")
regulons <- read.gmt("output/02-step3.regulons.gmt")

selected_tfs <- c("SPI1")
selected_regulons <- list()
for (tf in selected_tfs) {
  matching_keys <- grep(paste0("^", tf, "(\\(|$)"), names(regulon.list), value = TRUE)
  
  if (length(matching_keys) > 0) {
    for (key in matching_keys) {
      selected_regulons[[key]] <- regulon.list[[key]]
    }
  }
}
gene_table <- table(unlist(selected_regulons))
spi1_regulon_genes <- names(gene_table)

macrophage_cells <- colnames(seu)[seu$celltype == "Macrophage"]

expr_matrix <- GetAssayData(seu, assay = "RNA", slot = "data")

common_genes <- intersect(spi1_regulon_genes, rownames(expr_matrix))

expr_sub <- expr_matrix[common_genes, macrophage_cells, drop = FALSE]

spi1_activity_score <- colMeans(expr_sub)

gene_mean_activity <- rowMeans(expr_sub)

spi1_output <- data.frame(
  gene = names(gene_mean_activity),
  gene_mean_activity = gene_mean_activity
)
 
GSE87466_DEG <- read.csv("data1/TableS1.csv", header = TRUE, stringsAsFactors = FALSE)
GSE87466_DEG <- as.character(GSE87466_DEG$symbol)
GSE75214_DEG <- read.csv("data1/TableS2.csv", header = TRUE, stringsAsFactors = FALSE)
GSE75214_DEG <- as.character(GSE75214_DEG$symbol)
GSE87466_WGCNA <- read.csv("data1/TableS3.csv", header = TRUE, stringsAsFactors = FALSE)
GSE87466_WGCNA <- as.character(GSE87466_WGCNA$Gene)
GSE75214_WGCNA<- read.csv("data1/TableS4.csv", header = TRUE, stringsAsFactors = FALSE)
GSE75214_WGCNA <- as.character(GSE75214_WGCNA$Gene)

spi1_output1 <- spi1_output %>%
  mutate(
    GSE87466_DEG = if_else(gene %in% GSE87466_DEG, "Yes", "No"),
    GSE75214_DEG = if_else(gene %in% GSE75214_DEG, "Yes", "No"),
    GSE87466_WGCNA = if_else(gene %in% GSE87466_WGCNA, "Yes", "No"),
    GSE75214_WGCNA = if_else(gene %in% GSE75214_WGCNA, "Yes", "No"),
  )
write.csv(spi1_output1, file = "image/SPI1_regulon_activity_scores_annotated.csv", row.names = FALSE)


seu$SPI1_score <- NA
seu$SPI1_score[names(spi1_activity_score)] <- spi1_activity_score

library(ggplot2)

meta <- seu@meta.data
df_plot <- meta %>%
  filter(celltype == "Macrophage") %>%
  select(SPI1_score, group)

ggplot(df_plot, aes(x = group, y = SPI1_score, fill = group)) +
  geom_boxplot() +
  geom_jitter(width = 0.2, alpha = 0.3) +
  theme_minimal() +
  labs(title = "SPI1 regulon activity score in macrophages")

FeaturePlot(seu, features = "SPI1_score", reduction = "umap")

group_colors <- c("UC" = "red", "Normal" = "blue")


ggplot(df_plot, aes(x = group, y = SPI1_score, fill = group)) +
  geom_boxplot(width = 0.6, color = "black", outlier.shape = NA) +  
  geom_jitter(width = 0.2, alpha = 0.4, color = "black", size = 1) +  
  stat_compare_means(method = "wilcox.test", label = "p.signif", 
                     label.y = max(df_plot$SPI1_score, na.rm = TRUE) * 1.05) + 
  scale_fill_manual(values = group_colors) +
  theme_bw(base_size = 14) +  
  labs(
    title = "SPI1 regulon activity score in macrophages",
    x = "Group",
    y = "SPI1 activity score"
  ) +
  theme(
    plot.title = element_text(
      hjust = 0.5, size = 16, face = "bold", margin = margin(b = 10)
    ),
    panel.border = element_rect(color = "black", fill = NA, size = 1), 
    axis.line = element_line(color = "black"),
    axis.text = element_text(color = "black"),
    axis.title = element_text(color = "black"),
    legend.position = "none"
  )
