# Supplementary material for: Integrative analysis of single-cell and microarray data reveals SPI1-centered macrophage regulatory signatures in ulcerative colitis
Source: Front Genet. 2025 Sep 5;16:1617834. doi: 10.3389/fgene.2025.1617834 (PMC12446007; doi:10.3389/fgene.2025.1617834)
Supplement: Supplementary file 3 [file DataSheet2.zip]

Archive with 13 entries (13 files):
- TableS2.csv
- TableS3.csv
- TableS4.csv
- TableS5.csv
- TableS6.csv
- TableS7.csv
- TableS8.csv
- TableS9.csv
- TableS10.csv
- TableS11.csv
- TableS12.csv
- TableS13.csv
- TableS14.csv
