# Supplementary material for: Integrative analysis of single-cell and microarray data reveals SPI1-centered macrophage regulatory signatures in ulcerative colitis
Source: Front Genet. 2025 Sep 5;16:1617834. doi: 10.3389/fgene.2025.1617834 (PMC12446007; doi:10.3389/fgene.2025.1617834)
Supplement: Supplementary file 3 [file DataSheet2.zip › TableS2.csv]

symbol	logFC	AveExpr	t	P.Value	adj.P.Val	B
PDE6A	-1.920546049	5.261342771	-25.80500215	3.06744E-42	5.78243E-38	85.10537707
C2	2.39705342	8.303476635	19.96577187	5.00002E-34	4.71277E-30	66.81655882
LPCAT1	1.824073697	9.161252621	19.1510657	9.36791E-33	5.88649E-29	63.95643215
CD55	2.32167886	11.18165567	18.65636165	5.7692E-32	2.71888E-28	62.17940272
NAT8B	-1.38499545	6.177501052	-18.47819198	1.11838E-31	4.2165E-28	61.5318223
PRKG2	-2.651494828	5.00597692	-17.72314245	1.93002E-30	6.06381E-27	58.7423835
TIMP1	2.950585086	11.37493999	17.66919943	2.37195E-30	6.38766E-27	58.54028067
CFB	2.347855262	10.29786916	17.55567833	3.66488E-30	8.63583E-27	58.11372716
TMEM63C	-2.162183969	5.861084136	-17.16747573	1.64249E-29	3.44029E-26	56.64235839
NAALADL1	-1.641706525	6.939172333	-17.09009874	2.21988E-29	4.1847E-26	56.34672556
RUNDC3B	-1.593348625	6.014475606	-16.57620223	1.67318E-28	2.86738E-25	54.36330733
SEC24D	1.261066374	9.187314134	16.50630846	2.20787E-28	3.46837E-25	54.09085727
AQP8	-5.53593091	7.177396783	-15.68623914	5.98593E-27	8.68007E-24	50.84591023
CDC14A	-1.69168938	7.4550768	-15.62488013	7.68881E-27	9.71593E-24	50.59953981
RBPMS	1.661179442	8.510115565	15.611868	8.10854E-27	9.71593E-24	50.54722919
DPP10	-1.851647049	5.062194782	-15.60773896	8.2465E-27	9.71593E-24	50.53062518
PITPNC1	1.77444627	8.751212583	15.49968631	1.28335E-26	1.42309E-23	50.0953149
CYP2B7P	-3.162265365	5.912607358	-15.38540426	2.05209E-26	2.14911E-23	49.63323119
CNTFR	-1.931617154	7.093831091	-15.32155927	2.66928E-26	2.64835E-23	49.37433287
S100A11	1.297215175	10.5761788	15.2879765	3.06587E-26	2.75644E-23	49.23793556
SLC38A4	-2.637227112	5.107558793	-15.2875965	3.07068E-26	2.75644E-23	49.23639136
NRG4	-1.284211542	4.829827561	-15.26256669	3.40496E-26	2.91759E-23	49.13463429
NMT2	-1.028766736	7.304925366	-15.21167271	4.20215E-26	3.44412E-23	48.92747378
SLC6A14	5.735821554	10.32453512	15.1037233	6.57239E-26	5.16234E-23	48.48694587
VLDLR	-1.743210053	6.104900467	-15.07435357	7.4248E-26	5.59859E-23	48.36682684
LRRN2	-1.137960344	6.634376685	-14.88369695	1.643E-25	1.13064E-22	47.58431312
CHAD	-1.458851269	6.831133135	-14.88026483	1.66673E-25	1.13064E-22	47.57018306
DNAI4	-1.863695829	6.01160618	-14.87845747	1.67937E-25	1.13064E-22	47.56274155
AQP11	-1.374896977	6.518909163	-14.82024654	2.1423E-25	1.38749E-22	47.32283873
CXCL1	3.412977557	10.57506772	14.81302288	2.20808E-25	1.38749E-22	47.29303726
DAPP1	2.226708959	7.645093447	14.75423752	2.82491E-25	1.71782E-22	47.05026318
SLC36A1	-1.592454206	7.933718828	-14.55578771	6.50996E-25	3.83498E-22	46.22737844
CDC25B	1.47872673	8.32740663	14.47113251	9.30889E-25	5.16123E-22	45.87479758
MT1M	-2.988715712	8.210402954	-14.32928024	1.69836E-24	9.14737E-22	45.28192494
RMDN2	-1.767729411	6.09505822	-14.27563922	2.13334E-24	1.1171E-21	45.05705826
ARFGAP3	1.367547801	8.806314997	14.25790115	2.3006E-24	1.17212E-21	44.98261797
SNX30	-1.330301505	8.063542808	-14.2388257	2.49524E-24	1.21903E-21	44.90252031
ACAT1	-1.656804559	7.933450445	-14.23632088	2.522E-24	1.21903E-21	44.89199912
IFITM3	1.479693736	8.940882901	14.160452	3.48526E-24	1.64252E-21	44.57294195
CHRNA1	-1.021608679	6.075513786	-14.13428323	3.89731E-24	1.79191E-21	44.46272224
LIPC	-1.121855444	5.096391149	-14.03049928	6.07564E-24	2.72695E-21	44.02473985
ACOX1	-1.730951344	9.393721852	-14.00284878	6.84011E-24	2.99867E-21	43.90782066
PDK2	-1.764765194	7.935469641	-13.89129619	1.1044E-23	4.73162E-21	43.43514464
SLC19A3	-1.63591425	6.038783283	-13.86089856	1.25875E-23	5.15841E-21	43.30607094
UGT2A3	-4.281245703	5.274387168	-13.80477478	1.60309E-23	6.42977E-21	43.0674551
ACSF2	-2.54054255	7.401742156	-13.69022962	2.62913E-23	9.91236E-21	42.57923486
CNNM2	-1.375318239	7.695692011	-13.66603465	2.91933E-23	1.07907E-20	42.47590117
CD74	1.765727737	12.13032458	13.66074756	2.98692E-23	1.08282E-20	42.45331102
KYNU	3.582699295	8.026205752	13.64623069	3.18072E-23	1.13131E-20	42.39126698
SPMIP4	-1.370063222	7.010611795	-13.571848	4.39121E-23	1.53294E-20	42.07295226
BACE2	1.455866095	10.23288889	13.50030653	5.9919E-23	2.04267E-20	41.76615391
PDIA4	1.026225926	10.85181357	13.49406486	6.15678E-23	2.04267E-20	41.73935739
ZFP3	-1.041254187	6.93246442	-13.49333145	6.17645E-23	2.04267E-20	41.73620841
PLCD1	-1.816144752	7.803457085	-13.45924084	7.16416E-23	2.2972E-20	41.58976455
SUGCT	-1.448771832	5.82285203	-13.45821113	7.19634E-23	2.2972E-20	41.58533901
CNTN3	-2.020237377	5.60143854	-13.37569479	1.03111E-22	3.18648E-20	41.23027482
PLA2G12B	-1.289362189	6.124655461	-13.35722352	1.11768E-22	3.3983E-20	41.15068047
LEAP2	-1.287033406	6.068836791	-13.26939128	1.64075E-22	4.76301E-20	40.7716395
INPP5J	-1.16846124	6.919444103	-13.26917116	1.64233E-22	4.76301E-20	40.77068838
TESK2	-1.070706975	7.53863103	-13.2561828	1.7384E-22	4.94768E-20	40.71455779
BMP3	-3.139481314	6.829912204	-13.22906877	1.95756E-22	5.42675E-20	40.59731634
FUT8	1.469183038	9.094643403	13.20220824	2.20208E-22	6.01616E-20	40.48108422
PI3	2.854090172	10.41266558	13.18338459	2.39155E-22	6.34975E-20	40.39957828
HIF1A	1.444255954	11.23004049	13.1662644	2.57809E-22	6.70212E-20	40.3254116
CNN2	1.121408088	9.788183908	13.16474149	2.59538E-22	6.70212E-20	40.31881248
SLC26A2	-4.574007718	8.399907553	-13.10877854	3.31841E-22	8.45342E-20	40.07612112
TAP2	1.090891071	9.113119746	13.10398773	3.38902E-22	8.51818E-20	40.05532781
TGM2	2.530400708	10.43570114	13.01058006	5.11196E-22	1.26797E-19	39.64937419
TRHDE	-1.903529708	5.288490647	-12.97796135	5.90239E-22	1.44501E-19	39.50737039
SLC23A1	-1.062984086	6.927825376	-12.97246529	6.04719E-22	1.46148E-19	39.48343133
SLC22A5	-2.249095309	8.106792279	-12.95799879	6.44566E-22	1.53806E-19	39.42040312
DEPDC7	-1.03422686	5.925573956	-12.9424224	6.90428E-22	1.62691E-19	39.35251198
BMAL2	1.806054994	7.757210712	12.88672643	8.82987E-22	2.0299E-19	39.10952515
GNA15	1.807392332	8.62344003	12.81448305	1.21551E-21	2.76067E-19	38.79381193
ETFDH	-1.726044953	7.814517076	-12.77617496	1.44034E-21	3.16091E-19	38.62615705
ABCG2	-3.792118719	6.372379205	-12.77590878	1.44204E-21	3.16091E-19	38.62499152
CNKSR3	-1.459993536	6.840480464	-12.76362032	1.52277E-21	3.29951E-19	38.57117532
FGFR2	-1.969435205	6.744600809	-12.64150994	2.61894E-21	5.61019E-19	38.0354716
FRMD1	-1.564069974	6.377386231	-12.61758539	2.91305E-21	6.10155E-19	37.93031639
PSMB9	1.269275161	8.999486608	12.58190454	3.41456E-21	7.07339E-19	37.77336983
PARP9	1.287676448	8.465154236	12.57739397	3.48385E-21	7.13849E-19	37.75351939
SLC35G1	-1.748606138	7.146647568	-12.52193115	4.46092E-21	8.94605E-19	37.50925005
HLA-DMA	1.804370327	10.09807501	12.49529413	5.02389E-21	9.96899E-19	37.39181416
SLC4A10	-1.430696087	5.332539758	-12.41366683	7.23467E-21	1.39164E-18	37.03145451
PADI2	-3.179710955	8.87930451	-12.39667715	7.80588E-21	1.47149E-18	36.95635872
TTYH3	1.098146569	8.846224194	12.37108384	8.75314E-21	1.63372E-18	36.84317501
APOL1	2.341767526	9.051775452	12.36476836	9.00415E-21	1.66409E-18	36.81523456
ABCB1	-2.698509907	7.168401399	-12.35925495	9.2292E-21	1.68912E-18	36.79083906
PAQR5	-1.980669379	7.426199178	-12.31010967	1.15025E-20	2.02648E-18	36.57323817
LPIN1	1.125881965	8.76250625	12.26839234	1.38692E-20	2.39861E-18	36.38832286
PPP2R3A	-1.611213991	6.518164416	-12.25991253	1.44072E-20	2.469E-18	36.35071278
CREB3L2	1.260712891	9.62249093	12.21693979	1.74736E-20	2.96753E-18	36.16000041
IFITM1	1.434021057	10.52232002	12.20388819	1.8529E-20	3.11867E-18	36.10203893
ARHGEF37	-1.042773774	6.687154751	-12.19483152	1.92988E-20	3.21949E-18	36.06180821
SAMD9L	1.551579631	9.978963541	12.15396598	2.31923E-20	3.80172E-18	35.88017181
XBP1	1.395289948	11.50542525	12.13001097	2.58324E-20	4.19798E-18	35.77361703
CD44	1.654711257	10.45013342	12.06674376	3.43513E-20	5.48776E-18	35.4919106
DUOXA2	4.284947145	10.47492697	12.05926714	3.55289E-20	5.5813E-18	35.45859259
LYN	1.527102127	9.93846717	12.01842727	4.27159E-20	6.60031E-18	35.27649698
TAT	-1.079623797	5.334792904	-12.01410058	4.35582E-20	6.67574E-18	35.25719529
BRINP3	-2.381917285	5.212705173	-12.00060977	4.62933E-20	7.0377E-18	35.19699952
CREB3L3	-1.557199239	6.701012852	-11.93655315	6.18307E-20	9.25055E-18	34.91092857
PHLPP2	-2.382510744	8.226400742	-11.92669661	6.46486E-20	9.52102E-18	34.86687353
LRP8	1.328357599	8.370493572	11.9207985	6.63962E-20	9.7026E-18	34.8405065
USP30	-1.249589249	8.38631501	-11.89352113	7.51167E-20	1.07275E-17	34.71852018
MT1H	-2.21798058	8.341945243	-11.89034604	7.62038E-20	1.08009E-17	34.70431613
IRAK3	2.417927091	7.981192117	11.81013154	1.0959E-19	1.50794E-17	34.34513904
ACKR2	-1.2804641	6.47382836	-11.64787842	2.28964E-19	2.97669E-17	33.61670731
ENC1	1.030764366	8.28054014	11.64433741	2.32682E-19	3.00431E-17	33.60078206
ACADM	-1.250104516	9.31350814	-11.62570262	2.53272E-19	3.24791E-17	33.51695493
ZNF350	-1.044080095	6.565611113	-11.6181779	2.62096E-19	3.33835E-17	33.48309637
WSCD1	-1.32848097	6.784249631	-11.61175719	2.69869E-19	3.41429E-17	33.45420128
HMGCS2	-4.81678848	8.273208569	-11.60234699	2.81681E-19	3.53998E-17	33.41184564
TRIB2	1.922147003	7.850977322	11.58848155	3.0004E-19	3.72108E-17	33.3494218
OAS2	1.946680615	8.175448388	11.57575364	3.17948E-19	3.91742E-17	33.2921036
CIPC	-1.272469804	7.830769449	-11.56692641	3.30996E-19	4.05169E-17	33.25234269
MAGI1	-1.044810601	7.868003787	-11.51798494	4.13726E-19	4.92959E-17	33.03176333
ANXA5	1.543943211	10.41364678	11.51689414	4.1579E-19	4.92959E-17	33.0268446
BHLHE40	1.423055416	9.330460325	11.50052214	4.48031E-19	5.19559E-17	32.9530055
TBXAS1	1.167703766	8.362986835	11.47777668	4.97033E-19	5.71315E-17	32.85038122
CDH3	3.022683035	8.730514037	11.4626781	5.32499E-19	6.07073E-17	32.78223282
ANXA1	2.398178353	11.34446952	11.46182299	5.34582E-19	6.07073E-17	32.77837259
NFKBIZ	1.401374264	9.491183298	11.45373166	5.54702E-19	6.26149E-17	32.74184281
ARHGAP42	-1.159626361	7.876675664	-11.43585198	6.01901E-19	6.71387E-17	32.66110098
PDE8A	-1.066174585	9.159073521	-11.4125693	6.69462E-19	7.38013E-17	32.55591739
TRIM22	1.880682669	8.016136392	11.3461333	9.07131E-19	9.88458E-17	32.25551838
PHLDA1	2.090407226	8.926026327	11.34487118	9.12385E-19	9.8847E-17	32.24980783
CXCL2	2.368214446	8.138251732	11.33394543	9.59166E-19	1.02734E-16	32.20036753
SERPINA1	1.389846411	10.61413437	11.27991129	1.22844E-18	1.30832E-16	31.9557056
CCNJL	-1.170797562	7.766359608	-11.26457448	1.31788E-18	1.39569E-16	31.8862164
TNIP3	4.336209976	8.971835124	11.24307375	1.45438E-18	1.52313E-16	31.78876572
ASB13	-1.089659459	7.476247158	-11.2372138	1.49398E-18	1.55597E-16	31.76219913
OTOP2	-3.392814775	7.983968858	-11.20904725	1.69999E-18	1.74166E-16	31.63446344
IDO1	4.242547118	8.489431009	11.17520311	1.98562E-18	2.01242E-16	31.48089255
SLC25A34	-1.138099676	6.876641178	-11.17184903	2.01643E-18	2.03271E-16	31.46566798
ASPHD2	1.255790304	7.812647393	11.138727	2.34767E-18	2.35404E-16	31.31527336
HNMT	-1.068369812	7.070900888	-11.1007621	2.79509E-18	2.78785E-16	31.14277957
DUSP6	1.015004556	9.065928416	11.09848821	2.82446E-18	2.80231E-16	31.13244446
LCN2	3.495095477	11.42662451	11.09067592	2.92773E-18	2.88957E-16	31.09693343
MXRA5	2.500364738	9.353203289	11.07931428	3.08473E-18	3.01297E-16	31.04528005
RHOU	-1.472560503	8.831715016	-11.06512573	3.29272E-18	3.19954E-16	30.98076025
SEMA5A	-1.45956948	8.496425786	-11.05747931	3.41058E-18	3.29113E-16	30.94598299
WARS1	2.196571004	10.26221644	10.97770619	4.92375E-18	4.6642E-16	30.58288771
PAG1	-1.234304328	8.606165868	-10.97132852	5.07054E-18	4.77924E-16	30.55383788
FMO4	-1.619239038	6.548638388	-10.94823802	5.63972E-18	5.23716E-16	30.44863628
MT1F	-2.110697524	10.55208453	-10.94422419	5.74501E-18	5.30878E-16	30.43034493
RPS6KA6	-2.02562171	6.41428458	-10.9134939	6.6193E-18	6.02804E-16	30.29026422
CPT1A	-1.292989977	9.28366366	-10.89638124	7.16283E-18	6.4606E-16	30.21222737
CROT	-1.490289538	6.815646534	-10.88946873	7.39489E-18	6.63814E-16	30.18069888
SLC25A20	-1.254740683	7.939126681	-10.88104179	7.68801E-18	6.86856E-16	30.1422582
P2RY1	-1.183691337	7.34148069	-10.8229154	1.00537E-17	8.93973E-16	29.87696495
SETD9	-1.287257807	5.862190263	-10.79843613	1.12571E-17	9.91622E-16	29.76516666
ZC3H12A	1.443702546	9.225782661	10.78411893	1.20268E-17	1.0545E-15	29.69975942
KDELR3	1.51499611	9.651823235	10.7777582	1.23855E-17	1.08093E-15	29.67069611
ZBP1	1.492960885	8.221281467	10.74963339	1.41048E-17	1.21411E-15	29.54215498
LPGAT1	1.071956961	8.952874947	10.72562881	1.57605E-17	1.35046E-15	29.43240135
BIRC3	1.932108424	9.187013561	10.71725529	1.63828E-17	1.39113E-15	29.39410663
RNF213	1.319198445	10.06108267	10.70984656	1.69539E-17	1.42044E-15	29.36022023
KRT12	-1.468254659	6.029419443	-10.69269086	1.83543E-17	1.51753E-15	29.28173826
CNGA1	-1.234149201	4.82065038	-10.63329712	2.4162E-17	1.96327E-15	29.00987766
JAK2	1.029045537	8.438743093	10.62153193	2.5515E-17	2.06431E-15	28.95599763
CYP27A1	-1.145016778	7.229363633	-10.60225518	2.78981E-17	2.24041E-15	28.86769801
UNC13D	1.161925861	8.505994347	10.60201355	2.79294E-17	2.24041E-15	28.86659105
DUOX2	4.307985154	11.73719867	10.5951634	2.883E-17	2.29314E-15	28.83520719
OSMR	2.911154489	8.758644267	10.58937124	2.96142E-17	2.34562E-15	28.8086681
SCUBE2	-1.381539615	6.57624349	-10.57547389	3.15842E-17	2.47051E-15	28.74498315
LIPG	1.312200239	8.690406088	10.56820131	3.26669E-17	2.53417E-15	28.71165145
SAA2	3.733975749	8.070831807	10.56367295	3.33598E-17	2.57732E-15	28.69089538
LYZ	1.781478971	12.070482	10.56072453	3.38189E-17	2.60212E-15	28.6773804
RPS6KA2	1.013243782	7.838708235	10.54762641	3.59361E-17	2.74263E-15	28.61733444
MIER3	-1.815921611	9.126348856	-10.544552	3.6452E-17	2.77079E-15	28.60323881
F3	1.417463082	8.556983547	10.53935667	3.73407E-17	2.82695E-15	28.57941776
CLDN8	-3.819460681	5.464432902	-10.52966309	3.90575E-17	2.93604E-15	28.53496741
UBD	2.259712129	7.608850607	10.52946628	3.90932E-17	2.93604E-15	28.53406485
VNN1	4.053513482	8.899984667	10.51519421	4.17684E-17	3.12451E-15	28.46860879
SPCS3	1.128889817	9.687510455	10.50075122	4.46627E-17	3.31471E-15	28.40235609
CYP2B6	-3.191775371	6.677231492	-10.49451941	4.59729E-17	3.37212E-15	28.37376565
ELL2	1.240224105	8.934270576	10.49281686	4.63375E-17	3.38569E-15	28.36595426
IFITM2	1.583387852	9.044149919	10.47387968	5.05937E-17	3.6824E-15	28.27905747
CD82	1.438810704	9.351038079	10.45361191	5.55843E-17	3.99931E-15	28.18603118
PCK1	-3.742867539	7.493403353	-10.43903162	5.94771E-17	4.26313E-15	28.11909451
ABCA12	3.685734137	8.030376924	10.42253206	6.42132E-17	4.56786E-15	28.04333161
PPARGC1A	-2.32494556	7.412707529	-10.42078099	6.47375E-17	4.58785E-15	28.03529011
CDKN2B	-1.750254275	8.42039866	-10.39258094	7.37979E-17	5.18823E-15	27.90576128
MPP7	-1.43263525	7.575854919	-10.37338046	8.06842E-17	5.59899E-15	27.81754332
TMEM38B	-1.280163966	6.779594862	-10.34093976	9.38149E-17	6.3994E-15	27.66844516
B4GALNT2	-2.879387337	6.987768953	-10.31019128	1.08234E-16	7.2096E-15	27.52707088
SLFN5	1.715456562	8.901383929	10.28580584	1.21233E-16	8.01883E-15	27.41491596
PSD3	-1.349187758	7.360492197	-10.28047948	1.24275E-16	8.19127E-15	27.39041443
ATP23	-1.133557895	7.269029343	-10.27947012	1.2486E-16	8.20115E-15	27.38577117
ZNF91	-1.291457951	8.803201226	-10.26163992	1.3566E-16	8.87959E-15	27.30373955
SLC23A3	-1.195818841	6.312155656	-10.23758823	1.51727E-16	9.86277E-15	27.1930584
PARP14	1.157049656	9.503351793	10.23331474	1.54775E-16	1.00263E-14	27.17338954
CHI3L1	3.878114707	9.498412486	10.22904957	1.57879E-16	1.01924E-14	27.153758
SLC7A11	2.37496731	8.579217634	10.17239476	2.05539E-16	1.30173E-14	26.89290349
OSBPL3	1.051852952	7.786552335	10.16478631	2.12954E-16	1.33813E-14	26.85786001
HAVCR1	-2.139026203	5.788172916	-10.13983973	2.392E-16	1.4931E-14	26.74293999
TRPM6	-3.038237853	7.201165875	-10.12627453	2.54808E-16	1.58006E-14	26.68043753
PTPN13	1.460985757	6.852245405	10.07816459	3.18865E-16	1.93277E-14	26.45869947
NUCB2	1.138661021	9.181254262	10.06849876	3.33565E-16	2.0154E-14	26.41413714
GUCA2B	-2.460537458	9.028397948	-10.04148783	3.78344E-16	2.27865E-14	26.28958696
GLRA2	-1.731407634	5.263180768	-10.01755643	4.23028E-16	2.52358E-14	26.1792104
ZDHHC23	-1.081784592	8.180379019	-10.0168564	4.24412E-16	2.52384E-14	26.17598134
STOM	1.47349986	9.935703093	10.00782481	4.42677E-16	2.62419E-14	26.13431919
REG4	2.975167494	10.2855945	9.994510045	4.71052E-16	2.76629E-14	26.07289282
STAT1	1.334630723	10.70057913	9.951079873	5.76899E-16	3.33592E-14	25.87248165
ABAT	-1.064494613	7.286314823	-9.9485012	5.83885E-16	3.366E-14	25.86057984
MT1P3	-1.303075935	7.941720143	-9.925092556	6.51315E-16	3.74327E-14	25.75252585
MT1JP	-1.234276667	7.041760782	-9.924169025	6.5413E-16	3.74527E-14	25.74826241
HSD3B2	-1.810522815	5.311287477	-9.899807269	7.32944E-16	4.17424E-14	25.63578577
MAST2	-1.098544365	8.988404116	-9.892259469	7.59242E-16	4.31098E-14	25.60093357
DUSP10	1.261160834	7.155946593	9.886731362	7.79101E-16	4.41046E-14	25.57540603
TSPAN7	-1.656734746	9.613187848	-9.876632975	8.16731E-16	4.5822E-14	25.52877111
LPCAT3	-1.113148125	10.56229953	-9.858670144	8.88223E-16	4.96852E-14	25.44580865
MTHFD2	1.000635252	9.043656679	9.857703833	8.92242E-16	4.97623E-14	25.44134536
MYO1D	-1.241723062	10.0822638	-9.851445602	9.18715E-16	5.10876E-14	25.41243843
CFI	2.281425044	7.075785566	9.845871936	9.42954E-16	5.22813E-14	25.38669236
TTPA	-1.130860114	6.22174766	-9.841002692	9.64654E-16	5.33275E-14	25.36419931
SATB2-AS1	-1.942635547	6.116641749	-9.828176895	1.02423E-15	5.61119E-14	25.30494773
NPY1R	-1.363605671	4.503847392	-9.827615065	1.02693E-15	5.61119E-14	25.30235211
CXCL3	1.281975266	7.605615722	9.820657063	1.06087E-15	5.77989E-14	25.27020562
IL1RN	2.771206539	8.282110137	9.812740142	1.10085E-15	5.98046E-14	25.23362688
FNIP2	-1.116987916	9.072206733	-9.800902832	1.16348E-15	6.25744E-14	25.1789308
EIF5A2	1.092503028	6.788396082	9.800601241	1.16512E-15	6.25744E-14	25.17753719
CALU	1.378301801	8.983085677	9.795811837	1.19149E-15	6.36284E-14	25.15540567
CLYBL	-1.398561198	7.219323084	-9.768431846	1.35418E-15	7.15063E-14	25.02887038
ADH1A	-1.594820741	6.862585001	-9.766509218	1.36641E-15	7.19504E-14	25.01998416
PARP8	1.533797089	8.374235052	9.753121657	1.45467E-15	7.63845E-14	24.95810484
ADAMTS9	2.026540764	8.161300047	9.747996379	1.48995E-15	7.80198E-14	24.93441358
ENPP1	-1.798127622	7.70918582	-9.741954084	1.53265E-15	8.00332E-14	24.90648245
MT1G	-2.026558812	11.01445737	-9.740235583	1.54502E-15	8.02344E-14	24.8985383
PTGR1	-1.171429295	7.044015981	-9.732056828	1.60525E-15	8.26792E-14	24.860729
EFNA1	-1.593948226	7.454343703	-9.72964229	1.62348E-15	8.33902E-14	24.84956654
DRAM1	1.848843682	8.182349658	9.713539184	1.75046E-15	8.91838E-14	24.77511715
HOXA2	-1.325764085	6.385283862	-9.705329833	1.81898E-15	9.21764E-14	24.73716003
IFI16	1.784035345	8.59362886	9.669436304	2.15153E-15	1.07582E-13	24.57117912
PHYH	-1.278506631	7.554116577	-9.666525555	2.18103E-15	1.08769E-13	24.55771754
NAAA	-1.730195301	8.974058963	-9.656212365	2.28885E-15	1.1295E-13	24.51001949
MT1A	-1.23194965	8.853486006	-9.655026831	2.30158E-15	1.12987E-13	24.50453627
PECAM1	2.360424781	10.12923066	9.64685827	2.39125E-15	1.17084E-13	24.46675482
MS4A10	-1.05676878	5.544876197	-9.639314425	2.47716E-15	1.20044E-13	24.43186132
PECR	-1.077809274	6.852400647	-9.627107229	2.62278E-15	1.2645E-13	24.37539481
STRIP2	1.807121113	6.973370747	9.614331769	2.78437E-15	1.33558E-13	24.31629579
PRDX6	-1.288438138	9.416450688	-9.604711413	2.9126E-15	1.39001E-13	24.27178964
SERPINB5	3.408137782	8.919310932	9.590695224	3.11007E-15	1.47677E-13	24.2069434
FAHD1	-1.227398874	7.055402106	-9.589469444	3.12797E-15	1.48154E-13	24.20127208
ACVR2A	-1.198101599	7.283753599	-9.577533769	3.30769E-15	1.55495E-13	24.14604754
MTMR8	-1.022278264	6.334214283	-9.573921475	3.3641E-15	1.57361E-13	24.12933338
PLA2R1	-1.056882219	6.768465767	-9.564929851	3.50872E-15	1.62913E-13	24.08772772
FGFR3	-1.196908457	7.594262989	-9.558839812	3.61019E-15	1.67213E-13	24.05954716
FKBP11	1.365483853	8.328234221	9.553704645	3.69803E-15	1.70862E-13	24.03578449
PRDM1	1.905532519	9.641346501	9.527177211	4.18705E-15	1.91114E-13	23.91302179
NHEJ1	-1.075768892	7.332063798	-9.509176082	4.55527E-15	2.06185E-13	23.8297089
MLKL	1.238180632	8.128397239	9.50890864	4.56098E-15	2.06185E-13	23.82847108
NCOA7	1.172267219	7.787235674	9.465600341	5.58649E-15	2.48375E-13	23.62800703
SULT1A1	-1.078250496	6.58744021	-9.444890773	6.15552E-15	2.71116E-13	23.53213608
SEC14L1	1.182645389	8.624610632	9.426878856	6.69739E-15	2.92251E-13	23.44874799
RNF152	-1.758985315	7.7783776	-9.421626307	6.86422E-15	2.98151E-13	23.42442986
ARHGAP44	-1.585849741	7.560761199	-9.419458189	6.93429E-15	3.00502E-13	23.41439185
TCN1	3.604700505	8.199440933	9.417334536	7.00362E-15	3.0281E-13	23.40455963
PACS1	1.033960825	8.686939169	9.398637516	7.64472E-15	3.27524E-13	23.31799237
TMEM220	-1.135263586	6.653515084	-9.38405994	8.18505E-15	3.49879E-13	23.25049498
ENTPD5	-2.223925037	8.587690807	-9.378873487	8.38638E-15	3.56866E-13	23.22647992
IGHA1	1.402302599	13.39744505	9.372801082	8.6284E-15	3.64695E-13	23.1983622
RAVER2	-1.668038743	9.177412285	-9.356077523	9.33167E-15	3.90914E-13	23.12092307
CARD6	1.611681031	6.195067459	9.352231834	9.50134E-15	3.97139E-13	23.10311501
HAPLN3	1.372864001	7.448188036	9.329418299	1.05733E-14	4.38059E-13	22.99747032
KCND3	1.898824404	7.587645485	9.324708526	1.08092E-14	4.46852E-13	22.97565972
IGSF9	-1.23427826	7.681678718	-9.314300676	1.13495E-14	4.68159E-13	22.92746106
HOXA6	-1.433378035	7.587220083	-9.29882272	1.22033E-14	5.00624E-13	22.85578109
C4BPB	2.145889578	7.022251693	9.28608739	1.29537E-14	5.28552E-13	22.7968011
IFI6	1.541501567	9.811932208	9.284835503	1.303E-14	5.30514E-13	22.79100329
CHP2	-2.866009842	7.547425725	-9.283509193	1.31112E-14	5.32671E-13	22.78486079
S100P	1.765440513	9.767349114	9.279701129	1.33473E-14	5.40515E-13	22.76722455
GBA3	-1.939762631	5.707104208	-9.279472395	1.33616E-14	5.40515E-13	22.76616522
CASP1	1.449599427	9.12324343	9.27009783	1.39617E-14	5.63582E-13	22.7227485
MCOLN2	-1.941383405	7.413740279	-9.267651252	1.41227E-14	5.68863E-13	22.71141749
SLC16A1	-1.783628483	7.705857507	-9.260790931	1.45842E-14	5.86198E-13	22.67964463
RAC2	1.630244032	9.844930725	9.254147677	1.50454E-14	6.03449E-13	22.64887684
NOS2	3.324559501	10.59964975	9.246821414	1.5571E-14	6.22574E-13	22.61494546
PBLD	-2.241787806	7.319763751	-9.236864388	1.63149E-14	6.50215E-13	22.56882937
MMP3	4.814607156	9.311812193	9.225093632	1.72403E-14	6.81333E-13	22.51431242
SLC30A10	-3.025554929	7.278033479	-9.217999842	1.78231E-14	7.01427E-13	22.48145686
SGK2	-1.979503815	7.98467997	-9.214273237	1.81372E-14	7.12299E-13	22.46419667
MMP7	3.767466384	8.026164607	9.185562758	2.07498E-14	8.09843E-13	22.33121964
GBP4	2.298199226	8.10985502	9.16190924	2.31828E-14	8.93698E-13	22.22166374
PGAP3	-1.004667139	7.932542105	-9.156832225	2.37411E-14	9.09641E-13	22.19814852
SLC7A5	1.800530229	8.557282158	9.155627699	2.38755E-14	9.12936E-13	22.19256952
ACADS	-1.306422009	8.708803928	-9.149981961	2.45158E-14	9.33631E-13	22.16642014
MMP12	3.224124398	9.561925369	9.131483951	2.67365E-14	1.004E-12	22.08074306
TMT1B	-1.471789327	8.169764596	-9.129075931	2.704E-14	1.01121E-12	22.06958989
TMEM170A	-1.024482993	9.862789283	-9.128687335	2.70893E-14	1.01121E-12	22.06779004
PFKFB3	2.083576697	9.446165913	9.125565411	2.74886E-14	1.02409E-12	22.05333031
VSIG10	-1.157975881	7.67622371	-9.122340463	2.79074E-14	1.03764E-12	22.03839342
CAPN13	-2.060724597	6.511637161	-9.101932446	3.0709E-14	1.13748E-12	21.94387088
DHRS11	-2.385012441	9.236914558	-9.085218455	3.32118E-14	1.2252E-12	21.86645872
ADGRA3	-1.1964872	8.41201966	-9.061902576	3.70477E-14	1.35084E-12	21.75847144
PKIB	-1.716983081	7.276867773	-9.060334245	3.7321E-14	1.35818E-12	21.75120783
IYD	-1.079881329	6.564288165	-9.047816421	3.95766E-14	1.43197E-12	21.69323298
NIPSNAP3A	-1.104342412	7.977959703	-9.045291048	4.00479E-14	1.44625E-12	21.68153712
TMT1A	-1.309668513	7.954144317	-9.043669654	4.03534E-14	1.45172E-12	21.67402792
HSD17B2	-1.947584061	8.420972583	-9.017803559	4.55554E-14	1.61422E-12	21.55423619
SLC6A6	1.650091118	8.421973953	9.014515084	4.62631E-14	1.63316E-12	21.53900689
HSD17B11	-1.122027764	10.46490612	-9.011405305	4.69424E-14	1.65095E-12	21.52460524
SELENBP1	-2.041823048	10.48490002	-9.001637164	4.91418E-14	1.72509E-12	21.47936868
ANK3	-1.108647598	7.073700236	-8.995106981	5.06694E-14	1.77541E-12	21.44912769
VSIG1	3.826230324	8.082336321	8.989906788	5.19197E-14	1.81248E-12	21.42504611
ADAMTSL1	-1.128862191	5.970889741	-8.945500374	6.39341E-14	2.21141E-12	21.21941614
NUDT7	-1.17479156	7.558331926	-8.935634416	6.69601E-14	2.30761E-12	21.17373364
MSN	1.808099748	10.00712101	8.933214242	6.7724E-14	2.32478E-12	21.16252767
PLS3	1.174521809	8.083115786	8.932886727	6.78281E-14	2.32478E-12	21.1610112
CHPT1	-1.052789548	9.472933697	-8.907342465	7.64553E-14	2.58754E-12	21.04274025
CPA6	-1.465209508	5.132606969	-8.904291467	7.75565E-14	2.61075E-12	21.02861464
ZNF704	-1.303900689	6.839478487	-8.892523348	8.19544E-14	2.75387E-12	20.97413153
ST3GAL1	1.851440323	8.348391358	8.886163127	8.44342E-14	2.82712E-12	20.94468638
GXYLT2	-1.650107122	6.481688651	-8.850724586	9.96896E-14	3.29693E-12	20.78063322
FAM162A	-1.326150995	7.792147486	-8.848735343	1.00623E-13	3.32198E-12	20.77142521
PDCD4	-1.504781439	9.248799895	-8.838072041	1.05779E-13	3.48002E-12	20.72206711
TCIM	1.515175717	7.473498418	8.833853196	1.07892E-13	3.54332E-12	20.70253959
ACKR4	1.96529437	8.442877582	8.825903945	1.11987E-13	3.65658E-12	20.66574631
MIR570HG	-1.138835871	6.80201164	-8.789689447	1.32698E-13	4.26876E-12	20.49814307
TDP2	-1.440193359	9.406221045	-8.765805654	1.48411E-13	4.70991E-12	20.38762292
CWH43	-3.019609663	6.596653081	-8.765202818	1.4883E-13	4.71529E-12	20.38483353
SAMD13	-1.468295291	6.277523034	-8.72838961	1.76845E-13	5.54693E-12	20.21451099
PLPP1	-1.073616273	9.010452534	-8.725512414	1.79245E-13	5.60355E-12	20.2012006
PODXL	1.194439874	9.235494758	8.722086048	1.82145E-13	5.67539E-12	20.18534994
GRAMD1C	-1.05898953	6.771887094	-8.712070299	1.90894E-13	5.91866E-12	20.13901805
SERPINA3	2.772256681	8.435377931	8.695519927	2.06282E-13	6.30245E-12	20.06246362
JUNB	1.116490905	10.39861695	8.694929952	2.06852E-13	6.30967E-12	20.05973481
MT1E	-1.123088043	9.47016454	-8.645965762	2.60166E-13	7.80954E-12	19.8332962
S100A8	4.159597936	8.60442196	8.640931865	2.66372E-13	7.97044E-12	19.81002071
SLC17A4	-2.84976557	7.141357506	-8.635981544	2.72618E-13	8.09312E-12	19.78713244
PIM2	2.513516882	9.607647259	8.626195514	2.85401E-13	8.44599E-12	19.74188815
EPHX2	-1.716824846	7.023930522	-8.618304675	2.96143E-13	8.73644E-12	19.70540828
SP110	1.234531352	8.029219575	8.616567703	2.98561E-13	8.79402E-12	19.69737842
GCNT2	-1.284098078	5.667421377	-8.59865785	3.24675E-13	9.51871E-12	19.61458881
CYP4F2	-1.344642169	6.53344074	-8.585326969	3.45582E-13	1.00689E-11	19.55297303
F2R	1.434134068	7.852721284	8.580291449	3.53825E-13	1.02457E-11	19.52970032
IGKC	2.907921261	11.29951091	8.579475572	3.55179E-13	1.02691E-11	19.52592966
SLC41A1	1.056582148	7.653397271	8.568629951	3.73676E-13	1.07544E-11	19.47580778
MIR196A1	-1.266071054	7.033272229	-8.565862819	3.78547E-13	1.0878E-11	19.46302046
ACVR1C	-1.534426063	7.677654292	-8.558851026	3.91176E-13	1.12029E-11	19.43061921
TGFBI	1.7589075	9.890637537	8.553768065	4.00594E-13	1.14418E-11	19.40713217
STEAP4	2.8509498	7.646780618	8.550905473	4.05997E-13	1.15611E-11	19.39390532
SOCS3	2.430904542	8.888806113	8.545693751	4.16022E-13	1.1801E-11	19.36982489
GHR	-1.720487971	5.900266708	-8.545550408	4.16301E-13	1.1801E-11	19.36916259
MEP1B	-3.161327246	5.733800548	-8.54378628	4.19752E-13	1.18632E-11	19.3610118
CTSH	1.432224207	9.209926806	8.540853108	4.25554E-13	1.19912E-11	19.34745994
CXCL11	2.766870254	7.435636465	8.539861849	4.27532E-13	1.20103E-11	19.34288019
MCUB	1.23415338	7.484866719	8.539457374	4.28342E-13	1.20103E-11	19.34101147
XPNPEP2	-1.60452846	6.810647432	-8.528912467	4.5001E-13	1.2549E-11	19.29229514
LOC102724971	2.416472242	10.14835385	8.526193273	4.55772E-13	1.26909E-11	19.27973347
ELOVL5	1.755389213	9.053206521	8.524163687	4.60122E-13	1.27931E-11	19.27035772
SLC16A9	-2.386295928	6.903487579	-8.514850656	4.80616E-13	1.33041E-11	19.22733793
CLDN1	2.213945908	8.14227063	8.514041263	4.82439E-13	1.3335E-11	19.22359925
TMEM72	-1.197496486	7.519096935	-8.501620739	5.11306E-13	1.4071E-11	19.16623085
COL6A3	2.320887068	9.39954034	8.486756761	5.48127E-13	1.50185E-11	19.09758491
APPL2	-1.267019797	9.176451578	-8.485931559	5.50247E-13	1.50547E-11	19.09377417
PXMP2	-1.305986544	9.246892907	-8.484974189	5.52717E-13	1.50785E-11	19.08935313
AIFM3	-1.145780823	7.447800477	-8.458987734	6.24155E-13	1.68567E-11	18.96936512
VWF	2.034266834	8.144625709	8.45753653	6.28406E-13	1.69472E-11	18.9626653
TMEM92	1.102638235	7.9863784	8.445368806	6.65204E-13	1.79139E-11	18.9064939
CDHR1	-2.182381626	7.205436446	-8.443337313	6.71553E-13	1.80591E-11	18.89711631
EXPH5	-2.187410654	7.347945127	-8.433149369	7.04322E-13	1.89134E-11	18.85009051
STXBP1	1.12010354	8.485417551	8.432210169	7.07422E-13	1.89696E-11	18.84575556
CASP4	1.24865749	8.361709301	8.426689927	7.2592E-13	1.93829E-11	18.8202773
TUBAL3	-1.765545435	6.527043732	-8.419497776	7.50747E-13	1.9961E-11	18.7870846
DUSP4	1.295021713	6.844078957	8.40975556	7.85734E-13	2.08324E-11	18.74212691
CHN2	-1.231298991	7.922997625	-8.405727025	8.00672E-13	2.1169E-11	18.72353763
PMP22	1.445620758	9.995040169	8.405103566	8.0301E-13	2.11714E-11	18.72066081
HLA-DPA1	1.702186057	11.80769861	8.400990327	8.186E-13	2.14964E-11	18.7016816
PCCA	-1.209807181	8.058444448	-8.400949213	8.18758E-13	2.14964E-11	18.70149189
HEG1	1.789340724	8.18397753	8.398689075	8.27454E-13	2.16625E-11	18.69106357
SULT1A2	-1.929861016	7.714471776	-8.389960997	8.61913E-13	2.24419E-11	18.65079437
ZNF429	-1.248671995	6.204433837	-8.377997999	9.11482E-13	2.36346E-11	18.59560614
MT1X	-1.382494977	9.057587791	-8.368561547	9.52581E-13	2.45651E-11	18.55207852
SLC51B	-2.093865661	8.384125641	-8.367609353	9.5683E-13	2.4641E-11	18.54768658
RNF125	-1.01241511	7.683749289	-8.332109783	1.12947E-12	2.85411E-11	18.38398003
SLC9A7	1.063903439	7.221967925	8.305764364	1.27739E-12	3.1852E-11	18.26253116
IL1B	3.617751797	9.101114263	8.297132611	1.32994E-12	3.29878E-11	18.22274821
SELP	2.523360645	7.462649108	8.292530291	1.35884E-12	3.3616E-11	18.20153824
LEF1	1.387851563	7.212878015	8.287562069	1.39073E-12	3.4315E-11	18.17864333
IQGAP2	-1.182214084	9.498629374	-8.283931497	1.41451E-12	3.47653E-11	18.16191355
C1R	1.850835477	9.398344115	8.279282929	1.44555E-12	3.54358E-11	18.14049392
MMP1	4.151427363	9.582423126	8.278267225	1.45242E-12	3.55511E-11	18.13581393
RMND5A	-1.307952214	8.685262685	-8.268638528	1.51921E-12	3.70967E-11	18.0914514
CCL24	1.508674572	8.56193188	8.266762924	1.53258E-12	3.73746E-11	18.08281051
IFT74	-1.112908047	6.627390649	-8.242059428	1.71991E-12	4.1781E-11	17.96902096
SLC51A	-1.732662023	6.739527744	-8.239377533	1.74158E-12	4.21985E-11	17.95666977
RRM2	1.155064002	7.59181769	8.207365793	2.02218E-12	4.85608E-11	17.80927674
TMIGD1	-3.719891521	7.055018506	-8.200379825	2.08918E-12	4.99786E-11	17.77711938
EVI2B	1.69889921	9.805370705	8.188056568	2.21281E-12	5.26687E-11	17.72040128
ZNF124	-1.039438597	6.648037812	-8.186544401	2.22847E-12	5.29747E-11	17.71344216
UGDH	-1.066645625	10.80819086	-8.184917851	2.24544E-12	5.32359E-11	17.7059568
CNTN4	-1.2155444	5.465189721	-8.152477469	2.61221E-12	6.10195E-11	17.55670262
SLCO4A1	1.325644272	8.100051767	8.147864936	2.669E-12	6.21919E-11	17.53548657
XAF1	1.205190953	8.693262087	8.119641435	3.0443E-12	7.03287E-11	17.40569961
PTGDR	-1.511115277	7.533994498	-8.11520134	3.10796E-12	7.16237E-11	17.38528662
TMED6	-1.135422249	5.721236833	-8.088635047	3.51753E-12	7.98904E-11	17.26317908
C2orf88	-1.192060788	7.650731853	-8.077545169	3.70404E-12	8.38234E-11	17.21222118
ADH1C	-3.215962249	8.749585108	-8.068565435	3.86226E-12	8.68823E-11	17.17096591
G6PC1	-1.006131903	4.983498891	-8.046974391	4.2708E-12	9.53897E-11	17.07179521
RAB31	1.681122301	9.986394559	8.041698635	4.37701E-12	9.71994E-11	17.0475682
RAPGEFL1	-1.597627929	8.773725858	-8.025737089	4.71465E-12	1.03948E-10	16.97428337
GABRP	1.506036236	7.446498645	8.018442975	4.87747E-12	1.07162E-10	16.94080011
GPX8	1.383262222	6.220200478	8.01018318	5.06863E-12	1.10589E-10	16.90288891
PPARG	-1.515073088	8.907452216	-8.007533413	5.13152E-12	1.11831E-10	16.890728
GRK5	1.252492663	8.410941621	7.997374004	5.37994E-12	1.16854E-10	16.84410725
INSC	1.196325934	7.070162424	7.979152501	5.85591E-12	1.26304E-10	16.76051062
SLC3A1	-1.467382524	6.424753089	-7.973622903	6.00848E-12	1.29299E-10	16.73514717
PDZK1IP1	1.93865039	10.49901722	7.961273104	6.3637E-12	1.36631E-10	16.67850942
REG1A	4.642981458	9.777515438	7.951722284	6.6527E-12	1.42511E-10	16.63471668
ACOT13	-1.010852184	9.705614398	-7.94836213	6.75746E-12	1.44427E-10	16.61931138
SLC6A19	-1.737575481	6.677383466	-7.939914182	7.02815E-12	1.49198E-10	16.5805842
IGFBP5	2.441641213	9.571708336	7.927507658	7.44539E-12	1.577E-10	16.52372088
ICAM1	2.166646053	9.053195045	7.926904719	7.46629E-12	1.57965E-10	16.52095774
NHERF4	-1.557805468	6.931379793	-7.890555847	8.84009E-12	1.84382E-10	16.35443586
SLC20A2	-1.204821444	8.713677916	-7.888818232	8.91174E-12	1.85425E-10	16.34647834
GRAMD2B	-1.172214837	8.465352387	-7.887155889	8.98082E-12	1.86656E-10	16.33886578
FOS	2.061155464	9.707947503	7.883677435	9.1271E-12	1.89279E-10	16.32293729
LOC285097	-1.154882906	5.699845207	-7.88273998	9.16692E-12	1.89688E-10	16.31864469
SLC25A23	-1.145641595	8.095645432	-7.869098225	9.76648E-12	2.00553E-10	16.25618798
SMOX	1.185868669	7.715426068	7.85573512	1.03916E-11	2.11741E-10	16.19502314
CCL20	2.140160858	8.61677378	7.855305016	1.04124E-11	2.11741E-10	16.19305477
ENG	1.638634746	9.475804339	7.85388883	1.04811E-11	2.12908E-10	16.18657368
ADGRG6	1.813638501	9.227560327	7.843628294	1.09924E-11	2.22178E-10	16.13962241
ITGA5	2.199414266	9.095912327	7.839974968	1.11804E-11	2.25654E-10	16.12290745
HNF1A-AS1	-2.183242996	7.414486905	-7.837490275	1.131E-11	2.27541E-10	16.11154
MZB1	1.817571796	8.98162924	7.823940305	1.2044E-11	2.41021E-10	16.04955903
RGS5	2.24470794	8.856931114	7.820503123	1.22377E-11	2.44636E-10	16.0338392
CDH5	1.659526996	8.513437659	7.804619823	1.31734E-11	2.62956E-10	15.96121189
IRF1	1.021131138	9.71938845	7.804479675	1.3182E-11	2.62956E-10	15.96057116
CYP4X1	1.406046829	6.804022479	7.790536967	1.40625E-11	2.79045E-10	15.89683718
ELK3	1.298921869	8.248511252	7.787098477	1.42885E-11	2.82637E-10	15.88112224
RGCC	1.262756865	8.425181281	7.779279236	1.48161E-11	2.90632E-10	15.84539018
MTM1	-1.140996878	7.626404641	-7.777511346	1.4938E-11	2.92416E-10	15.83731216
CD40	1.022285964	6.672441514	7.766130681	1.57472E-11	3.06664E-10	15.7853178
FOXP2	-1.174696063	5.427024448	-7.757867555	1.6362E-11	3.17325E-10	15.74757435
BNIP3	1.544345539	8.17562983	7.754372275	1.66292E-11	3.21766E-10	15.731611
ABCD3	-1.017021153	8.971924328	-7.745668464	1.73136E-11	3.32932E-10	15.69186494
SOCS1	1.111487247	8.214511711	7.742877379	1.75389E-11	3.36686E-10	15.67912101
ZNF57	-1.030376978	7.806895765	-7.738589773	1.78908E-11	3.42395E-10	15.65954558
SLC28A3	1.516341048	7.495553056	7.714310406	2.00201E-11	3.8023E-10	15.54873102
SPNS2	1.138715179	9.163171862	7.714213964	2.00291E-11	3.8023E-10	15.54829096
SPARC	1.801976589	10.89454008	7.711523643	2.02801E-11	3.83836E-10	15.53601567
PDK4	-1.448164396	8.418749259	-7.701085676	2.12842E-11	4.00029E-10	15.48839675
PIGZ	-1.945429885	7.901856639	-7.694557714	2.19372E-11	4.0985E-10	15.45862135
ADH6	-1.724355499	6.661042248	-7.685235729	2.29044E-11	4.27073E-10	15.41610952
LAX1	2.027753258	7.926733081	7.677230975	2.37687E-11	4.41008E-10	15.37961204
ENTPD1	1.825847509	8.743992804	7.676447875	2.3855E-11	4.42174E-10	15.37604188
IKBIP	1.122328491	6.516625382	7.666517828	2.49765E-11	4.60697E-10	15.33077631
MAPRE3	-1.15561594	7.249718038	-7.665742563	2.50663E-11	4.619E-10	15.32724275
FXYD5	1.20436969	8.676335421	7.653418508	2.65366E-11	4.84731E-10	15.27107988
EGR1	1.666447375	9.939565658	7.650230755	2.69308E-11	4.90758E-10	15.25655539
PLAU	2.202504624	8.91820361	7.6379507	2.85042E-11	5.17163E-10	15.20061355
ST3GAL2	1.073166394	8.146682306	7.631731686	2.93356E-11	5.31225E-10	15.17228907
TRIM29	1.693600479	8.32583306	7.61850625	3.11848E-11	5.62012E-10	15.11206799
ADGRL4	2.356615059	7.614323713	7.611666649	3.21862E-11	5.78952E-10	15.08093194
DDIT4	1.278651002	8.189181754	7.5991879	3.40964E-11	6.0982E-10	15.02413814
IFI30	1.374447448	10.2695515	7.589850816	3.55991E-11	6.3369E-10	14.98165427
SLFN11	1.831523013	7.793811389	7.582470792	3.68333E-11	6.53808E-10	14.94808204
RIPK2	1.228140214	7.936073818	7.579653594	3.73156E-11	6.61746E-10	14.93526805
PDPN	1.367475814	7.379765987	7.564528554	4.00144E-11	7.06415E-10	14.86648754
GUCA2A	-3.363487039	9.334750043	-7.564488398	4.00218E-11	7.06415E-10	14.86630497
TNC	2.960138136	9.171716424	7.559247682	4.10017E-11	7.22358E-10	14.84247921
SLC10A5	-2.05731758	7.385226589	-7.545693938	4.36482E-11	7.65406E-10	14.78087491
CTLA4	1.178644964	6.294009125	7.539712967	4.48694E-11	7.84632E-10	14.75369711
ARID5A	1.028804125	7.791257593	7.539041901	4.50085E-11	7.86335E-10	14.75064803
TRABD2A	-1.044434847	8.463368669	-7.530095726	4.69048E-11	8.16437E-10	14.71000481
PEA15	1.091476837	10.12769249	7.509182175	5.16535E-11	8.92502E-10	14.61502998
F2RL2	1.675086433	7.01407588	7.508375704	5.18459E-11	8.95006E-10	14.61136859
ANO6	1.453256752	8.796762034	7.484679406	5.78288E-11	9.89229E-10	14.5038226
FADS1	1.666511895	7.774142068	7.48398441	5.80142E-11	9.91502E-10	14.50066938
TM4SF18	1.578895422	7.061976801	7.482278385	5.8472E-11	9.9842E-10	14.49292935
EPHA2	1.259213372	8.99598836	7.474759591	6.05328E-11	1.03174E-09	14.45882178
SRGN	1.990822936	9.449984184	7.471383593	6.14815E-11	1.04602E-09	14.44350949
BGN	2.172933759	9.561074097	7.466728171	6.2814E-11	1.06676E-09	14.42239651
CCDC69	1.388447441	7.784628676	7.464771157	6.33827E-11	1.07545E-09	14.41352199
FLT1	1.578112667	7.472738742	7.460273977	6.4709E-11	1.09598E-09	14.39313032
COL4A1	1.817884125	8.529603094	7.453937391	6.66248E-11	1.12641E-09	14.3644025
MB	-1.047482573	6.519228759	-7.451110302	6.74977E-11	1.13912E-09	14.35158711
GSTA1	-1.044816921	5.962838227	-7.432599574	7.35005E-11	1.2327E-09	14.26770167
PON3	-1.098388244	6.434358784	-7.423369731	7.66891E-11	1.28162E-09	14.22589092
FCRL5	2.052136353	7.511903406	7.418087702	7.85754E-11	1.30966E-09	14.20196849
GIMAP4	1.459333885	7.061754692	7.415010036	7.96957E-11	1.32653E-09	14.18803134
TMEM37	-1.697919817	8.74049854	-7.414920757	7.97284E-11	1.32653E-09	14.18762706
CXCL10	2.907414815	8.447547814	7.41103978	8.11643E-11	1.34686E-09	14.17005392
INPP5D	1.295527135	8.732412569	7.399742151	8.54925E-11	1.40876E-09	14.11890916
UGP2	-1.139301148	9.647198988	-7.39135805	8.88521E-11	1.45775E-09	14.08096483
LOXL2	1.712843854	8.644826277	7.379035619	9.40295E-11	1.53601E-09	14.0252134
FYN	1.407876183	7.8186905	7.377102928	9.48683E-11	1.54569E-09	14.01647098
NIPAL1	-1.399398537	8.503735284	-7.371369582	9.74007E-11	1.58148E-09	13.99053944
PRR15	-1.413010519	9.427518399	-7.368930604	9.84983E-11	1.5957E-09	13.97950944
IL1R1	1.733184989	8.648022927	7.368042207	9.89011E-11	1.59896E-09	13.97549196
XKR9	1.045164141	5.335960254	7.358725767	1.03225E-10	1.65891E-09	13.93336785
PCSK5	-1.401803915	8.229774757	-7.353411908	1.05776E-10	1.69124E-09	13.90934657
HLA-DMB	1.180418169	9.391218373	7.351049761	1.06929E-10	1.70604E-09	13.89866971
MMP14	1.145142323	8.899338736	7.349919836	1.07486E-10	1.71133E-09	13.89356274
AGPAT4	1.187375658	7.090849372	7.346939013	1.08967E-10	1.73345E-09	13.88009102
LAMC1	1.53235263	8.638277061	7.340729981	1.12118E-10	1.77907E-09	13.85203339
PLVAP	1.21164475	9.129911581	7.327618165	1.19073E-10	1.88466E-09	13.79280048
PLCD3	-1.103364246	9.395283981	-7.311936214	1.27956E-10	2.01343E-09	13.72198801
CGAS	1.28246968	7.062138202	7.310229706	1.28961E-10	2.02756E-09	13.71428427
PDE4B	1.405534218	6.983242291	7.306746367	1.31038E-10	2.0585E-09	13.69856057
ASRGL1	1.040829261	8.230216625	7.303680882	1.32894E-10	2.07726E-09	13.68472445
TRIM36	-1.052119912	6.43538091	-7.30157297	1.34185E-10	2.0957E-09	13.67521112
PXDC1	1.048097832	7.548389044	7.298603461	1.36024E-10	2.12092E-09	13.66181033
MMP10	2.299164323	6.904989502	7.295571143	1.37929E-10	2.14E-09	13.64812737
CD34	1.534365137	8.314862816	7.294753407	1.38447E-10	2.14627E-09	13.64443765
AREG	1.52787756	9.168474436	7.284325968	1.45226E-10	2.23118E-09	13.59739621
COL1A1	1.941787892	10.06894434	7.283727652	1.45625E-10	2.23548E-09	13.59469748
DERL3	1.224891931	8.325126927	7.279156618	1.48708E-10	2.27725E-09	13.57408135
EPB41L4B	-1.149569395	7.836780171	-7.277305466	1.49975E-10	2.29107E-09	13.5657332
SERPING1	1.818984777	9.163972198	7.273809015	1.52397E-10	2.32619E-09	13.54996654
MIR200C	-1.045105138	6.553941741	-7.270793882	1.54517E-10	2.35473E-09	13.53637172
ADM	1.327981004	9.81016976	7.266673571	1.57462E-10	2.39574E-09	13.51779589
CA12	-1.104804373	11.0097651	-7.263587394	1.59704E-10	2.42391E-09	13.50388391
CD38	1.701464379	8.272878766	7.26268831	1.60363E-10	2.43007E-09	13.49983124
MMP9	2.294318708	8.954183288	7.260683106	1.61843E-10	2.44856E-09	13.4907931
CEBPB	1.136895667	8.963242072	7.248039787	1.71491E-10	2.58003E-09	13.4338187
GLB1L2	-1.175282566	8.101133536	-7.243287215	1.75264E-10	2.62631E-09	13.41240825
SLC9A2	-1.920425457	8.769673795	-7.2368798	1.80481E-10	2.7002E-09	13.3835479
GJA1	1.939581112	7.840876773	7.231145109	1.85281E-10	2.76543E-09	13.35772274
IER3	1.147899216	9.967329211	7.226524739	1.89241E-10	2.82229E-09	13.33691924
SCN9A	-1.046826264	5.572021561	-7.208154781	2.05832E-10	3.04564E-09	13.25423858
CHST11	1.418007069	8.976222615	7.185985373	2.2779E-10	3.34951E-09	13.1545242
GLCCI1	1.325762834	8.809467537	7.184953058	2.28868E-10	3.36273E-09	13.14988282
PTPRM	1.266183626	7.987809914	7.182902364	2.31023E-10	3.38385E-09	13.14066319
VIPR1	-1.699110427	8.387641505	-7.182622373	2.31319E-10	3.38555E-09	13.13940445
NTRK2	-1.197959331	5.852699975	-7.180739277	2.33318E-10	3.41216E-09	13.13093896
SRI	-1.09817421	10.81210657	-7.176757929	2.37602E-10	3.46943E-09	13.11304252
IFNAR2	1.062943772	7.924505645	7.175205223	2.39294E-10	3.49143E-09	13.10606366
TINAG	-1.710655563	6.5977347	-7.169569777	2.45535E-10	3.56593E-09	13.0807374
ANKRD22	1.191786017	8.910376203	7.169148492	2.46008E-10	3.57005E-09	13.07884429
JAK3	1.315258866	7.555744685	7.166579371	2.48912E-10	3.60387E-09	13.06730019
RETSAT	-1.134102924	10.03387045	-7.163523325	2.52411E-10	3.64613E-09	13.05356944
IGKV2-24	2.077736696	10.65948982	7.158947526	2.57742E-10	3.72029E-09	13.03301316
KRCC1	-1.035443262	8.461268806	-7.156755153	2.60335E-10	3.75198E-09	13.02316531
CDH11	1.544362133	8.560288597	7.146365677	2.72983E-10	3.90732E-09	12.97650723
GPR160	-1.31926401	8.088085908	-7.140578398	2.80291E-10	4.00026E-09	12.95052441
SH3PXD2B	1.065082281	8.129475862	7.125807727	2.99835E-10	4.23068E-09	12.88423308
CXCL8	3.074105892	8.995973421	7.123078175	3.03592E-10	4.2741E-09	12.87198649
VIM	1.3998829	10.25854974	7.117745062	3.11068E-10	4.36783E-09	12.84806199
ASAP1	1.287555391	8.659832187	7.114545715	3.15641E-10	4.42719E-09	12.83371179
AQP9	3.461056831	8.025810373	7.11137919	3.20232E-10	4.47561E-09	12.8195104
ADGRE2	1.787550116	8.081118513	7.108506902	3.24454E-10	4.52053E-09	12.80662999
CYYR1	1.599206402	7.732486478	7.09670509	3.42389E-10	4.75286E-09	12.75372009
TMEM236	-2.596036126	7.971317905	-7.092721894	3.48662E-10	4.82572E-09	12.73586765
AKAP1	-1.114125058	9.089742279	-7.091061568	3.51311E-10	4.85881E-09	12.72842692
FADS2	1.926014708	8.781397135	7.089887164	3.53196E-10	4.8813E-09	12.72316412
FMO5	-1.942835233	7.892428554	-7.074360567	3.79086E-10	5.21617E-09	12.65360637
PTGS2	3.24194673	8.420551783	7.05120118	4.21244E-10	5.73763E-09	12.54992734
GNA11	-1.064887604	10.36847035	-7.050441887	4.22703E-10	5.74918E-09	12.54652966
COL1A2	1.907010803	9.737497884	7.047543778	4.28315E-10	5.81293E-09	12.53356209
IHH	-1.093057069	8.159491464	-7.028152171	4.67819E-10	6.29918E-09	12.44683027
BST2	1.283796143	7.340139505	7.025990311	4.72441E-10	6.34783E-09	12.43716491
SEMA4D	1.118403659	8.146028603	7.02182842	4.81468E-10	6.44635E-09	12.41855992
KCNK5	-1.055447141	7.633837024	-7.019636044	4.86291E-10	6.50608E-09	12.40876046
DNAJB9	1.009750626	8.357512771	7.016303752	4.93715E-10	6.59604E-09	12.39386737
ROBO1	1.599803522	8.131019536	7.003159436	5.2411E-10	6.97248E-09	12.33513945
ITGA2	1.474701889	10.07845678	7.001434646	5.28234E-10	7.02238E-09	12.32743537
KDR	1.679642099	8.037000827	6.994104765	5.46122E-10	7.2142E-09	12.29470084
PXDN	1.751690723	8.833168274	6.978310459	5.86735E-10	7.67028E-09	12.22419625
PRLR	-1.650936152	6.816333772	-6.977424175	5.89101E-10	7.69587E-09	12.22024121
ART3	1.161696087	5.527800927	6.974760155	5.96269E-10	7.76799E-09	12.20835386
NAMPT	1.118617456	11.63597481	6.970524178	6.07846E-10	7.90787E-09	12.18945467
CD93	1.710979013	8.497543043	6.964712422	6.24093E-10	8.09689E-09	12.16353007
SEMA6A	-1.506600752	8.661081841	-6.960119375	6.37238E-10	8.24508E-09	12.14304593
BEST2	-2.104250205	7.153317297	-6.958505233	6.41922E-10	8.29964E-09	12.13584804
TMTC1	1.394236072	6.937826052	6.956720774	6.4714E-10	8.35564E-09	12.12789117
LRRC31	-1.710570817	6.708039779	-6.939577014	6.99468E-10	8.98207E-09	12.05147597
ACSL4	2.262459015	8.300069066	6.939217368	7.0061E-10	8.99061E-09	12.04987347
RGS2	1.912281083	8.359567383	6.938737722	7.02135E-10	9.00405E-09	12.0477363
DIPK2B	1.036417143	6.116145621	6.930665993	7.28305E-10	9.29538E-09	12.01177716
SERPINB9	1.747838963	8.989885776	6.926701535	7.4151E-10	9.44473E-09	11.99411993
WIPF1	1.428411559	9.295865301	6.915276953	7.80907E-10	9.89972E-09	11.94325183
ALPL	1.931708302	8.113624555	6.912007095	7.92561E-10	1.00332E-08	11.92869704
CD80	1.395468894	6.555907153	6.901715366	8.30377E-10	1.04565E-08	11.88289903
MAOA	-1.680236592	8.445632908	-6.894175604	8.59213E-10	1.07908E-08	11.84935935
ETS1	1.151199181	8.98026887	6.892378428	8.66231E-10	1.08501E-08	11.84136636
SUCLG2	-1.02639592	9.340822049	-6.88683122	8.88256E-10	1.10964E-08	11.81669869
IFI44	1.32532293	6.060452515	6.877683866	9.25793E-10	1.15134E-08	11.77603391
FCGR3A	1.288015719	6.597540887	6.873067417	9.45331E-10	1.17317E-08	11.75551718
ADAM19	1.403033379	8.393098953	6.871971448	9.50029E-10	1.17668E-08	11.75064698
NXPE3	1.307133927	6.863390438	6.871224273	9.53245E-10	1.17853E-08	11.74732685
ACADSB	-1.075527891	7.179266209	-6.870252299	9.57445E-10	1.18275E-08	11.74300797
OLFM4	2.191720376	12.76454559	6.868541961	9.6488E-10	1.19116E-08	11.73540865
CD274	2.13291439	7.18836066	6.863553134	9.86896E-10	1.21595E-08	11.71324553
APLNR	1.266832707	7.908058535	6.854215618	1.02945E-09	1.2626E-08	11.67177548
MTMR11	-1.368414987	8.652192676	-6.849269918	1.05272E-09	1.28863E-08	11.64981704
UNC5CL	1.196467946	6.829542221	6.840940277	1.0931E-09	1.33372E-08	11.61284452
TMEM171	-1.572269117	8.471028048	-6.835455741	1.12052E-09	1.36541E-08	11.58850755
BEST4	-2.20785634	7.818523011	-6.83384367	1.12871E-09	1.37362E-08	11.58135526
MIR215	-1.955944002	4.865623364	-6.831634758	1.14003E-09	1.3856E-08	11.57155573
SLC2A3	2.077804593	8.351761054	6.815280287	1.2274E-09	1.48223E-08	11.49903008
TCF4	1.601452114	8.944663519	6.813233458	1.23879E-09	1.49407E-08	11.48995676
IL33	1.708514546	6.351868992	6.806015773	1.2798E-09	1.54064E-08	11.45796809
TENT5C	1.195849123	9.781309874	6.800267488	1.31342E-09	1.5729E-08	11.43249887
HOXB5	-1.116672746	7.08857015	-6.793133802	1.35637E-09	1.61931E-08	11.40090008
CSF2RB	1.523650619	8.503334208	6.792215063	1.362E-09	1.62501E-08	11.39683122
STRADB	-1.157712151	9.544818616	-6.782754376	1.42136E-09	1.68941E-08	11.3549417
GMPR	1.033391599	7.66176568	6.780432407	1.43631E-09	1.70503E-08	11.34466325
C3	2.375453199	9.835222583	6.778629469	1.44803E-09	1.71678E-08	11.33668307
SLC39A5	-1.781398374	8.836976116	-6.776902091	1.45935E-09	1.72803E-08	11.32903792
LDHD	-1.251900755	7.944966508	-6.772641868	1.48764E-09	1.75821E-08	11.31018521
ADGRL2	1.837163924	8.106993166	6.770257452	1.50371E-09	1.77498E-08	11.29963502
ITGAX	1.792549192	8.191653692	6.762934292	1.55415E-09	1.83222E-08	11.26723957
PLCE1	-1.476596583	8.988186496	-6.762304599	1.55856E-09	1.83628E-08	11.26445449
HCLS1	1.342809882	7.794778031	6.759575974	1.57783E-09	1.85551E-08	11.25238689
SLCO4C1	-1.231440099	5.738389731	-6.756887452	1.59706E-09	1.87577E-08	11.24049807
IL7R	2.33091913	8.533824839	6.754669676	1.61309E-09	1.89224E-08	11.23069199
HLA-DPB1	1.543977317	11.42619798	6.747677019	1.66468E-09	1.94576E-08	11.19977971
P2RX4	-1.054028672	8.520345005	-6.733525217	1.77415E-09	2.06575E-08	11.13724867
KLHL6	1.35476325	8.291644883	6.729266888	1.80847E-09	2.10311E-08	11.11844062
TEK	1.271524389	7.13151425	6.722462022	1.86468E-09	2.16447E-08	11.08839261
ME1	1.518050691	9.431019643	6.716111854	1.91869E-09	2.2217E-08	11.06036074
CAMK2N1	-1.073065061	10.72495935	-6.713778716	1.93892E-09	2.24099E-08	11.05006347
RAB8B	1.152832099	8.274796447	6.712974393	1.94594E-09	2.24636E-08	11.04651386
IGFBP7	1.411986325	10.38790555	6.711264025	1.96096E-09	2.25954E-08	11.03896616
C1S	1.871016198	9.579267414	6.694248833	2.11678E-09	2.41839E-08	10.96391169
GPR183	1.62995442	7.026127062	6.684021751	2.21627E-09	2.5168E-08	10.91882799
KIRREL1	1.102343317	7.545038093	6.679548005	2.26124E-09	2.56632E-08	10.89911323
CYTH4	1.414469851	8.204724951	6.679228896	2.26448E-09	2.56846E-08	10.89770715
ADAMTS1	1.576826217	7.437252659	6.676476929	2.29263E-09	2.59726E-08	10.88558208
EHD3	1.011478044	7.452962741	6.675535212	2.30234E-09	2.60513E-08	10.88143327
CYP4F12	-1.38547509	7.25137775	-6.66287306	2.43695E-09	2.74754E-08	10.82566677
TSHZ2	1.167419519	6.825214594	6.655572087	2.51808E-09	2.83055E-08	10.79352694
CTSK	1.947490755	9.160315017	6.652735754	2.55031E-09	2.86337E-08	10.78104401
ENPP2	1.538817468	8.954746469	6.645548979	2.63383E-09	2.94159E-08	10.74942192
LRRC75A	-1.071574645	8.710083196	-6.645086382	2.63929E-09	2.94573E-08	10.74738684
ARHGDIB	1.515383212	9.322874625	6.641645811	2.68031E-09	2.98444E-08	10.73225233
NID1	1.609413492	8.189921586	6.634765636	2.76425E-09	3.05901E-08	10.70199499
NDRG2	-1.066198124	9.283577918	-6.633367983	2.78161E-09	3.07411E-08	10.69584966
SYT11	1.195751938	6.821174479	6.633202806	2.78367E-09	3.07411E-08	10.69512342
THY1	1.730813426	8.266230236	6.624266616	2.89737E-09	3.19032E-08	10.65584197
GPR39	-1.092873643	8.117812472	-6.617082087	2.9921E-09	3.28787E-08	10.62427262
NXPE2	-1.750784963	7.043244872	-6.611141414	3.07275E-09	3.36966E-08	10.59817711
NAALADL2	-1.169361587	6.677172436	-6.607011494	3.13008E-09	3.42456E-08	10.58004008
PCOLCE	1.572293243	9.112566481	6.605481239	3.15159E-09	3.4421E-08	10.57332071
LDB2	1.058503666	7.52062282	6.602624451	3.19214E-09	3.47832E-08	10.56077784
IL10RA	1.283828178	8.301171907	6.592107875	3.34591E-09	3.63328E-08	10.51461931
PALMD	1.163556884	6.539270175	6.586717431	3.42755E-09	3.70911E-08	10.49096918
ITGB3	1.161030324	7.43500714	6.586281893	3.43423E-09	3.71421E-08	10.48905857
SLC22A18AS	-1.064623456	6.721817592	-6.579210174	3.54454E-09	3.82405E-08	10.45804212
FRRS1	-1.14651718	7.948521828	-6.578787631	3.55125E-09	3.82759E-08	10.45618919
CYP2S1	-1.140905578	8.987217541	-6.577660769	3.56918E-09	3.84472E-08	10.4512479
CLCN2	-1.263018641	8.424882847	-6.575029352	3.6114E-09	3.88576E-08	10.43971018
COL15A1	1.666676733	8.37798076	6.568050053	3.72581E-09	3.99291E-08	10.40911598
GBP5	2.193726666	7.709817915	6.564942212	3.7779E-09	4.04414E-08	10.39549597
SCIN	-1.804384103	7.384661554	-6.561206083	3.84148E-09	4.1052E-08	10.37912528
SDR16C5	1.3432971	6.693146175	6.551763268	4.00694E-09	4.26028E-08	10.33776304
PLEKHG6	-1.231401145	7.647764345	-6.542018738	4.18507E-09	4.43218E-08	10.29509968
SLC16A4	1.402489764	6.711658104	6.538289137	4.25531E-09	4.49898E-08	10.27877632
POU2AF1	1.359542682	8.100728402	6.533469336	4.3478E-09	4.58648E-08	10.25768602
CALCRL	2.025189796	7.448506398	6.530067917	4.41428E-09	4.6462E-08	10.24280531
ITGB2	1.388169651	8.693217256	6.529104375	4.43329E-09	4.66361E-08	10.23859042
NR4A2	1.83099519	8.236028844	6.526246659	4.49015E-09	4.71291E-08	10.22609092
PLA1A	1.116841422	6.903219062	6.524960207	4.51599E-09	4.73739E-08	10.22046464
NNMT	1.4884318	8.443916761	6.520179487	4.61328E-09	4.82335E-08	10.19955944
MCAM	1.529384274	8.287936779	6.518795851	4.64183E-09	4.84782E-08	10.19351001
USP2	-1.413507827	7.655842369	-6.512996379	4.76339E-09	4.96377E-08	10.16815863
ISX	-1.429387195	7.123950878	-6.508498136	4.85984E-09	5.05032E-08	10.14850051
C4BPA	2.485785553	7.665561236	6.507093716	4.89035E-09	5.07923E-08	10.14236387
HGF	1.818207697	6.986760393	6.499455653	5.05962E-09	5.23484E-08	10.10899698
RASSF5	1.203216436	8.11944019	6.497741794	5.09839E-09	5.26628E-08	10.10151179
SRPX2	1.303742351	7.538488986	6.495595448	5.14736E-09	5.31105E-08	10.09213866
PLEK	2.626154536	8.07175196	6.494237109	5.17859E-09	5.34035E-08	10.0862073
PLK2	1.115247795	7.317945504	6.494073183	5.18237E-09	5.34132E-08	10.08549153
S100A9	2.191110142	8.500599394	6.489515924	5.2886E-09	5.44486E-08	10.06559492
BDH1	-1.260706927	7.963982045	-6.485140778	5.39261E-09	5.54287E-08	10.04649782
SLC2A14	1.019847254	6.929121862	6.484358738	5.41142E-09	5.55916E-08	10.04308474
FBN1	1.800214781	7.929880419	6.466101953	5.86932E-09	5.97422E-08	9.963445768
S1PR1	1.106321973	6.252167356	6.458100737	6.08189E-09	6.18391E-08	9.928567198
ADGRF5	1.636432177	7.286262462	6.454381754	6.18327E-09	6.2836E-08	9.912360567
MIR194-1	-1.611473245	4.961197409	-6.448884772	6.33618E-09	6.43206E-08	9.888411586
VCAM1	1.811151647	7.736066172	6.443794544	6.48112E-09	6.56505E-08	9.866240947
MYEOV	1.066037879	8.017947459	6.437506	6.66471E-09	6.72212E-08	9.838859293
EDN1	-1.116116996	7.859538418	-6.428515181	6.93616E-09	6.97724E-08	9.799727316
VNN2	2.475889211	6.949015484	6.42586703	7.01817E-09	7.04846E-08	9.788204995
TNFRSF9	1.458229256	7.26319951	6.421050975	7.1698E-09	7.18161E-08	9.76725415
IRF4	1.580450736	8.654177458	6.416485507	7.31653E-09	7.3208E-08	9.74739842
PALM2AKAP2	1.023412258	7.30685813	6.414807974	7.37118E-09	7.36376E-08	9.740103869
COL4A2	1.390638305	8.661420605	6.413543189	7.41266E-09	7.39736E-08	9.734604541
TGFB1	1.178953374	7.92107656	6.409364798	7.55133E-09	7.51981E-08	9.716439431
ENDOD1	-1.018463731	8.79669864	-6.405831432	7.67059E-09	7.63052E-08	9.701081707
CRIP2	1.0063929	8.585676298	6.404469041	7.71707E-09	7.66058E-08	9.695160879
FLI1	1.285076541	7.577957594	6.395055563	8.04593E-09	7.94936E-08	9.654262761
ALOX5	1.26742658	8.871870768	6.394685826	8.05912E-09	7.95823E-08	9.652656816
SLC13A2	-1.626760246	7.074513218	-6.386519052	8.35611E-09	8.21706E-08	9.617192907
SCD	1.337445771	9.78250642	6.38580841	8.38246E-09	8.23868E-08	9.614107721
FCN3	1.338034303	7.48300421	6.372552279	8.88931E-09	8.67801E-08	9.556579577
EDNRA	2.014423695	7.566416086	6.366684277	9.12324E-09	8.86963E-08	9.531127423
GPD1L	-1.229252796	8.067463206	-6.36462057	9.20695E-09	8.9464E-08	9.522178172
CKB	-2.041270587	10.04607985	-6.361519588	9.33416E-09	9.06067E-08	9.50873271
TFF1	1.705081016	10.75571776	6.360620403	9.37137E-09	9.09211E-08	9.50483439
NR1I2	-1.025757508	7.00663616	-6.358047788	9.47865E-09	9.18673E-08	9.493682179
ORAI2	1.278438843	8.061582138	6.355063489	9.60461E-09	9.28019E-08	9.480747329
DMBT1	2.616041898	11.0156944	6.354271286	9.63833E-09	9.308E-08	9.477314045
ERG	1.108568339	6.804685596	6.353189549	9.68455E-09	9.33829E-08	9.472626215
KLHL5	1.779230633	7.196471044	6.345847555	1.00041E-08	9.60225E-08	9.440816321
CYTIP	1.76742352	8.2854815	6.341209513	1.02114E-08	9.78125E-08	9.420728312
SMPDL3A	-1.299625764	9.343383756	-6.335049592	1.04932E-08	1.00105E-07	9.394056933
THEMIS2	1.374981253	8.099937737	6.332763888	1.05997E-08	1.00866E-07	9.38416259
PKDCC	-1.00618214	7.917995898	-6.329185403	1.07686E-08	1.02318E-07	9.368674634
LY6E	1.065636009	8.086471697	6.321392467	1.11458E-08	1.05688E-07	9.334957077
SLAMF7	1.803954185	8.364781916	6.310236386	1.17084E-08	1.10438E-07	9.286714269
KLF7	1.19305883	8.186837407	6.298501701	1.23306E-08	1.15817E-07	9.236002597
RHOH	1.684734016	7.879022252	6.291144357	1.27372E-08	1.19457E-07	9.204225143
CHST15	1.326100645	8.293899573	6.29019786	1.27905E-08	1.19808E-07	9.200138064
P2RY8	1.303716853	7.025398926	6.279295954	1.34201E-08	1.2493E-07	9.153078567
ANXA6	1.304975398	9.754746523	6.271377142	1.38965E-08	1.29046E-07	9.118914684
DDC	-1.151959291	7.728087105	-6.262949575	1.44219E-08	1.33269E-07	9.082573254
ANKRD20A8P	-1.107117371	5.509920513	-6.261060837	1.45424E-08	1.34266E-07	9.074431079
NAT2	-1.291622488	6.567902573	-6.252906124	1.50738E-08	1.38816E-07	9.039287266
CA1	-3.124058992	8.563450767	-6.249693646	1.52884E-08	1.40586E-07	9.025447304
TMEM45A	1.36872557	6.052013104	6.244553498	1.5638E-08	1.43451E-07	9.003308049
PCSK1	1.955777635	7.495714313	6.243323583	1.57228E-08	1.44159E-07	8.99801165
PTPRC	1.90431736	8.736076786	6.240877442	1.58929E-08	1.45647E-07	8.987478949
ST6GAL2	-1.018768784	6.278880484	-6.240312628	1.59324E-08	1.45868E-07	8.985047168
SLC6A20	1.505031592	8.157464468	6.233403893	1.64237E-08	1.50075E-07	8.95530851
MFGE8	1.046284735	8.768878268	6.230144615	1.66607E-08	1.51725E-07	8.941283195
SPARCL1	1.80407234	9.134191702	6.225603664	1.69965E-08	1.5441E-07	8.921747141
IL1A	2.326002267	6.878068635	6.218392262	1.75436E-08	1.58997E-07	8.890733205
SLC4A4	-1.917773994	9.592899084	-6.216693102	1.7675E-08	1.60034E-07	8.883427613
EDN3	-1.277800195	8.324330951	-6.215922535	1.77349E-08	1.60346E-07	8.880114785
SACS	1.07645338	6.358610372	6.215575009	1.7762E-08	1.60514E-07	8.878620747
CR1	1.954651749	6.856737857	6.202443858	1.8816E-08	1.69147E-07	8.822192011
GMFG	1.413555171	8.305948305	6.191068592	1.97788E-08	1.77379E-07	8.773345161
ANGPTL2	1.69785648	8.435962123	6.18868627	1.99865E-08	1.79072E-07	8.763119449
CCL2	2.197581824	9.21130026	6.188155766	2.00331E-08	1.79318E-07	8.760842553
NAPEPLD	-1.109433412	8.112583149	-6.187848361	2.00601E-08	1.79475E-07	8.759523221
RHOJ	1.501278404	8.042515812	6.180321497	2.07331E-08	1.84421E-07	8.727226874
ARHGAP29	1.496171061	6.168208314	6.180283711	2.07365E-08	1.84421E-07	8.727064781
THRB	-1.33515596	6.961841709	-6.180243586	2.07402E-08	1.84421E-07	8.72689265
ICAM2	1.19854927	8.619111047	6.175478857	2.11778E-08	1.8787E-07	8.706455901
SAA1	1.665857962	6.69059233	6.171267979	2.15722E-08	1.90919E-07	8.6883997
SP140	1.214779818	7.19735879	6.160972798	2.25671E-08	1.98884E-07	8.644273818
LRRC19	-2.147506928	7.951229267	-6.156287858	2.30348E-08	2.02721E-07	8.624203143
FMNL3	1.041538596	7.489861722	6.154602704	2.32053E-08	2.03841E-07	8.616985227
CD69	1.607416529	7.057850427	6.153512889	2.33163E-08	2.04721E-07	8.612317692
RNF157	-1.064315915	7.746475669	-6.153361475	2.33317E-08	2.04761E-07	8.611669233
RPSA2	-1.006384084	5.481403019	-6.150367352	2.36395E-08	2.07172E-07	8.598847551
CXCL9	2.167716232	7.378548769	6.145414095	2.41574E-08	2.1122E-07	8.577641554
SATB2	-1.543114625	10.15422746	-6.133598905	2.54384E-08	2.21394E-07	8.527084622
PRXL2C	1.149718468	7.610869401	6.120053455	2.69897E-08	2.33387E-07	8.469170147
SLC37A2	-1.548999234	6.817044193	-6.111920665	2.79656E-08	2.41162E-07	8.434421695
TM4SF1	1.184673495	10.80679529	6.10777508	2.84764E-08	2.45118E-07	8.416716026
SELE	2.685631658	7.314849407	6.101778722	2.92315E-08	2.5087E-07	8.391114043
SLCO1B3	2.777877242	6.354280937	6.096135481	2.99602E-08	2.5602E-07	8.367028686
RFTN1	1.131827227	7.847667285	6.093666352	3.02846E-08	2.58441E-07	8.356493182
NCF2	1.821254535	7.770441051	6.092677814	3.04155E-08	2.59205E-07	8.352275665
DYSF	1.626560847	7.209376697	6.080480889	3.20768E-08	2.71888E-07	8.300260552
AHCYL2	-1.26362549	10.84283939	-6.079763419	3.21772E-08	2.72372E-07	8.297202098
SLA	1.29957262	7.26936796	6.068125262	3.38509E-08	2.85259E-07	8.247610441
REG1B	4.100166068	8.076995256	6.064460042	3.43956E-08	2.89073E-07	8.232000237
REG3A	3.846551056	8.211181024	6.060932238	3.4928E-08	2.93286E-07	8.21697881
SPINK4	2.250667241	9.977216581	6.059345283	3.51701E-08	2.95188E-07	8.210222667
LCP2	1.563346928	8.964062	6.057718992	3.542E-08	2.9702E-07	8.203299786
IFIT3	1.062245725	7.072747823	6.05090759	3.64856E-08	3.05278E-07	8.174312664
VCAN	1.705039013	8.625197071	6.045064809	3.74249E-08	3.12305E-07	8.149457999
RNF128	-1.05125023	7.87794361	-6.044497032	3.75175E-08	3.12386E-07	8.147043236
CD79A	2.175867184	9.556070647	6.04172231	3.7973E-08	3.15673E-07	8.135243607
NR4A1	1.050733456	8.054539706	6.041207672	3.8058E-08	3.16189E-07	8.133055324
CEP128	1.077066573	7.069520171	6.028626708	4.01974E-08	3.32935E-07	8.079583163
CEMIP	2.406673791	8.14458649	6.027257058	4.04373E-08	3.34482E-07	8.073764507
RASGRP3	1.516754873	7.039860145	6.020442648	4.16523E-08	3.43627E-07	8.044822871
SGIP1	1.021121255	6.333349277	6.019359286	4.18487E-08	3.44945E-07	8.04022291
LGALS1	1.051972346	10.26704348	6.015513419	4.25535E-08	3.50402E-07	8.023896023
MGP	1.940841812	7.68502464	6.015299782	4.2593E-08	3.50467E-07	8.02298919
CD53	1.722602617	9.547175127	6.014658622	4.27117E-08	3.51291E-07	8.020267715
CXCR1	2.363164441	6.97147973	6.001318256	4.52576E-08	3.70131E-07	7.963669589
CCN1	1.834660618	7.589001703	5.998823485	4.575E-08	3.73597E-07	7.953090852
CA2	-1.702749021	10.11809033	-5.998769372	4.57608E-08	3.73597E-07	7.952861411
STX11	1.539070401	8.238310874	5.997520365	4.60094E-08	3.75464E-07	7.947565855
ERRFI1	1.03700249	10.20787348	5.990025433	4.75293E-08	3.86529E-07	7.915798123
MX2	1.4399297	7.369851341	5.988291885	4.78878E-08	3.8914E-07	7.908452668
CHAC1	1.037372888	7.686060635	5.988273729	4.78916E-08	3.8914E-07	7.908375739
CD180	2.00556942	7.42565516	5.980114665	4.96153E-08	4.01933E-07	7.873815485
WNT5A	1.997639478	7.536152226	5.978001954	5.00715E-08	4.0528E-07	7.864869569
PDCD1LG2	1.342380966	7.024539784	5.975264223	5.06689E-08	4.09763E-07	7.853279024
PSAT1	1.223106004	7.066986459	5.973947549	5.09586E-08	4.11754E-07	7.847705481
XK	-1.098863255	8.342585548	-5.972937706	5.1182E-08	4.13381E-07	7.843431111
IGKV1D-8	1.630517878	7.277850078	5.967428923	5.24176E-08	4.22455E-07	7.820119227
MEP1A	-2.301162478	9.832623149	-5.965108054	5.29469E-08	4.25993E-07	7.810300482
KCNA3	1.510210926	7.473980115	5.964145272	5.3168E-08	4.27407E-07	7.806227767
TFPI	1.552020897	6.846021184	5.960325993	5.40541E-08	4.33976E-07	7.790074274
GIPC2	-1.135031978	8.170385834	-5.950808489	5.63263E-08	4.49785E-07	7.749838837
LAPTM5	1.515420773	10.31458172	5.949180068	5.67243E-08	4.5214E-07	7.742957301
CD27	1.447953035	8.582167873	5.948837539	5.68084E-08	4.52619E-07	7.741509907
FKBP10	1.284409084	8.190356291	5.938279292	5.94614E-08	4.71961E-07	7.69691176
ICOS	1.360331534	6.006911744	5.929500366	6.17601E-08	4.87972E-07	7.659854405
LAMP3	1.415782356	7.875217815	5.929169613	6.18483E-08	4.88439E-07	7.658458684
BTG2	1.11537222	9.429927558	5.925778679	6.27607E-08	4.95437E-07	7.644151377
RASGRP1	1.177861235	7.399899577	5.910875612	6.69305E-08	5.25492E-07	7.581311464
MAB21L3	-1.360913977	7.017308379	-5.910442705	6.70556E-08	5.26255E-07	7.579487063
GPX7	1.152585319	8.332374646	5.907562635	6.78939E-08	5.3217E-07	7.567350998
COL12A1	2.280648072	8.581531945	5.889991948	7.32363E-08	5.68989E-07	7.493365071
MMP2	1.887749577	9.62201261	5.887476375	7.40343E-08	5.74566E-07	7.482780159
HNF1B	-1.068668076	7.843634192	-5.885291844	7.47343E-08	5.78807E-07	7.473589735
IL2RA	1.475903206	7.46805191	5.871142162	7.94285E-08	6.12896E-07	7.414096144
GABRA2	-1.075792802	5.690933955	-5.869673046	7.99322E-08	6.16276E-07	7.407922578
FMNL1	1.017409396	8.070186829	5.869063346	8.01422E-08	6.16811E-07	7.405360669
EHHADH	-1.010272514	7.163113359	-5.868997693	8.01648E-08	6.16811E-07	7.405084807
ZNF204P	-1.08857251	5.244704903	-5.866004768	8.12037E-08	6.23532E-07	7.392510475
LILRB1	1.075753244	7.735177176	5.865037827	8.15422E-08	6.25876E-07	7.388448596
ATM	1.044222506	8.269615167	5.864864476	8.1603E-08	6.26067E-07	7.387720422
CES2	-1.197736271	9.930879424	-5.856471078	8.46023E-08	6.47518E-07	7.352474207
CCDC3	1.541674854	7.96816632	5.85417637	8.5441E-08	6.52613E-07	7.342841816
EMP3	1.147198867	8.613111802	5.853867851	8.55544E-08	6.53214E-07	7.341546883
GALNT12	-1.439948982	9.079310577	-5.849720183	8.70932E-08	6.64156E-07	7.32414087
PCDH17	1.122273875	7.483422043	5.849304942	8.72487E-08	6.65073E-07	7.322398569
TPK1	1.081565185	7.293885054	5.839508458	9.09989E-08	6.90588E-07	7.281308964
HPGDS	-1.340700038	6.070598956	-5.834627242	9.29263E-08	7.03515E-07	7.260846548
CAVIN3	1.105737701	8.227459126	5.831746088	9.40827E-08	7.11128E-07	7.248771973
PTPRR	-1.450201029	7.20912445	-5.829254968	9.5094E-08	7.17908E-07	7.238334045
TSPAN6	-1.147028738	9.358845848	-5.826539489	9.62086E-08	7.25161E-07	7.226958212
KRT7	1.059495341	7.823714757	5.826192322	9.6352E-08	7.25952E-07	7.225504007
LILRB2	1.375226157	7.86545987	5.822341391	9.79571E-08	7.37456E-07	7.20937579
OLFML2B	1.241372976	6.762515711	5.811223448	1.0274E-07	7.70082E-07	7.162838068
GEM	1.181899913	7.310166934	5.807270451	1.04496E-07	7.81997E-07	7.146300766
HLA-DOB	1.345287515	6.996163827	5.807089505	1.04577E-07	7.82293E-07	7.145543893
SYTL2	-1.35808797	8.216024838	-5.806147438	1.05E-07	7.84835E-07	7.141603542
BCL6	1.464309748	7.804286677	5.802796754	1.06518E-07	7.95141E-07	7.127590978
A1CF	-1.529296421	8.418774619	-5.802241419	1.06772E-07	7.96501E-07	7.125268901
MSC	1.136554375	7.084622792	5.798215786	1.08629E-07	8.09073E-07	7.108439022
COL3A1	1.575538203	9.928022771	5.794882732	1.10191E-07	8.20056E-07	7.094508414
PDGFRB	1.502357082	8.220939674	5.792001724	1.11558E-07	8.28925E-07	7.082469949
NRG1	1.711494028	8.200471978	5.789835307	1.12598E-07	8.35989E-07	7.07341915
CSF3R	1.993140504	7.590433327	5.779786114	1.17545E-07	8.70554E-07	7.031455154
NCKAP1L	1.351511613	7.978632146	5.779723762	1.17576E-07	8.70554E-07	7.031194881
SOD2	1.289720506	9.966209642	5.775307394	1.19818E-07	8.85762E-07	7.01276288
CXCR4	1.565808843	7.575564815	5.753807792	1.31347E-07	9.64562E-07	6.923120858
CYRIA	1.357166796	7.946337716	5.740693047	1.38909E-07	1.01456E-06	6.868511342
RGS1	1.671666776	6.469080059	5.739360624	1.39701E-07	1.0182E-06	6.862966232
APOBEC3G	1.136609187	6.863228797	5.737903388	1.40572E-07	1.02325E-06	6.856902342
NCF4	1.180335257	8.27665254	5.736101897	1.41656E-07	1.03023E-06	6.849406869
ANGPTL4	1.353602383	7.816950906	5.715418493	1.5471E-07	1.11357E-06	6.763423971
HEPACAM2	-2.487633612	7.862645628	-5.710280334	1.58132E-07	1.13647E-06	6.742085527
SAMSN1	1.453530485	6.134213591	5.709394391	1.5873E-07	1.13989E-06	6.738407131
SERPINE1	2.13923412	8.334752927	5.703858608	1.62514E-07	1.16441E-06	6.715428536
SEPTIN6	1.039403807	8.276681426	5.701333654	1.6427E-07	1.17564E-06	6.704950956
CAV2	1.112935473	7.654906886	5.691695018	1.71144E-07	1.22067E-06	6.664973416
DENND5A	1.324220934	7.92977186	5.683950257	1.76871E-07	1.25553E-06	6.63287293
CSGALNACT2	1.183694492	7.763678306	5.680045095	1.79831E-07	1.27443E-06	6.616694255
DOCK8	1.298140927	8.343226143	5.676511533	1.8255E-07	1.29128E-06	6.602059388
TMEM163	1.076897617	6.614301821	5.66877716	1.88645E-07	1.33139E-06	6.570040431
SLAMF1	1.298143332	6.358737408	5.667914536	1.89337E-07	1.33577E-06	6.56647054
LAMA4	1.220412297	8.147244947	5.663326403	1.9306E-07	1.36E-06	6.54748708
ARHGAP25	1.115651597	7.154953833	5.661796768	1.94317E-07	1.36681E-06	6.541159739
LCP1	1.575502797	9.891573154	5.649056054	2.05105E-07	1.4368E-06	6.48848779
C1orf210	-1.29071619	8.752971318	-5.648863318	2.05272E-07	1.43744E-06	6.487691402
ANKRD40CL	-1.41233673	7.852578998	-5.640308686	2.1285E-07	1.48554E-06	6.452356087
FCGR2A	2.143887356	8.136957165	5.63042856	2.21944E-07	1.54102E-06	6.411576103
NHSL1	-1.126261393	8.715076977	-5.627359811	2.24846E-07	1.5583E-06	6.398916552
KLK1	-1.097512113	8.580107953	-5.627065872	2.25126E-07	1.55852E-06	6.397704126
LUM	1.687355241	9.682955648	5.620202958	2.31759E-07	1.59974E-06	6.369404557
QKI	1.019601466	7.246655668	5.615887835	2.36028E-07	1.62444E-06	6.351619026
SERPINB7	2.919140715	6.845454005	5.612519027	2.39414E-07	1.64355E-06	6.337738256
AGT	1.063609744	7.337016059	5.610595538	2.41368E-07	1.65636E-06	6.329814463
DSE	1.20831619	7.607868207	5.602981177	2.49261E-07	1.70618E-06	6.298459434
CAV1	1.497971928	8.652512004	5.592243916	2.60824E-07	1.77887E-06	6.254278011
ST8SIA4	1.409546239	7.039851423	5.586587245	2.67126E-07	1.8179E-06	6.231017819
MME	1.754420102	7.288216031	5.585861478	2.67945E-07	1.82216E-06	6.22803426
TNFSF8	1.108948459	7.517918185	5.583920097	2.70149E-07	1.83501E-06	6.220054301
SELL	2.236626106	8.009259778	5.580554479	2.74012E-07	1.85806E-06	6.206223134
CCN4	1.155599032	7.539623037	5.576131085	2.79171E-07	1.88829E-06	6.188050858
DOCK2	1.3146037	8.085516954	5.57342745	2.82372E-07	1.90656E-06	6.176947029
PREX1	1.118697473	8.199447718	5.572561225	2.83404E-07	1.91212E-06	6.173389971
HOOK1	-1.12963939	7.807941668	-5.56578667	2.91612E-07	1.96159E-06	6.145579869
IL1RAP	1.037466009	6.794530935	5.564438113	2.93274E-07	1.97165E-06	6.140045815
TNFAIP2	1.120177311	8.456932078	5.559410659	2.9955E-07	2.00883E-06	6.119420219
BASP1	1.023503599	9.445612041	5.558612071	3.00559E-07	2.01488E-06	6.116144739
SNX10	1.184602979	7.322456958	5.546687528	3.16029E-07	2.11079E-06	6.067261308
CDK14	1.236313948	7.423370078	5.541934652	3.22411E-07	2.14838E-06	6.047791082
GLIPR1	1.689806795	8.745847236	5.540991406	3.23693E-07	2.15483E-06	6.043927993
CASP5	1.503734174	10.40915697	5.536394663	3.3001E-07	2.19281E-06	6.02510632
ACSS2	-1.048665129	9.445112362	-5.535125708	3.31775E-07	2.20377E-06	6.019911789
FHIP1A	-1.087279287	8.061565962	-5.524398586	3.47071E-07	2.29566E-06	5.976022181
TLR4	1.189362688	8.411091173	5.518232541	3.56175E-07	2.346E-06	5.950812212
CCL18	2.265744117	8.869723281	5.517598392	3.57124E-07	2.35061E-06	5.948220239
ITGAL	1.083442857	7.819323178	5.505028617	3.76465E-07	2.46586E-06	5.896872552
CNNM4	-1.047411285	9.641660633	-5.501720541	3.81723E-07	2.49423E-06	5.883368243
SEMA7A	1.063965688	7.925826792	5.490126156	4.0073E-07	2.60203E-06	5.836067828
RIPOR2	1.572605911	7.245065254	5.479161073	4.19558E-07	2.71417E-06	5.791378463
FER1L4	1.040610094	7.398766985	5.476010009	4.25127E-07	2.74831E-06	5.778543859
CA7	-1.861927369	7.696603694	-5.475784387	4.25529E-07	2.74996E-06	5.77762501
CHN1	1.531387657	6.756398603	5.474901458	4.27103E-07	2.75825E-06	5.774029454
FERMT2	1.224046602	7.332774846	5.470026204	4.35904E-07	2.8114E-06	5.754180939
CSGALNACT1	1.202055292	6.31448128	5.466821097	4.41786E-07	2.83848E-06	5.741136668
ELMO1	1.112788475	8.371607186	5.466603772	4.42187E-07	2.84009E-06	5.740252323
TCEA3	-1.306499734	8.723688222	-5.462513775	4.49813E-07	2.88122E-06	5.723612342
AIM2	1.388980605	6.282460647	5.453967365	4.66168E-07	2.97486E-06	5.688860949
LOX	1.332240444	7.506422162	5.45385661	4.66383E-07	2.97523E-06	5.688410766
EBF1	1.115620678	7.280720992	5.44936222	4.7522E-07	3.02546E-06	5.670146376
SRD5A3	1.107036369	9.612944552	5.446719657	4.80493E-07	3.05593E-06	5.659410868
TASL	1.221520475	5.859616677	5.441609951	4.90851E-07	3.1155E-06	5.638659624
PRRX1	1.764206378	7.541007749	5.440730535	4.92655E-07	3.1259E-06	5.635089141
PDE3A	-1.079270035	8.689742264	-5.436120869	5.02222E-07	3.17804E-06	5.616378172
PLEKHS1	1.159169403	7.815288856	5.430734877	5.13631E-07	3.24588E-06	5.594525764
CATSPERB	1.582131863	7.42097209	5.421118068	5.34637E-07	3.36172E-06	5.555533937
IGKV2OR22-4	1.267785979	6.228338451	5.412182683	5.54908E-07	3.47874E-06	5.519335096
SLAMF6	1.5521136	7.344224696	5.405051938	5.71624E-07	3.56852E-06	5.490468058
CD86	1.196735578	6.647213483	5.404945021	5.71879E-07	3.56852E-06	5.490035374
FPR2	2.009595289	6.322796088	5.400127652	5.83456E-07	3.62755E-06	5.470544168
SERPINE2	1.207545312	7.751978738	5.388611251	6.1207E-07	3.79419E-06	5.423982986
CRISPLD2	1.231302689	7.595977478	5.382937102	6.26671E-07	3.87578E-06	5.401060149
FPR1	1.773179802	7.138708916	5.361285516	6.85586E-07	4.21526E-06	5.313699834
STC1	2.035771629	7.216234345	5.359736805	6.90002E-07	4.23965E-06	5.307457723
DOCK11	1.202859422	7.789947129	5.351202633	7.14843E-07	4.38228E-06	5.273076586
LGALS2	-1.219885187	7.302521987	-5.337379862	7.56949E-07	4.61489E-06	5.217447292
NMRAL2P	-1.156201992	7.185089918	-5.33692868	7.58364E-07	4.62202E-06	5.21563273
EMB	1.155294304	7.234427146	5.325280779	7.95792E-07	4.82828E-06	5.168813752
GVINP1	1.00844956	6.802946127	5.319833475	8.13912E-07	4.93346E-06	5.146935738
CYP3A4	-1.477281663	4.792820708	-5.316459162	8.25338E-07	4.98874E-06	5.1333891
ANGPT2	1.31086999	6.619750978	5.313431269	8.35725E-07	5.0462E-06	5.121236879
SERPINB3	3.769530943	7.428971039	5.310324383	8.46515E-07	5.10645E-06	5.108771233
TREM1	2.041514919	7.150675093	5.305920075	8.62047E-07	5.18852E-06	5.09110626
COL5A2	1.233250293	7.304801428	5.305748248	8.62658E-07	5.19054E-06	5.090417242
MCTP1	1.367122597	7.265241511	5.305287929	8.64299E-07	5.19875E-06	5.088571431
TRPS1	1.214576149	6.933770387	5.297717227	8.91721E-07	5.34154E-06	5.058225599
CEP170	1.102656011	7.807382609	5.295650373	8.99354E-07	5.38043E-06	5.049944767
CMBL	-1.272396714	9.146091357	-5.295535452	8.9978E-07	5.38127E-06	5.049484385
FZD5	-1.103111484	9.302544505	-5.295018492	9.017E-07	5.39104E-06	5.047413467
CLU	1.485738568	8.132691967	5.288664924	9.25629E-07	5.51836E-06	5.02196969
RND1	1.241521516	7.557804342	5.286881505	9.32457E-07	5.55555E-06	5.014830504
ARHGEF6	1.071310847	7.198310453	5.272178352	9.9066E-07	5.8634E-06	4.956018887
CXCR2	1.836237837	6.37489945	5.270983319	9.95544E-07	5.89046E-06	4.951242485
COL6A1	1.10014583	9.387352813	5.269998625	9.99586E-07	5.91252E-06	4.947307194
FCGR2B	1.334140516	6.718311626	5.267905235	1.00823E-06	5.95805E-06	4.938942278
SPP1	2.31347481	7.92940628	5.262224065	1.03207E-06	6.08746E-06	4.916249581
ALDH1L2	1.274502179	6.818853166	5.257957575	1.05033E-06	6.18357E-06	4.899215822
FGF7	1.579798324	6.492076781	5.245424419	1.10583E-06	6.48195E-06	4.849218541
MIR21	1.089743528	9.284587619	5.242841409	1.11762E-06	6.54402E-06	4.838921967
MOGAT2	-1.525528671	8.021958048	-5.238540913	1.13752E-06	6.64911E-06	4.821784788
HNF4A	-1.022226121	9.580372923	-5.227517537	1.19013E-06	6.92016E-06	4.777890306
GUCY1B1	1.153472067	6.871906304	5.22612571	1.19694E-06	6.95546E-06	4.772351498
FGF2	1.097902696	7.930730343	5.22008035	1.22696E-06	7.11458E-06	4.748302659
ANO5	-1.305410619	5.893166008	-5.209883456	1.27928E-06	7.38163E-06	4.70777122
A2M	1.21864121	10.58094787	5.208993045	1.28395E-06	7.40631E-06	4.70423388
IKZF3	1.255464276	7.82291986	5.189961136	1.38788E-06	7.94983E-06	4.628700571
ZNF385D	1.029484268	6.188523592	5.18312559	1.42718E-06	8.15264E-06	4.601606841
ALDH1A2	1.269748383	6.781283907	5.177862008	1.45818E-06	8.30457E-06	4.580756478
MIR192	-1.333862968	7.758650022	-5.176039249	1.46907E-06	8.36152E-06	4.573538643
MUC1	1.202988294	11.34588331	5.175586926	1.47178E-06	8.37394E-06	4.571747724
DSG3	2.251512655	7.694732274	5.173921124	1.48182E-06	8.4214E-06	4.565152875
TIMP3	1.068007434	9.149185241	5.166299795	1.52861E-06	8.66119E-06	4.534994423
LINC01559	-1.699679883	8.952440758	-5.16359172	1.54558E-06	8.74683E-06	4.524283856
CES3	-1.31637209	8.63044038	-5.162724178	1.55105E-06	8.77518E-06	4.520853307
ARHGAP15	1.246677925	6.999878103	5.155695562	1.59612E-06	9.01661E-06	4.493070943
SELPLG	1.218378	8.481086494	5.155119914	1.59987E-06	9.03507E-06	4.490796427
KCNJ15	1.658576544	6.616292888	5.14977566	1.63507E-06	9.20904E-06	4.469686423
TMEM144	-1.073959629	7.521885232	-5.146785754	1.65509E-06	9.29663E-06	4.457881194
BTK	1.196816241	6.536669623	5.142126687	1.68677E-06	9.4382E-06	4.439492691
JAM2	1.047960768	7.84752575	5.136358935	1.72681E-06	9.64221E-06	4.416740534
MYO1A	-1.345559444	9.186439072	-5.126778664	1.79538E-06	9.98663E-06	4.378978796
PTP4A3	1.223435972	8.568938423	5.126358676	1.79845E-06	9.99779E-06	4.377324213
MS4A8	-1.47541637	7.083655983	-5.113656831	1.89363E-06	1.04929E-05	4.327318015
TAGAP	1.583318177	7.330180948	5.113011129	1.8986E-06	1.05173E-05	4.324777686
MUC5B	1.419643825	10.86298665	5.108514981	1.93355E-06	1.0689E-05	4.307093617
ANPEP	-2.069250323	10.15557697	-5.093511492	2.05479E-06	1.12897E-05	4.248142283
TSPAN11	1.048153787	8.581844089	5.093194326	2.05743E-06	1.13009E-05	4.246897079
CORO1A	1.253699417	9.240750367	5.088098539	2.10032E-06	1.15144E-05	4.226896499
IFI44L	1.421510851	6.753776785	5.088068596	2.10058E-06	1.15144E-05	4.226779005
PLA2G7	1.449572149	8.763497362	5.086798473	2.11141E-06	1.15603E-05	4.221795544
SLAMF8	1.003375127	7.736155431	5.074990395	2.21472E-06	1.20664E-05	4.175497131
CD177	-2.087997158	10.5564872	-5.071594411	2.24534E-06	1.22226E-05	4.162192438
GDPD2	-1.041624523	6.433262591	-5.068260436	2.2758E-06	1.23634E-05	4.149135321
CYP2J2	-1.031132757	7.631334936	-5.054980346	2.40119E-06	1.29566E-05	4.097171174
TMEM154	1.300270563	7.64443642	5.049570564	2.45418E-06	1.32069E-05	4.076024059
SLC1A1	-1.092435605	8.276502246	-5.035776058	2.59452E-06	1.38907E-05	4.0221559
LILRB4	1.101025221	7.766322542	5.035211352	2.60043E-06	1.39145E-05	4.019952392
STAP2	-1.124305796	8.331053288	-5.033017791	2.6235E-06	1.4026E-05	4.011394294
PAPPA	1.08166889	6.74927904	5.025388556	2.70534E-06	1.44145E-05	3.981644837
ACP3	1.04247425	7.975064889	5.021068375	2.75278E-06	1.46424E-05	3.964809564
PDGFRA	1.04180378	8.353456013	5.008433461	2.89623E-06	1.53491E-05	3.915617825
CCDC88A	1.162212158	7.035542377	4.988638707	3.13576E-06	1.65303E-05	3.838686432
LRRK2	1.528986616	6.16793328	4.987111987	3.15502E-06	1.66271E-05	3.832759825
VIL1	-1.241567039	9.755150648	-4.977639403	3.2771E-06	1.72032E-05	3.796010207
LILRA6	1.239104001	6.790177147	4.971977966	3.35226E-06	1.75586E-05	3.774064533
IL13RA2	1.975573215	5.968666311	4.962086096	3.48763E-06	1.81767E-05	3.735753222
PROK2	1.623405132	8.178997199	4.958474528	3.53837E-06	1.83954E-05	3.721776055
TMEM156	1.366333871	6.169987047	4.951488881	3.63856E-06	1.8861E-05	3.694756772
BCL2A1	1.570822734	7.214034127	4.950563668	3.65204E-06	1.89237E-05	3.691179785
ADA2	1.141972684	8.002371712	4.950174505	3.65772E-06	1.8948E-05	3.689675341
S100A12	2.542647492	6.983633908	4.926780103	4.01566E-06	2.06265E-05	3.599356736
CLMP	1.024015161	7.507090835	4.926197165	4.025E-06	2.06576E-05	3.597109225
MNDA	1.582566748	6.149107681	4.919121838	4.14008E-06	2.1179E-05	3.569842172
GZMK	1.629390445	6.532292125	4.916497723	4.18357E-06	2.13725E-05	3.559734847
LILRA1	1.084210722	6.937129179	4.904851836	4.38203E-06	2.22717E-05	3.514914613
SLC16A14	1.036625094	7.931002226	4.891203224	4.62631E-06	2.34123E-05	3.462462413
MS4A12	-2.801695904	10.10021268	-4.871765546	4.99725E-06	2.50674E-05	3.387904301
APBB1IP	1.093458237	7.199452259	4.869887401	5.03459E-06	2.52412E-05	3.38070906
KMO	1.125905587	5.712794809	4.854760043	5.34542E-06	2.66155E-05	3.322812762
NR1H4	-1.258699473	5.006579244	-4.852939952	5.38405E-06	2.67584E-05	3.315853672
LHFPL6	1.244681918	9.196444632	4.844738782	5.56153E-06	2.75533E-05	3.284514971
FAM20A	1.050489369	6.36886261	4.840798363	5.64882E-06	2.79124E-05	3.269468354
SH3BGRL2	-1.090530034	9.814984348	-4.840520614	5.65503E-06	2.79358E-05	3.26840802
CD37	1.349608914	8.413756039	4.831702736	5.85544E-06	2.88577E-05	3.234762982
FCER1G	1.392419047	7.961502767	4.831193263	5.86723E-06	2.89007E-05	3.23282013
MEDAG	1.343689517	6.929717746	4.816076076	6.22772E-06	3.05169E-05	3.175224604
CLIC2	1.094944469	6.519984387	4.808639844	6.41287E-06	3.13265E-05	3.146930881
CAPN9	-1.241983939	7.066102123	-4.80781825	6.43365E-06	3.14117E-05	3.143806377
GUCY1A1	1.418203781	7.065085459	4.807061921	6.45284E-06	3.1481E-05	3.140930347
LY96	1.515997859	7.037865719	4.799957118	6.63584E-06	3.22985E-05	3.113926138
CYSLTR1	1.154924869	6.633146653	4.789324011	6.91919E-06	3.35564E-05	3.073554267
PCDH20	-1.35094518	6.640635695	-4.782813612	7.09845E-06	3.43198E-05	3.048860953
RNU5F-1	1.011493341	4.746766251	4.780489167	7.16354E-06	3.46079E-05	3.040049247
KLK10	1.925696706	8.928705361	4.779646101	7.18729E-06	3.46959E-05	3.036853893
HTR4	-1.073262366	7.002712801	-4.779138777	7.20162E-06	3.47473E-05	3.034931205
MIR142	1.449014617	6.065840672	4.760932779	7.73466E-06	3.70626E-05	2.966011203
TLR6	1.154085384	6.812394168	4.756205425	7.87923E-06	3.76792E-05	2.948140398
HBEGF	1.204586667	9.310837979	4.749877586	8.07686E-06	3.84828E-05	2.924235405
TNFRSF17	1.248146978	6.627863583	4.747573901	8.15E-06	3.87871E-05	2.915537249
NR4A3	1.104954894	6.788121976	4.746543291	8.18293E-06	3.89242E-05	2.911646709
ABCC9	1.080614607	6.002021728	4.741597649	8.34276E-06	3.96444E-05	2.892983806
PLA2G2A	1.360817099	11.28987933	4.740477687	8.37937E-06	3.98083E-05	2.888759084
IKZF1	1.155890524	7.236496606	4.727581456	8.81238E-06	4.16138E-05	2.840153824
CHI3L2	1.530388973	6.361793355	4.726665755	8.84394E-06	4.17419E-05	2.836705526
HPGD	-1.412409322	10.10899322	-4.721801872	9.01342E-06	4.24462E-05	2.81839594
TNFAIP6	2.427540499	6.922439299	4.718740116	9.12173E-06	4.29026E-05	2.806875929
TMEM71	1.211267241	6.234472952	4.683629827	1.04577E-05	4.86162E-05	2.675085418
ZG16	-2.288896489	9.417522204	-4.683397633	1.04672E-05	4.86481E-05	2.674215781
FFAR2	1.666907277	6.894818842	4.681510726	1.05442E-05	4.89343E-05	2.667149677
PTCH2	1.56296297	8.316489648	4.678508293	1.06679E-05	4.94224E-05	2.655909613
NXPE4	-1.94978089	9.676638938	-4.676735307	1.07415E-05	4.96905E-05	2.649274169
CD109	1.142934664	6.097855586	4.673749474	1.08668E-05	5.02205E-05	2.638102977
CYP7B1	1.121318097	7.546093266	4.660325232	1.14475E-05	5.26977E-05	2.587929745
LILRA5	1.326981618	6.542094754	4.620765092	1.33396E-05	6.04485E-05	2.440573057
ADGRE3	1.097166305	6.392777356	4.618458604	1.34589E-05	6.09218E-05	2.43200483
HSD11B2	-1.429381325	9.506220316	-4.618237889	1.34703E-05	6.09381E-05	2.431185043
CFH	1.443447286	8.329719188	4.616803128	1.35451E-05	6.12615E-05	2.425856583
SLC11A1	1.32551249	6.921837014	4.614444992	1.36688E-05	6.17618E-05	2.417101027
TDO2	1.996648179	6.662376912	4.600755861	1.44089E-05	6.47029E-05	2.366327508
TM6SF2	-1.016198755	7.375197661	-4.587518499	1.51616E-05	6.78561E-05	2.317315987
GLT8D2	1.195316881	7.299971287	4.582238001	1.54723E-05	6.90667E-05	2.297788641
C5AR1	1.047047807	7.717599966	4.579276245	1.56493E-05	6.97742E-05	2.286841981
ERBB3	-1.07647578	9.056733019	-4.574278967	1.59524E-05	7.09745E-05	2.26838173
CXCL13	2.120696421	7.417313276	4.573523454	1.59987E-05	7.11469E-05	2.265591879
NEDD4L	-1.055916086	9.505035876	-4.562157198	1.67115E-05	7.40023E-05	2.223653916
G0S2	1.398240405	9.043006296	4.559647344	1.68729E-05	7.46308E-05	2.214401868
HNF4G	-1.211628403	8.390394593	-4.550757697	1.74571E-05	7.69789E-05	2.181656947
AKT3	1.147452041	7.097966298	4.54646115	1.77465E-05	7.80721E-05	2.165844604
ALDOB	2.009173012	9.364993284	4.527299555	1.90945E-05	8.3399E-05	2.095436221
SULF1	1.216346916	7.675230154	4.512970087	2.01668E-05	8.75553E-05	2.04290222
RASSF2	1.329584176	7.910753465	4.510545708	2.0354E-05	8.83066E-05	2.034024183
DCN	1.51157614	8.607874966	4.505725571	2.0731E-05	8.97544E-05	2.01638163
SCNN1B	-1.52733763	8.823694391	-4.481584876	2.27233E-05	9.73096E-05	1.928197308
CCL3	1.085229662	7.422459384	4.479538043	2.29005E-05	9.78905E-05	1.92073382
CYBB	1.167947659	9.430342231	4.453077489	2.53152E-05	0.000107385	1.824439453
CLEC6A	1.120751612	5.421295509	4.449424584	2.56674E-05	0.000108658	1.811173772
CXCL6	1.312191507	6.736789034	4.44850119	2.57571E-05	0.000109014	1.807821502
GREM1	1.685007635	9.672399684	4.444775537	2.61224E-05	0.000110411	1.794300366
INHBA	1.702668077	7.5459032	4.441017591	2.64959E-05	0.000111714	1.780669186
TRPA1	1.082790553	8.089074137	4.435809964	2.7022E-05	0.000113704	1.761791479
GPR65	1.052147582	6.21715485	4.398381635	3.11121E-05	0.000129163	1.626521786
AZGP1	1.190836688	7.991537307	4.398366091	3.11139E-05	0.000129163	1.626465758
REP15	-1.527531097	6.942281962	-4.383849152	3.28564E-05	0.000135649	1.574194342
LILRA3	1.336599655	7.192326841	4.374396778	3.40412E-05	0.000140203	1.540217684
GLT1D1	1.318030124	6.451732882	4.371760758	3.43789E-05	0.000141471	1.530750759
FOSB	1.273466302	7.626936193	4.3637031	3.54315E-05	0.000145421	1.501835145
NIBAN1	1.018214523	7.077552926	4.333953961	3.95937E-05	0.000160616	1.395371639
HCAR3	2.174416857	7.334389923	4.311590799	4.30294E-05	0.0001731	1.315646747
FAP	1.542363761	5.894089674	4.305863431	4.39546E-05	0.000176483	1.295271157
FXYD3	-1.103692677	11.78935861	-4.295746212	4.5636E-05	0.000182252	1.259320852
AKR1B10	-1.480004582	8.542427507	-4.290866196	4.64691E-05	0.000185042	1.241999772
PARP15	1.203935583	6.377256945	4.288304115	4.69123E-05	0.000186531	1.232911025
CCR1	1.191258096	6.82497873	4.27886034	4.85814E-05	0.000192559	1.199440361
CLEC4E	1.277684474	5.025231382	4.273222213	4.96051E-05	0.000196121	1.179480417
FSIP2	-1.252025475	7.383502863	-4.259884291	5.21103E-05	0.000205112	1.132329708
CCL4	1.265776967	5.360618823	4.247802312	5.44845E-05	0.000213665	1.089701438
ADGRG3	1.047995909	7.156081356	4.2447463	5.51013E-05	0.000215765	1.078931526
SERPINF1	1.147714453	8.126016735	4.240250479	5.60211E-05	0.000218916	1.063096655
TNFRSF11B	1.387011386	7.606946104	4.232235795	5.76975E-05	0.000224862	1.034895012
PLXNC1	1.016791132	8.165480202	4.21301022	6.19183E-05	0.00023943	0.967387193
SCIMP	1.11883295	7.4019424	4.210906905	6.23977E-05	0.000241135	0.960013913
CA4	-1.466800084	9.342114233	-4.207353514	6.32157E-05	0.000244014	0.947562804
SLC26A3	-1.999488171	11.60232545	-4.207333853	6.32203E-05	0.000244014	0.947493932
STX19	-1.023067558	7.462898266	-4.196820556	6.57018E-05	0.000252661	0.910695771
CCL11	1.003909441	7.511988682	4.188247212	6.77945E-05	0.000260125	0.880732555
B3GALT1	-1.509152157	7.935073283	-4.18588958	6.83812E-05	0.000262003	0.87249987
TRIM40	1.455442623	8.862874373	4.178529607	7.02442E-05	0.000268595	0.846819027
CDHR5	-1.064457897	9.517816251	-4.174531367	7.12766E-05	0.000271936	0.832880635
IGSF6	1.230984258	8.832979263	4.166298824	7.34487E-05	0.000279318	0.804208665
TNS4	1.084067358	8.826171405	4.153632634	7.69153E-05	0.000290917	0.760168531
BICC1	1.080686774	6.611319594	4.101865469	9.27908E-05	0.000344738	0.581103224
ACSM3	-1.07289471	7.689460058	-4.095769453	9.48555E-05	0.000351577	0.560115608
STS	1.241159854	9.124623877	4.082907412	9.93575E-05	0.00036639	0.515902415
DDR2	1.048779481	8.119172713	4.07193354	0.00010336	0.00038011	0.478253768
ENPP3	-1.037821861	7.778831228	-4.047166284	0.000112971	0.000411838	0.393534913
BANK1	1.587174779	6.937947404	4.045292967	0.000113732	0.000414438	0.387141274
FN1	1.200941686	9.392192517	4.042915502	0.000114704	0.000417754	0.379029863
MMRN1	1.328327847	7.200648363	4.035923805	0.000117611	0.00042702	0.355194413
GFPT2	1.238670327	6.672985048	4.025041571	0.000122277	0.000442511	0.318151467
EMCN	1.053959036	6.956992478	4.017974416	0.000125401	0.000452514	0.294131437
KLK6	1.775184142	6.968440652	4.005963781	0.000130887	0.00047069	0.253375407
CFTR	-1.085118632	9.254484719	-3.984842933	0.000141097	0.000503851	0.181907805
NPSR1	1.325090619	6.548133005	3.96902212	0.000149241	0.000530719	0.128543962
FABP2	-1.335955705	7.705528229	-3.944376862	0.00016283	0.00057374	0.045706479
AKR1B1	1.015504457	8.901443657	3.941756332	0.000164343	0.000578422	0.036919324
FER1L6	-1.19727048	7.844665065	-3.938440528	0.000166276	0.000584245	0.025806568
SLC9A3-OT1	-1.152776369	9.391106272	-3.925999195	0.000173726	0.000607533	-0.015832209
IL18RAP	1.152034825	6.014678946	3.921308745	0.000176617	0.000617014	-0.031506539
HHLA2	-1.39228998	10.19696567	-3.911536343	0.000182788	0.00063645	-0.064121693
SLC9A3	-1.281627456	9.284910788	-3.903596024	0.000187954	0.000652869	-0.090580621
KRT6B	1.01271017	7.562125305	3.887478388	0.000198872	0.00068687	-0.144172929
HCAR2	1.680225378	7.351949211	3.872892609	0.000209273	0.000719628	-0.192538093
CCR7	1.0188064	7.888915355	3.848197954	0.000228077	0.000777341	-0.274132585
P2RY10	1.098133358	6.513926578	3.843104939	0.000232151	0.000789228	-0.290914936
CXCL5	1.362627488	8.010372857	3.8198874	0.000251619	0.0008502	-0.367221918
SLC26A4	1.221088999	5.57825955	3.801302275	0.000268316	0.000899683	-0.428068072
CCL19	1.468541351	8.320270747	3.794371894	0.000274808	0.000918513	-0.450703643
P2RY13	1.105071715	6.595532567	3.791359009	0.000277677	0.000927609	-0.46053498
OSM	1.419522829	7.243284732	3.776061312	0.000292691	0.000972592	-0.510367041
IL6	1.947988143	6.797619405	3.768212903	0.00030069	0.000996364	-0.53587736
SLC5A1	1.116001496	9.654903516	3.76295915	0.000306161	0.001012535	-0.552932872
LRRC66	-1.017366159	7.055131584	-3.749345191	0.000320783	0.001057552	-0.597049283
FDCSP	1.762100656	7.05477653	3.728419589	0.000344561	0.001127855	-0.664635539
ENKUR	1.172210507	5.532164199	3.727475375	0.000345672	0.001130904	-0.667678783
NMUR2	1.813077091	6.970938331	3.700001969	0.000379549	0.001229783	-0.755983381
DKK1	1.375948805	6.115413275	3.649316607	0.000450494	0.001438635	-0.917651996
PLAAT2	-1.043664393	7.076654296	-3.608376088	0.000516816	0.00162646	-1.047048662
MS4A1	1.868417871	8.359592223	3.594491929	0.000541338	0.001695989	-1.090687499
CCL21	1.25293033	8.999261783	3.550257846	0.000627027	0.001933281	-1.228889214
STAP1	1.213694252	5.773424468	3.542235277	0.000643883	0.001978782	-1.253818425
ACSL1	1.124768687	8.545886989	3.520185668	0.000692449	0.002112878	-1.322118784
CTSE	1.112834482	10.90466835	3.515279868	0.000703716	0.002146215	-1.337271625
POSTN	1.146341957	9.073763767	3.498380943	0.000743868	0.002258076	-1.389347413
CD22	1.429966182	7.690660283	3.491748519	0.00076021	0.002303604	-1.40973457
THBS2	1.171591342	7.714528957	3.467300676	0.000823426	0.002474479	-1.484632936
ADGRF1	1.286037239	7.273092241	3.462346272	0.000836828	0.002510351	-1.499762996
C3AR1	1.006323493	7.624919141	3.453418801	0.000861498	0.002576974	-1.526985078
TLR10	1.046511273	6.105023182	3.366609967	0.00113989	0.003303315	-1.788904078
TFPI2	1.309564247	5.823989463	3.342507139	0.001231051	0.003532198	-1.860723459
B3GALT5-AS1	-1.138862129	6.468732971	-3.279909201	0.001500825	0.004221435	-2.045388131
CR2	1.701739925	6.77155888	3.269452132	0.001550969	0.004348203	-2.075973021
PI15	2.011310706	7.444108527	3.161593791	0.002168134	0.005839619	-2.38697469
NXPE1	-1.297694204	10.13805644	-3.156627102	0.002201449	0.005917513	-2.401098016
RETNLB	-1.317398794	7.751109223	-3.150678883	0.002241976	0.006011876	-2.417989316
MGAM	1.129969108	6.852358989	3.10675294	0.002563489	0.006763377	-2.541943931
DEFA5	1.724065969	7.017967249	3.104484241	0.002581207	0.006800606	-2.548308379
HLA-DQB1	1.097270251	6.148546132	3.059834413	0.00295395	0.007663764	-2.672809487
TCL1A	1.064085628	6.847819638	3.038799489	0.003146349	0.008101603	-2.730961805
IL24	1.284918696	6.506011331	3.019542034	0.003332619	0.00850917	-2.783917041
DEFA6	1.277530181	6.301192316	2.870140621	0.00516391	0.01249132	-3.185433043
CLCA1	-2.037554196	9.881280078	-2.860197945	0.00531383	0.012815524	-3.211561096
CLCA4	-1.279383041	11.2934566	-2.751813613	0.007228013	0.016803383	-3.491496306
CEACAM7	-1.024858302	12.69232646	-2.662121063	0.009267439	0.020924722	-3.716297072
GPR15LG	-1.011920833	10.93993616	-2.417936362	0.017721368	0.036982787	-4.295973416
TM4SF20	1.135686728	7.214120513	2.294955638	0.024172451	0.048424536	-4.569528555
