# Supplementary material for: Integrative analysis of single-cell and microarray data reveals SPI1-centered macrophage regulatory signatures in ulcerative colitis
Source: Front Genet. 2025 Sep 5;16:1617834. doi: 10.3389/fgene.2025.1617834 (PMC12446007; doi:10.3389/fgene.2025.1617834)
Supplement: Supplementary file 3 [file DataSheet2.zip › TableS3.csv]

symbol	logFC	AveExpr	t	P.Value	adj.P.Val	B
SLC6A14	5.009476355	9.409163889	21.59820246	3.25986E-41	6.72607E-37	82.77889302
LOC389023	-3.51543711	5.52402963	-20.32141358	6.78829E-39	7.00314E-35	77.60398243
DUOX2	4.914188342	9.909389815	17.4482522	2.34548E-33	1.61315E-29	65.17896394
DPP10	-1.896852545	3.976703704	-17.11746505	1.08883E-32	5.44773E-29	63.67803926
SLC23A1	-2.397701314	5.633556481	-17.07616622	1.32015E-32	5.44773E-29	63.48962934
TIMP1	2.115407718	11.39898796	16.99380608	1.93975E-32	6.67049E-29	63.11321896
LCN2	2.833235961	12.09148611	16.48714719	2.10863E-31	6.21534E-28	60.77796107
SLC38A4	-3.045252381	4.033932407	-16.04898298	1.70367E-30	4.39398E-27	58.73133346
AQP7	-2.452370772	6.447131481	-15.53479574	2.03837E-29	4.67307E-26	56.29809953
PARP8	1.753121018	8.231160185	14.84133455	6.09256E-28	1.25708E-24	52.96402553
LPCAT1	1.574271757	10.39511574	14.77794702	8.33472E-28	1.50303E-24	52.65633881
SLC19A3	-1.387996059	5.156777778	-14.76831569	8.74151E-28	1.50303E-24	52.60954568
CXCL1	3.814936782	10.23804352	14.71852762	1.11852E-27	1.77526E-24	52.36747745
PI3	2.313507389	12.40137778	14.54346313	2.66716E-27	3.93083E-24	51.51398684
NAT8B	-1.334509524	6.172787963	-14.4610174	4.02074E-27	5.53066E-24	51.11079381
ARNTL2	1.825833498	7.889005556	13.92466074	5.91379E-26	7.6262E-23	48.46883844
IL1RN	3.017757964	10.00909074	13.83729935	9.18967E-26	1.11536E-22	48.03549113
PRKG2	-1.348426108	3.918758333	-13.77346523	1.26881E-25	1.45441E-22	47.71832792
TRHDE	-1.787890969	3.975592593	-13.70049226	1.83558E-25	1.99334E-22	47.35522525
S100P	1.743041544	12.23431204	13.69028262	1.93299E-25	1.99417E-22	47.30437859
CYP2B6	-2.999441051	7.427940741	-13.67459846	2.09284E-25	2.05627E-22	47.22624603
LANCL3	-1.272811002	3.944065741	-13.65575476	2.30255E-25	2.15948E-22	47.13233965
IRAK3	1.924413629	6.780993519	13.58847716	3.23898E-25	2.90565E-22	46.79676284
MEP1B	-3.015463218	6.044676852	-13.50303339	4.99926E-25	4.29791E-22	46.36989792
LRRN2	-1.411072085	5.844593519	-13.48100358	5.59186E-25	4.61508E-22	46.2597186
TRIM29	2.885618555	7.531321296	13.42709054	7.35708E-25	5.83841E-22	45.98987105
PDE6A	-2.070992611	5.675452778	-13.41297823	7.90522E-25	6.04106E-22	45.91918702
NPY1R	-2.626588013	6.313189815	-13.32490317	1.23845E-24	9.12249E-22	45.4775962
APOBEC3B	-2.352381445	7.463987963	-13.28920011	1.48594E-24	1.02198E-21	45.29836851
IFI16	1.465637274	10.23300463	13.24942454	1.82059E-24	1.21175E-21	45.09854929
VNN1	3.417585386	8.84524537	13.20598465	2.27313E-24	1.46567E-21	44.88014529
HSPB3	-2.111409195	4.946575926	-13.07262645	4.4986E-24	2.80088E-21	44.20852197
VLDLR	-1.749346798	4.464827778	-13.06688958	4.63283E-24	2.80088E-21	44.17959183
SCUBE2	-1.7148133	6.738941667	-13.06196871	4.75117E-24	2.80088E-21	44.15477417
C2	1.55410509	8.916003704	13.04514298	5.17918E-24	2.96839E-21	44.06989907
B4GALNT2	-1.818643678	5.163448148	-13.01280351	6.11353E-24	3.4092E-21	43.90669261
CFB	2.184179967	10.24685926	12.99830179	6.58576E-24	3.52922E-21	43.83347574
RUNDC3B	-2.16476486	6.226142593	-12.9942673	6.72353E-24	3.52922E-21	43.81310276
WSCD1	-2.230492118	6.484019444	-12.99086669	6.8419E-24	3.52922E-21	43.79592955
ARHGEF3	1.116212315	9.038980556	12.89281917	1.13212E-23	5.69733E-21	43.30032865
SLC23A3	-1.949557471	6.938756481	-12.8241612	1.61164E-23	7.91735E-21	42.95276492
CNTN4	-1.423753695	5.706344444	-12.77887236	2.03485E-23	9.76398E-21	42.72327189
PRRX1	3.066507718	8.099585185	12.74861765	2.37807E-23	1.10739E-20	42.56986116
REG4	2.074883415	11.87164815	12.74561315	2.41518E-23	1.10739E-20	42.55462203
NAT8	-1.344854351	4.287687963	-12.72648868	2.66537E-23	1.17236E-20	42.45760258
MMP3	5.105582923	9.312825926	12.72611448	2.67052E-23	1.17236E-20	42.45570394
KCND3	2.161907553	7.773350926	12.71882926	2.77272E-23	1.19187E-20	42.41873705
COL6A3	1.600906404	10.77523333	12.63909649	4.18356E-23	1.76162E-20	42.0138568
CYP2B7P1	-2.843197701	5.23987963	-12.62202704	4.56897E-23	1.88543E-20	41.92710851
ACSF2	-2.013490805	7.88675463	-12.56991975	5.98022E-23	2.41941E-20	41.66214393
CXCL3	2.559807389	9.017786111	12.53371317	7.21106E-23	2.86127E-20	41.47790156
UBE2L6	1.256002956	10.50509444	12.46460357	1.03103E-22	4.01383E-20	41.12593014
VCAM1	1.340130049	10.30411111	12.43210772	1.21994E-22	4.6613E-20	40.96029763
DUOXA2	3.242964204	9.010092593	12.40288361	1.41931E-22	5.32449E-20	40.8112697
LIPC	-1.584017898	4.370537963	-12.38096891	1.58999E-22	5.85826E-20	40.69947188
SERPINA1	1.078131691	11.97597593	12.36875223	1.69392E-22	6.1317E-20	40.63713221
GBA3	-3.078827422	6.874362037	-12.35838945	1.7874E-22	6.35854E-20	40.5842436
S100A8	4.311166831	9.99597963	12.29848998	2.43861E-22	8.38597E-20	40.27837206
CDKN2BAS	-2.168202463	4.453197222	-12.27863417	2.70328E-22	9.14374E-20	40.17691974
ACOX1	-1.358951232	10.306975	-12.26348643	2.92441E-22	9.73215E-20	40.09950305
CHI3L1	4.566604926	9.760344444	12.2427699	3.25649E-22	1.06653E-19	39.9935978
OSTalpha	-3.745492775	7.27475463	-12.23106631	3.46056E-22	1.09887E-19	39.93375359
TGM2	2.109221182	9.175047222	12.23099836	3.46178E-22	1.09887E-19	39.9334061
CDH3	2.412320197	6.730005556	12.07116601	7.94683E-22	2.48435E-19	39.11513561
AQP8	-4.773067488	8.204652778	-12.03625338	9.53073E-22	2.93504E-19	38.93615825
C10orf58	-1.260064532	8.965386111	-12.01978551	1.03841E-21	3.1348E-19	38.85170776
ZNF575	-1.704782923	7.293340741	-12.01796133	1.04833E-21	3.1348E-19	38.84235185
TMEM20	-1.849355829	6.308193519	-11.97943905	1.2813E-21	3.72353E-19	38.64472546
CPT1A	-1.222988998	9.089662037	-11.87316689	2.22997E-21	6.39042E-19	38.09902144
PDPN	2.81887931	8.206130556	11.83423192	2.73239E-21	7.61857E-19	37.89891017
ETNK1	-1.605910181	8.70904537	-11.80121472	3.24642E-21	8.93113E-19	37.72914001
CNGA1	-1.793061412	5.505603704	-11.79575219	3.34036E-21	9.06864E-19	37.70104595
PDZK1IP1	1.967794417	11.58372963	11.77984302	3.62976E-21	9.60164E-19	37.61921384
GCNT2	-1.592902135	8.384557407	-11.62985105	7.95049E-21	2.05053E-18	36.84696407
C10orf116	-1.512471921	10.67737222	-11.58603553	9.99925E-21	2.54709E-18	36.62113405
ME3	-1.177933826	8.316289815	-11.57498951	1.05944E-20	2.66579E-18	36.5641851
RAB6B	-1.084616092	5.634381481	-11.5220028	1.39818E-20	3.45497E-18	36.29091616
GABBR1	2.858182594	10.62012963	11.52086125	1.40657E-20	3.45497E-18	36.28502721
MOBP	-1.217250575	4.660503704	-11.50420873	1.53476E-20	3.7255E-18	36.19911369
IGDCC4	1.916469951	8.384861111	11.4647163	1.88755E-20	4.52859E-18	35.99530807
PITX2	-2.777535304	3.532931481	-11.45837129	1.95137E-20	4.62788E-18	35.96255651
LRP8	1.708972906	6.273591667	11.4380206	2.171E-20	5.09025E-18	35.85749733
KYNU	2.768413793	8.563877778	11.41089398	2.50274E-20	5.80214E-18	35.71742636
ELK3	1.608667816	7.820571296	11.37491746	3.02234E-20	6.85273E-18	35.53160377
SLC25A34	-1.776747783	7.322116667	-11.34525781	3.53105E-20	7.91915E-18	35.37836294
PITPNC1	1.317064039	9.141544444	11.34051569	3.61999E-20	8.03132E-18	35.35385837
CYP2B6	-3.014818719	6.491305556	-11.33739329	3.67978E-20	8.07711E-18	35.33772303
MMP12	2.581396552	10.78065833	11.33037571	3.81778E-20	8.1513E-18	35.3014573
ABCB11	-1.166698358	3.670778704	-11.32966226	3.83209E-20	8.1513E-18	35.29777017
SERF1A	-1.292034975	8.124708333	-11.31894437	4.05376E-20	8.53481E-18	35.24237723
BTN3A3	1.117488998	9.762185185	11.29773816	4.5309E-20	9.44303E-18	35.13276274
AMACR	-1.669606897	8.571005556	-11.27937725	4.98923E-20	1.02943E-17	35.03783965
CD55	1.957441215	10.76933241	11.27267416	5.16789E-20	1.05573E-17	35.00318206
PAQR5	-1.770470936	8.045911111	-11.26072578	5.50239E-20	1.10224E-17	34.9413995
CALU	1.104844499	10.24902315	11.25815656	5.5771E-20	1.10647E-17	34.92811381
CTSK	1.749536617	9.466187037	11.24863311	5.86302E-20	1.15211E-17	34.87886471
SAA1	3.645181445	10.08796759	11.2382973	6.18996E-20	1.20488E-17	34.82541025
ABCG2	-3.196533333	8.423581481	-11.2282214	6.52625E-20	1.25847E-17	34.77329578
FILIP1L	1.597150082	7.933540741	11.21644145	6.94268E-20	1.32637E-17	34.71236231
CXCL2	3.032518719	8.856319444	11.19477256	7.77944E-20	1.4726E-17	34.60026215
APOL1	1.705085878	9.526550926	11.15107488	9.7867E-20	1.81918E-17	34.37414337
SOCS3	2.960253202	9.586505556	11.14685163	1.00063E-19	1.84339E-17	34.35228576
CDK20	-1.176207061	6.970671296	-11.13727704	1.05225E-19	1.92134E-17	34.3027295
NEURL1B	-1.558563218	8.931124074	-11.11807937	1.16394E-19	2.10663E-17	34.20335574
SLC22A5	-1.463722003	9.50019537	-11.10089029	1.27398E-19	2.28573E-17	34.11436754
ANXA1	1.848134975	9.947694444	11.09343561	1.32488E-19	2.35657E-17	34.07577122
WDR78	-1.847634319	5.789789815	-11.08500965	1.38487E-19	2.44223E-17	34.0321437
PEA15	1.031446634	9.779768519	11.07952144	1.42541E-19	2.49241E-17	34.00372575
SLC16A1	-1.462206404	10.57096389	-11.0705522	1.49422E-19	2.56918E-17	33.95728076
PIM3	1.051079475	9.813531481	11.01865436	1.96297E-19	3.31983E-17	33.68848615
SULF1	1.332013629	9.438315741	10.98717057	2.31643E-19	3.88577E-17	33.52537856
ENPP1	-1.706773399	7.272694444	-10.96702917	2.5753E-19	4.28518E-17	33.42101581
COL4A1	1.570602627	10.22219815	10.92919313	3.14247E-19	5.18708E-17	33.2249347
SLC39A2	-1.545965025	4.267791667	-10.91925388	3.31117E-19	5.37948E-17	33.17341864
TNIP3	3.882058292	7.031423148	10.89870289	3.6893E-19	5.94697E-17	33.06689186
C2CD4A	2.398782594	7.353657407	10.8588661	4.54979E-19	7.2772E-17	32.86036328
CCNJL	-1.685094089	7.930358333	-10.8529318	4.69414E-19	7.45032E-17	32.82959409
SLCO4A1	1.179422332	7.099975926	10.83709644	5.10216E-19	7.98742E-17	32.7474836
AQP3	1.005877011	10.29432315	10.836806	5.10997E-19	7.98742E-17	32.74597756
LYN	1.213453859	10.10010926	10.83055829	5.28081E-19	8.1924E-17	32.71357974
CTLA4	2.811913957	7.715814815	10.82866651	5.33366E-19	8.21264E-17	32.70376965
FAIM2	1.927684072	6.747185185	10.82160255	5.53572E-19	8.46064E-17	32.66713761
LOC100287525	-1.038131363	7.24947037	-10.81466711	5.74157E-19	8.71071E-17	32.63117087
MMP10	3.413122496	7.380674074	10.80933321	5.90507E-19	8.89338E-17	32.60350884
PDK2	-1.127202627	6.968151852	-10.79214025	6.4645E-19	9.59583E-17	32.51434006
HSD3B2	-2.789092282	4.807474074	-10.78607447	6.67428E-19	9.83646E-17	32.48287914
SERPINB5	3.203710345	8.7863	10.77567132	7.05005E-19	1.03166E-16	32.42891992
FREM2	-1.122946962	3.396599074	-10.7718749	7.19239E-19	1.04507E-16	32.40922798
MOCS1	-1.494459934	6.085100926	-10.75448726	7.88197E-19	1.13726E-16	32.31903458
ANK3	-1.580686864	8.49305463	-10.73596663	8.68941E-19	1.24506E-16	32.22295697
PHYH	-1.255185878	9.077101852	-10.73359611	8.79856E-19	1.25201E-16	32.21065913
LPIN1	1.087618719	9.518227778	10.72307026	9.30005E-19	1.3143E-16	32.15605147
OSBPL1A	-1.385276355	8.752497222	-10.70458447	1.0251E-18	1.42101E-16	32.0601426
INPP5J	-1.683767816	7.756731481	-10.70438529	1.02618E-18	1.42101E-16	32.05910919
IKBIP	1.539170936	7.294697222	10.6935412	1.08649E-18	1.48461E-16	32.00284419
NNMT	1.995039573	10.53350093	10.67199254	1.21708E-18	1.64204E-16	31.89103154
IFITM2	1.112291626	11.77618889	10.67190827	1.21762E-18	1.64204E-16	31.89059428
FLJ35024	-1.745970936	4.245180556	-10.66845574	1.23997E-18	1.66131E-16	31.87267883
ITGA5	1.696098686	9.102839815	10.66186238	1.28379E-18	1.69797E-16	31.83846485
PLA2G2A	1.557522332	12.35402315	10.60261224	1.75409E-18	2.30523E-16	31.5309735
RHOU	-1.648068309	8.570003704	-10.59586843	1.81753E-18	2.37349E-16	31.4959716
UGT2A3	-2.890092939	5.798631481	-10.57934337	1.98287E-18	2.55703E-16	31.41019999
OSMR	1.953289327	8.844625926	10.57482495	2.03064E-18	2.60238E-16	31.38674692
APOL2	1.022755172	11.66475278	10.55880616	2.20948E-18	2.81408E-16	31.3035985
RTEL1	1.474777504	7.768867593	10.53406438	2.51716E-18	3.18629E-16	31.17516538
KIAA2022	-1.243220197	4.725402778	-10.50451685	2.94125E-18	3.66132E-16	31.0217767
MMP1	2.844199507	10.938075	10.50423265	2.94566E-18	3.66132E-16	31.02030126
ECSCR	1.731077997	8.691884259	10.48848087	3.20062E-18	3.93086E-16	30.93852604
FAM5C	-2.128840394	4.665538889	-10.48232176	3.30621E-18	4.03651E-16	30.90655038
PHLPP2	-1.799260427	8.841548148	-10.47567477	3.42408E-18	4.15583E-16	30.8720415
CXCL9	2.978891461	8.808943519	10.45717118	3.77482E-18	4.51322E-16	30.77597519
C2orf54	-1.16061954	5.260823148	-10.45670187	3.78417E-18	4.51322E-16	30.7735386
EIF5A2	1.517627258	5.820309259	10.4550039	3.81818E-18	4.52762E-16	30.764723
GUCY1B3	1.951798686	6.262453704	10.36613958	6.09917E-18	7.19109E-16	30.30332648
C1S	1.342583087	10.11861574	10.35981828	6.30581E-18	7.37428E-16	30.27050388
SAMD9L	1.502270936	9.019272222	10.35921136	6.32602E-18	7.37428E-16	30.26735253
ELL2	1.121886535	10.55689907	10.35260314	6.55025E-18	7.59277E-16	30.23304001
RBKS	-1.06688358	8.571523148	-10.34543277	6.80256E-18	7.81437E-16	30.19580841
DUOXA1	2.411326929	9.327143519	10.3450258	6.81717E-18	7.81437E-16	30.19369526
HLA-DMA	1.144641215	10.64214352	10.33558337	7.16505E-18	8.16777E-16	30.14466597
MSN	1.099047291	9.601638889	10.32892797	7.42088E-18	8.41291E-16	30.11010808
SPARC	1.01302775	11.5041787	10.32691896	7.49988E-18	8.45601E-16	30.0996764
FAM189A1	-2.052004269	5.80892037	-10.29150099	9.0393E-18	1.01363E-15	29.91576908
C7orf31	-1.384665025	7.408894444	-10.28943321	9.13836E-18	1.0192E-15	29.90503213
CHST2	1.952319376	7.836273148	10.28635026	9.28808E-18	1.03033E-15	29.88902395
NPY	-1.893928243	5.735721296	-10.27011328	1.0118E-17	1.11046E-15	29.80471367
LOXL2	1.60643908	7.616809259	10.26683064	1.02947E-17	1.12386E-15	29.78766864
RPS6KA6	-1.742337438	6.709236111	-10.26371331	1.04652E-17	1.13647E-15	29.771482
C3orf32	-1.147681445	5.892040741	-10.24721247	1.14162E-17	1.23325E-15	29.68580215
DRAM1	1.427657635	8.946719444	10.23840064	1.1959E-17	1.28516E-15	29.64004741
CLDN2	2.257188506	7.142490741	10.23041108	1.24734E-17	1.33349E-15	29.5985624
MMP9	2.56551133	8.633833333	10.21973898	1.31952E-17	1.40116E-15	29.54314894
ISG20	1.22354844	10.87733148	10.2108045	1.38315E-17	1.45605E-15	29.49675818
ABCB1	-1.342131034	8.569605556	-10.19153563	1.53102E-17	1.60353E-15	29.39670905
TEX11	-2.141362562	7.417427778	-10.183325	1.59874E-17	1.66599E-15	29.35407785
C7orf10	-1.725023317	6.376307407	-10.18078534	1.62028E-17	1.67996E-15	29.34089146
SERF1A	-1.330950411	9.022007407	-10.17181218	1.69876E-17	1.74991E-15	29.29430167
KIAA1737	-1.148848933	8.677857407	-10.17036223	1.71179E-17	1.74991E-15	29.28677339
ABCB1	-2.0670867	7.528461111	-10.17020773	1.71319E-17	1.74991E-15	29.28597117
FRMD1	-1.758215271	6.929936111	-10.16831497	1.73036E-17	1.75875E-15	29.27614381
DEFB1	-2.457067816	7.553462037	-10.16653135	1.74671E-17	1.76666E-15	29.26688314
FSTL1	1.270023974	9.872146296	10.15293177	1.87651E-17	1.88869E-15	29.19627378
USP30	-1.003249097	8.156050926	-10.13431412	2.07E-17	2.07331E-15	29.09961272
HAPLN3	1.929074384	8.128086111	10.13128907	2.10327E-17	2.09646E-15	29.08390722
ACADS	-1.324277176	8.174325926	-10.1168934	2.26906E-17	2.25085E-15	29.00916858
NAALADL1	-1.333846141	6.800850926	-10.1018144	2.45676E-17	2.40429E-15	28.93088436
IL8	3.997391954	8.53325463	10.10166381	2.45871E-17	2.40429E-15	28.93010257
PFKFB3	1.205521839	11.11868148	10.04300086	3.3495E-17	3.24461E-15	28.62557111
LOC100286922	-1.608550575	4.234523148	-10.03172413	3.55459E-17	3.42718E-15	28.56703616
SEMA5A	-1.356793924	8.708317593	-10.02815223	3.62213E-17	3.47606E-15	28.54849556
TMEM63C	-1.690029392	5.669939815	-10.02675182	3.64896E-17	3.4856E-15	28.54122657
C4BPB	2.293817734	10.20878333	10.02100386	3.76118E-17	3.57624E-15	28.51139127
TRIB2	1.744483744	9.24085	10.01723272	3.83667E-17	3.63129E-15	28.49181705
FBXO6	1.442205911	7.493472222	10.01233118	3.93706E-17	3.70929E-15	28.46637583
FMO4	-1.599639901	5.892991667	-10.00997668	3.98622E-17	3.73853E-15	28.45415505
GNA15	1.298751067	7.306501852	10.00486241	4.09511E-17	3.80605E-15	28.42761019
RILPL2	1.117622989	8.174907407	9.979728469	4.67502E-17	4.32555E-15	28.29716227
TNC	2.666145484	8.873442593	9.977340556	4.73422E-17	4.36076E-15	28.28476926
CYR61	2.351509524	7.21259537	9.973853503	4.82201E-17	4.41926E-15	28.26667202
THY1	1.655615107	9.405485185	9.968039213	4.97202E-17	4.51928E-15	28.23649726
RGS5	1.487754023	10.68240185	9.963570459	5.09048E-17	4.60666E-15	28.21330589
PIK3R3	1.195522989	8.892993519	9.954860008	5.32955E-17	4.80195E-15	28.16810253
LOC286052	-1.020814943	8.532176852	-9.943026123	5.67243E-17	4.98926E-15	28.10669213
KIAA0802	1.881420361	6.500831481	9.942999004	5.67324E-17	4.98926E-15	28.10655141
KLHL5	1.560417241	6.896602778	9.942950036	5.6747E-17	4.98926E-15	28.1062973
APOL3	1.32688046	8.222475926	9.942493475	5.68837E-17	4.98926E-15	28.10392809
ADAMTS1	1.823177668	7.272885185	9.941882263	5.70671E-17	4.98926E-15	28.10075636
SLA	1.542040558	9.076123148	9.930476909	6.06014E-17	5.25227E-15	28.04157249
TECPR2	-1.240208703	7.921528704	-9.929734157	6.0839E-17	5.25227E-15	28.03771834
TMEM173	1.043102627	9.041634259	9.926986277	6.17262E-17	5.29145E-15	28.02345964
ZBP1	2.257488506	7.732832407	9.90948266	6.76889E-17	5.77118E-15	27.93263724
LOC553103	-1.294761741	4.76005463	-9.895776847	7.27569E-17	6.17775E-15	27.86152517
MYEOV	1.704541379	8.115636111	9.865291878	8.54307E-17	7.14954E-15	27.70336969
SNX30	-1.036145977	8.532260185	-9.835768958	9.98033E-17	8.20415E-15	27.5502257
GALNT2	1.072404926	7.951338889	9.830669013	1.0252E-16	8.36087E-15	27.52377293
HOXA2	-1.080117898	6.712224074	-9.825589118	1.053E-16	8.55376E-15	27.49742482
GZMK	2.053637603	8.30889537	9.809079668	1.14865E-16	9.25783E-15	27.41179906
MIER3	-1.323983744	9.944219444	-9.801234683	1.19709E-16	9.53654E-15	27.37111378
PARP9	1.102008046	9.980728704	9.798190091	1.21644E-16	9.65339E-15	27.35532451
ADAMTS9	1.439206404	8.475541667	9.794618625	1.23953E-16	9.76156E-15	27.33680318
LAMP3	2.409577833	8.655458333	9.788038419	1.28323E-16	1.00292E-14	27.30267968
STMN3	1.236245484	7.94114537	9.781338613	1.32931E-16	1.03501E-14	27.26793718
RBPMS	1.209927422	9.590035185	9.762999294	1.46407E-16	1.13139E-14	27.1728433
FYN	1.330582102	9.256376852	9.759995267	1.48741E-16	1.14514E-14	27.1572676
SERPING1	1.431844828	9.714030556	9.75752723	1.50686E-16	1.15324E-14	27.14447117
SIK1	2.049714614	6.722768519	9.757243849	1.50911E-16	1.15324E-14	27.14300189
DHRS11	-2.065951724	7.675261111	-9.746228681	1.59921E-16	1.21759E-14	27.08589205
IGFBP5	1.733759934	9.726268519	9.741897416	1.6361E-16	1.23654E-14	27.06343693
PLAU	1.861776683	8.250107407	9.74101011	1.64376E-16	1.2378E-14	27.05883683
SOCS1	1.606898522	7.011655556	9.724974582	1.78853E-16	1.33866E-14	26.97570722
SDR16C5	1.7571133	9.608733333	9.724746843	1.79068E-16	1.33866E-14	26.97452666
FGR	2.182579803	8.255708333	9.71545028	1.88049E-16	1.40072E-14	26.92633617
CLYBL	-1.217276355	8.564997222	-9.678926004	2.27905E-16	1.6915E-14	26.73703267
DUSP4	1.650520361	7.762828704	9.65748615	2.55124E-16	1.87999E-14	26.62593184
GRAMD1C	-1.085979146	6.717112037	-9.650580654	2.64564E-16	1.93573E-14	26.59015114
PPP2R3A	-1.427203941	6.163555556	-9.646757822	2.6994E-16	1.96808E-14	26.57034394
ICAM1	1.739963711	8.177423148	9.642784988	2.75642E-16	2.00257E-14	26.54976008
FBN1	1.424155665	10.00852222	9.635994714	2.85667E-16	2.0609E-14	26.51457995
PEX11A	-1.361351888	7.774860185	-9.632004781	2.91727E-16	2.09728E-14	26.49390906
CD274	2.302016256	7.992630556	9.628875931	2.96569E-16	2.12469E-14	26.47769965
PCDH17	2.091103777	7.483857407	9.571980877	4.00031E-16	2.79791E-14	26.18301223
CX3CL1	1.115715107	6.860032407	9.571321027	4.01422E-16	2.79815E-14	26.17959529
SNX10	1.945841872	7.897869444	9.559592646	4.26959E-16	2.96614E-14	26.11886444
TMEM56	-1.684913957	8.041146296	-9.550627906	4.47567E-16	3.07822E-14	26.07244783
CYP4F2	-1.980938916	4.921172222	-9.538447973	4.77167E-16	3.27089E-14	26.00938934
MTMR11	-1.037998522	10.153625	-9.534746239	4.86545E-16	3.30879E-14	25.9902258
KIAA1949	1.283521346	7.46109537	9.532867821	4.91374E-16	3.31592E-14	25.98050162
STBD1	-1.432728571	7.888586111	-9.532714065	4.91771E-16	3.31592E-14	25.97970567
ASB13	-1.022663383	8.450392593	-9.527517225	5.05392E-16	3.39666E-14	25.95280354
IL1B	3.052697373	9.016993519	9.521338182	5.22079E-16	3.48856E-14	25.92081843
CCDC46	1.333212151	5.866624074	9.521203871	5.22448E-16	3.48856E-14	25.9201232
RASSF5	1.221539737	9.261532407	9.496954453	5.93473E-16	3.92304E-14	25.79461517
CASP1	1.093008539	10.49016481	9.496426919	5.9512E-16	3.92304E-14	25.7918851
TNNC2	-1.064509688	5.986725926	-9.492671303	6.06984E-16	3.9885E-14	25.77244954
ABCA12	1.750648112	5.666349074	9.481574472	6.43436E-16	4.20318E-14	25.71502647
C3	2.31234335	11.00966389	9.481488264	6.43728E-16	4.20318E-14	25.71458039
PTAFR	1.423951396	8.240848148	9.476710381	6.60096E-16	4.28294E-14	25.68985791
TRIM22	1.615410837	9.128255556	9.469563251	6.85359E-16	4.43292E-14	25.65287806
XRCC6BP1	-1.259174384	7.686922222	-9.465695069	6.99432E-16	4.50981E-14	25.63286476
IDO1	3.060743514	8.04447037	9.464703156	7.03087E-16	4.51925E-14	25.62773289
SLC26A2	-2.453400164	10.47795463	-9.461088047	7.16571E-16	4.59162E-14	25.60902975
PSMB9	1.062910673	10.20429074	9.458899002	7.2486E-16	4.63035E-14	25.5977048
BACE2	1.108688177	10.40845278	9.446500461	7.73652E-16	4.92678E-14	25.53356567
BIRC3	1.323460427	10.00003519	9.437140248	8.12647E-16	5.15918E-14	25.48514908
PTPRC	1.597700821	10.28041296	9.431601886	8.36638E-16	5.2952E-14	25.45650338
SERPINA3	2.959840394	7.929244444	9.428910108	8.48552E-16	5.35418E-14	25.44258142
CDH11	1.667497865	8.334390741	9.423558351	8.72746E-16	5.49005E-14	25.41490304
FAM40B	2.074322496	6.224396296	9.413420062	9.20481E-16	5.75524E-14	25.36247342
PDE4B	2.3227867	8.285052778	9.406208089	9.56016E-16	5.90583E-14	25.32518023
UGT1A6	-1.986738424	9.329519444	-9.403977053	9.67284E-16	5.9576E-14	25.31364405
FERMT2	1.01008867	9.898577778	9.400009941	9.87648E-16	6.06492E-14	25.29313165
LDHD	-1.66052266	6.965613889	-9.396865109	1.00409E-15	6.14762E-14	25.27687151
LOC643733	1.093002135	8.927412037	9.395482125	1.01141E-15	6.17411E-14	25.26972105
ANXA6	1.178649918	10.09972037	9.392604892	1.02681E-15	6.24962E-14	25.25484516
ACOX2	-1.10956486	7.001798148	-9.391839319	1.03095E-15	6.25634E-14	25.25088707
PHLDA1	1.833250082	9.660065741	9.384644879	1.07064E-15	6.47817E-14	25.21369249
TP53TG1	-1.014617406	8.901740741	-9.381497612	1.08848E-15	6.56685E-14	25.19742227
CHST11	1.483238752	8.730940741	9.372485526	1.14123E-15	6.86499E-14	25.15083594
COL1A2	1.219593596	11.13533611	9.366166576	1.17972E-15	7.07593E-14	25.11817384
SLC17A4	-2.493070115	7.540893519	-9.35598646	1.24449E-15	7.44275E-14	25.06555821
SLC2A3	2.129349425	8.561842593	9.343580248	1.32823E-15	7.89779E-14	25.00144464
CARD6	1.418463547	8.155275	9.340684051	1.34857E-15	7.99572E-14	24.98647871
SEC14L1	1.010233826	9.064085185	9.332791012	1.40561E-15	8.2863E-14	24.94569423
SLC7A5	1.672579146	8.143893519	9.331959734	1.41176E-15	8.29882E-14	24.9413991
COL5A2	1.288182759	9.530202778	9.33015536	1.42519E-15	8.34474E-14	24.93207621
HOXA9	-1.096499015	8.252413889	-9.322497631	1.48364E-15	8.64742E-14	24.89251205
WARS	1.366809688	11.25006019	9.320273348	1.50106E-15	8.7243E-14	24.88102076
ST3GAL1	1.547027422	8.26545463	9.302963816	1.64378E-15	9.50029E-14	24.79160429
ZC3H12A	1.221604926	7.197527778	9.300637608	1.66396E-15	9.59009E-14	24.77958902
PLA1A	1.855809031	7.14379537	9.293054383	1.7315E-15	9.95153E-14	24.74042251
TSPAN18	1.200621182	6.772286111	9.2810247	1.84429E-15	1.05703E-13	24.67829741
VSTM2A	-1.625163711	4.41355463	-9.276490095	1.88869E-15	1.07714E-13	24.65488148
FLJ37644	-1.206796059	5.694444444	-9.271916332	1.93454E-15	1.09658E-13	24.63126458
HCLS1	1.421569787	9.708162963	9.26974717	1.95668E-15	1.10418E-13	24.62006441
GREM1	2.583280296	9.039880556	9.266460604	1.9907E-15	1.11919E-13	24.60309522
MACROD1	-1.139799672	7.103118519	-9.264920257	2.00685E-15	1.12215E-13	24.59514233
RAB31	1.33687422	10.46014074	9.259860022	2.06082E-15	1.14921E-13	24.56901707
EOMES	1.627153695	7.615805556	9.2532622	2.13338E-15	1.18078E-13	24.5349558
CCL11	1.751577011	10.10865926	9.253152618	2.1346E-15	1.18078E-13	24.5343901
SLC6A20	2.194490476	6.465926852	9.250489348	2.16463E-15	1.19419E-13	24.52064173
ANXA5	1.081844171	9.741171296	9.245868749	2.21771E-15	1.22022E-13	24.49679023
GPX8	1.594785057	8.73235463	9.238933004	2.29985E-15	1.2587E-13	24.46099042
RICH2	-1.400042693	8.540692593	-9.234181742	2.35786E-15	1.28364E-13	24.43646784
TNFSF13B	1.38116486	8.649324074	9.229503448	2.41641E-15	1.3086E-13	24.41232323
ETFDH	-1.03593514	8.537649074	-9.227418414	2.44297E-15	1.31507E-13	24.40156284
F2RL2	1.588534319	7.691990741	9.227165283	2.44622E-15	1.31507E-13	24.4002565
FAM65C	1.628832841	7.78232963	9.227067313	2.44747E-15	1.31507E-13	24.39975091
CNKSR3	-1.367529228	7.334160185	-9.2244353	2.48148E-15	1.32988E-13	24.38616813
PECAM1	1.372868309	11.53730741	9.208042769	2.70414E-15	1.44407E-13	24.30158257
HIP1	1.054331363	6.674546296	9.207240168	2.71554E-15	1.44407E-13	24.29744158
FCGR3B	3.395420033	7.948485185	9.206348485	2.72826E-15	1.4471E-13	24.29284103
OLFM4	1.36464335	12.65970556	9.205666391	2.73803E-15	1.44856E-13	24.28932187
RAMP2	1.257441379	6.823105556	9.197248615	2.86154E-15	1.51003E-13	24.24589402
HSD17B2	-1.760987192	10.15075556	-9.1942671	2.9066E-15	1.52519E-13	24.23051329
LOC25845	-1.825434811	8.816087037	-9.193981831	2.91095E-15	1.52519E-13	24.2290417
BCL2A1	2.649308539	9.133784259	9.193884086	2.91244E-15	1.52519E-13	24.22853747
SLC16A14	1.440013957	7.424306481	9.188439888	2.99673E-15	1.56536E-13	24.20045413
KDELR3	1.499226765	8.751834259	9.180637265	3.1218E-15	1.62657E-13	24.16020845
CDC14A	-1.223092118	6.308336111	-9.170991766	3.28362E-15	1.70657E-13	24.11046281
SLC17A9	1.255519376	7.447028704	9.162372408	3.4353E-15	1.78092E-13	24.0660146
LOC100287411	-1.568869951	7.05655	-9.151057243	3.64508E-15	1.88493E-13	24.00767224
ITGB2	1.428824302	9.530692593	9.142675019	3.80867E-15	1.96461E-13	23.96445806
CH25H	1.196287521	7.577071296	9.139601661	3.87048E-15	1.99151E-13	23.94861469
SELP	2.331929557	7.778708333	9.135005898	3.96477E-15	2.03495E-13	23.92492444
C10orf108	-1.538797537	6.479308333	-9.130417973	4.06118E-15	2.07926E-13	23.90127605
CTSH	1.087505583	10.57795093	9.122481211	4.23352E-15	2.1568E-13	23.86036955
BHLHE40	1.262458292	8.557056481	9.112406978	4.46282E-15	2.2569E-13	23.80845274
FAM82A1	-1.686720197	6.164138889	-9.098816356	4.79192E-15	2.40953E-13	23.7384258
EMR2	2.083907225	5.758860185	9.098507398	4.79967E-15	2.40953E-13	23.73683402
SYNE1	1.058685714	8.423977778	9.092151107	4.96205E-15	2.47879E-13	23.70408728
TGFBI	1.001088834	11.41045648	9.091703829	4.97368E-15	2.47879E-13	23.70178308
TDO2	2.549479475	7.153509259	9.066196628	5.68396E-15	2.80985E-13	23.57040368
UGT1A1	-2.079241051	9.41117963	-9.065455992	5.70603E-15	2.80985E-13	23.56658962
SLC7A11	1.728557964	8.150635185	9.05795929	5.93429E-15	2.91529E-13	23.52798597
C1R	1.33799179	9.974031481	9.055946153	5.99713E-15	2.93916E-13	23.51762019
PRDX4	1.026612972	10.56151759	9.054466175	6.04374E-15	2.95499E-13	23.50999988
LOC100422737	-1.716173071	5.800912963	-9.046786616	6.29149E-15	3.06885E-13	23.47046095
IGKC	1.001468637	12.85334815	9.031468252	6.81634E-15	3.30921E-13	23.39160613
ADAM19	1.450132841	9.915343519	9.020866193	7.20495E-15	3.48967E-13	23.33704001
RAC2	1.26605977	10.49934815	9.015164716	7.42299E-15	3.58685E-13	23.30769951
OLFML2B	1.18413202	6.737288889	9.014311896	7.45617E-15	3.59446E-13	23.303311
TUBB6	1.138694089	9.132719444	9.006429838	7.76987E-15	3.73696E-13	23.26275362
C13orf15	1.398560099	7.843641667	9.003954486	7.87108E-15	3.76807E-13	23.2500176
IGKV1D-13	1.035634811	12.23745185	8.991248101	8.41167E-15	4.01754E-13	23.18464914
MAFF	1.355078654	9.305443519	8.983472511	8.76058E-15	4.16491E-13	23.14465359
AGPAT4	1.377282923	7.458673148	8.982873963	8.78803E-15	4.16835E-13	23.14157502
TMEM158	1.388795074	7.261627778	8.981082986	8.87067E-15	4.19222E-13	23.13236348
GPR176	1.776346962	7.453217593	8.980904074	8.87897E-15	4.19222E-13	23.13144329
NAAA	-1.094920197	9.832933333	-8.978988672	8.9683E-15	4.22473E-13	23.12159211
CBR3	1.177106732	8.69562963	8.977531089	9.03688E-15	4.24733E-13	23.11409574
CFP	1.602587685	6.244430556	8.966186342	9.58883E-15	4.49651E-13	23.05575543
ARHGEF37	-1.110851067	7.592962037	-8.95905638	9.95279E-15	4.6566E-13	23.01909493
ANGPTL2	1.576240722	8.139135185	8.952570961	1.02958E-14	4.79534E-13	22.9857521
PIM2	1.214608374	10.27309167	8.951397735	1.03591E-14	4.81395E-13	22.97972068
PDZD3	-1.475765517	8.488355556	-8.950318298	1.04177E-14	4.83029E-13	22.97417151
SLC3A1	-2.409644663	7.734592593	-8.942401709	1.08575E-14	5.01171E-13	22.93347686
LOC100288092	-1.897361412	8.278517593	-8.941320853	1.0919E-14	5.02884E-13	22.9279212
BGN	1.873513136	8.449371296	8.935691802	1.12448E-14	5.16736E-13	22.89898911
MAP7D2	-1.136951067	4.39127037	-8.929711858	1.16016E-14	5.30765E-13	22.86825638
PLCD1	-1.363521839	7.249007407	-8.928849366	1.16539E-14	5.31981E-13	22.86382402
TMCC3	-1.156520525	9.209887037	-8.926375599	1.18055E-14	5.37709E-13	22.85111164
GPR183	1.692981117	8.532671296	8.923288105	1.19974E-14	5.44624E-13	22.83524611
TACSTD2	2.098512808	6.245363889	8.923085065	1.20101E-14	5.44624E-13	22.83420278
CHAD	-1.297721839	5.219246296	-8.918144276	1.2324E-14	5.56413E-13	22.80881557
HMGCS2	-3.398166995	9.389763889	-8.910584147	1.28202E-14	5.7546E-13	22.7699734
DEFB4A	4.583657307	8.712128704	8.910444456	1.28295E-14	5.7546E-13	22.76925575
CPXM1	1.661270936	7.074588889	8.909538445	1.28904E-14	5.76935E-13	22.76460121
RGS2	1.169268637	10.63862037	8.887369997	1.44718E-14	6.44917E-13	22.65073492
SLFN11	1.460099015	8.791486111	8.886230977	1.45581E-14	6.47364E-13	22.64488559
ROBO1	1.548346962	9.045450926	8.885323939	1.46272E-14	6.49037E-13	22.64022765
OTC	-1.147647291	3.805611111	-8.88386098	1.47393E-14	6.5121E-13	22.63271503
CNTN3	-1.43388867	4.143794444	-8.88318396	1.47914E-14	6.52119E-13	22.62923845
SLC10A2	-1.115907061	3.344012963	-8.877716383	1.52196E-14	6.69563E-13	22.60116319
DMBT1	2.358322824	11.10936481	8.869008891	1.5927E-14	6.97712E-13	22.5564568
CREB3L2	1.038998851	10.23320463	8.866004582	1.61787E-14	7.07234E-13	22.54103348
LOC541471	1.463212479	10.17873704	8.860430008	1.66561E-14	7.25033E-13	22.51241722
IRS1	1.078406404	8.698597222	8.859916139	1.67008E-14	7.25448E-13	22.50977948
CSGALNACT2	1.028854023	8.599265741	8.843643697	1.81803E-14	7.79864E-13	22.42626375
PBLD	-1.7269711	8.393757407	-8.840494769	1.84814E-14	7.91133E-13	22.4101051
C1orf38	1.461863383	8.500340741	8.838185739	1.87053E-14	7.99059E-13	22.39825693
CDC25B	1.050002135	9.394639815	8.835948586	1.89248E-14	8.06766E-13	22.38677804
DYSF	1.51680624	7.602024074	8.83437309	1.90809E-14	8.11745E-13	22.3786944
TUBAL3	-1.946329885	8.460323148	-8.819212999	2.06504E-14	8.74908E-13	22.30092167
ELTD1	1.511999015	8.354927778	8.818057365	2.07752E-14	8.78391E-13	22.29499402
CXCL11	2.912752381	6.313464815	8.808987545	2.17811E-14	9.13433E-13	22.24847595
IGHG1	1.575717898	9.716309259	8.803963075	2.23591E-14	9.33876E-13	22.22270928
NCOA7	1.127883744	10.48161111	8.802217712	2.25634E-14	9.40506E-13	22.21375918
S100A9	2.522174877	8.655113889	8.798555893	2.29982E-14	9.54771E-13	22.19498257
RAVER2	-1.399377997	8.768651852	-8.793370726	2.36281E-14	9.76992E-13	22.16839686
APOBEC3G	1.364611002	9.611717593	8.792185645	2.37745E-14	9.81078E-13	22.16232099
ABAT	-1.194142529	7.744051852	-8.791326621	2.38812E-14	9.83513E-13	22.15791688
SLC41A1	1.22762381	7.743762037	8.785925504	2.45628E-14	1.00957E-12	22.13022763
NCF2	1.91433711	8.104828704	8.784352154	2.4765E-14	1.01586E-12	22.12216224
LHFP	1.304876355	8.753636111	8.783702945	2.48489E-14	1.01728E-12	22.1188343
FSIP2	-1.121592775	4.236651852	-8.777114595	2.57167E-14	1.05072E-12	22.0850637
CASP4	1.067964039	10.02244722	8.776061299	2.58582E-14	1.05441E-12	22.07966509
BLVRA	1.043541872	8.97485	8.775116689	2.59858E-14	1.05752E-12	22.07482363
CD40	1.052190805	8.631864815	8.760368814	2.80608E-14	1.13303E-12	21.99924659
XBP1	1.027537603	11.31758148	8.758066067	2.83994E-14	1.14298E-12	21.98744779
PSAT1	1.335350903	6.765389815	8.757282699	2.85155E-14	1.14298E-12	21.98343409
CELSR1	1.10690312	7.219581481	8.752482557	2.92373E-14	1.16458E-12	21.95884115
UGT1A10	-1.713981281	6.093283333	-8.748068272	2.99172E-14	1.18937E-12	21.93622707
CST7	1.453774713	8.972296296	8.74276139	3.07554E-14	1.21334E-12	21.90904277
CFH	1.132123974	9.832060185	8.741079045	3.1026E-14	1.22168E-12	21.90042559
ARL4C	1.318111166	8.909087963	8.737499536	3.16097E-14	1.24229E-12	21.88209182
THBD	1.672966502	8.145005556	8.735435854	3.19511E-14	1.25332E-12	21.87152248
DOCK11	1.223848933	8.454459259	8.727943789	3.32219E-14	1.29823E-12	21.83315468
PXMP2	-1.517189163	8.703905556	-8.721520749	3.43514E-14	1.33938E-12	21.80026587
FLJ32063	-2.686870443	7.108586111	-8.721163575	3.44153E-14	1.33938E-12	21.7984371
MMP7	2.223987356	7.959278704	8.720499652	3.45344E-14	1.33938E-12	21.79503778
IMPA2	-1.163334319	9.158164815	-8.71774335	3.50334E-14	1.35618E-12	21.78092582
CYYR1	1.294071593	7.115237037	8.71450532	3.56288E-14	1.37665E-12	21.76434842
BTG2	1.062563383	10.42894907	8.702119184	3.80008E-14	1.46555E-12	21.70094608
LILRA1	1.483558621	6.023655556	8.701626509	3.80984E-14	1.46657E-12	21.69842448
PADI2	-1.723572578	10.61743796	-8.693412866	3.97617E-14	1.52491E-12	21.65638923
KIAA1984	-1.677204598	5.945451852	-8.691206107	4.02208E-14	1.53966E-12	21.64509679
AKAP2	1.003838916	8.883752778	8.680377348	4.25513E-14	1.62585E-12	21.58969089
TPK1	1.075403777	9.03465463	8.668190267	4.53354E-14	1.72903E-12	21.52734935
SLC39A5	-1.786559442	8.224917593	-8.665019701	4.6089E-14	1.75453E-12	21.5111332
IGLJ3	1.202832184	12.08401481	8.658563036	4.76625E-14	1.81109E-12	21.4781132
SPNS2	1.140526601	7.274819444	8.655891713	4.8329E-14	1.83304E-12	21.46445307
ITGAX	1.84113514	7.775917593	8.652725205	4.91312E-14	1.86001E-12	21.4482617
FPR1	2.613876026	7.969950926	8.644712591	5.12207E-14	1.93206E-12	21.40729529
OAF	-1.092182594	8.353848148	-8.641865435	5.19843E-14	1.95728E-12	21.39274014
ARHGAP23	1.239295402	7.798421296	8.630771572	5.50694E-14	2.0659E-12	21.33603453
PNLIPRP2	-2.992193268	5.761860185	-8.628016838	5.58633E-14	2.08809E-12	21.32195589
LAX1	1.911008539	7.915175926	8.621382501	5.78225E-14	2.15352E-12	21.28805302
SEMA4D	1.185981281	10.30751667	8.619179238	5.84881E-14	2.17439E-12	21.27679491
LILRB2	1.638312972	8.663075926	8.618236882	5.87752E-14	2.17841E-12	21.27197988
TSPAN11	1.454901478	9.311094444	8.608926617	6.16875E-14	2.27285E-12	21.22441348
VEGFC	1.156478325	6.903869444	8.605469172	6.28053E-14	2.30991E-12	21.20675167
CFI	2.042413136	7.647996296	8.601164721	6.42251E-14	2.35374E-12	21.18476485
MYO1D	-1.225377668	9.180442593	-8.590651533	6.78288E-14	2.47701E-12	21.1310727
TCN1	3.168626437	6.733937963	8.587564879	6.89246E-14	2.50815E-12	21.11531105
ESAM	1.06623202	7.795113889	8.585026379	6.9839E-14	2.5299E-12	21.10234927
GIMAP7	1.007850739	8.646308333	8.58488559	6.989E-14	2.5299E-12	21.10163042
SPINK2	-1.407398358	5.990614815	-8.584253661	7.01197E-14	2.53376E-12	21.09840385
OAS2	1.642208867	7.316	8.566811858	7.67642E-14	2.76901E-12	21.00936522
DENND5A	1.05828358	9.306582407	8.562204021	7.86219E-14	2.83108E-12	20.98584828
TMEM171	-1.557557964	9.575548148	-8.560134165	7.9471E-14	2.85666E-12	20.97528516
CXCL6	2.640872414	6.015402778	8.547924435	8.46683E-14	3.03292E-12	20.91298481
LOC100287723	1.020900164	12.22102037	8.539046327	8.86588E-14	3.16487E-12	20.86769461
RIPK2	1.069709031	8.957514815	8.535588517	9.02632E-14	3.21658E-12	20.85005757
LOC100288985	3.071798686	8.624942593	8.53421074	9.09105E-14	3.2285E-12	20.84303041
RBMS1	1.044921511	9.734985185	8.525374197	9.51734E-14	3.36829E-12	20.79796592
ACAT1	-1.024809688	10.05347315	-8.513774848	1.01073E-13	3.5637E-12	20.73882523
NOD2	1.344998194	6.854689815	8.513507595	1.01213E-13	3.5637E-12	20.73746279
CLEC1A	1.464877997	5.49784537	8.501421766	1.07756E-13	3.78763E-12	20.67585853
GJA1	1.259311987	10.14886481	8.488268889	1.15357E-13	4.04103E-12	20.60883452
SLC43A3	1.144451067	8.086637963	8.483439451	1.1828E-13	4.10854E-12	20.5842299
AIM2	1.762101642	8.353289815	8.474579498	1.23835E-13	4.29428E-12	20.53909805
FLJ32255	1.419060755	7.495803704	8.472435071	1.25219E-13	4.33496E-12	20.52817591
IL15RA	1.023579803	7.823836111	8.456818247	1.35767E-13	4.67658E-12	20.4486517
CD93	1.291561576	9.649672222	8.444169686	1.44955E-13	4.95995E-12	20.38426385
AQP11	-1.193724466	5.850664815	-8.443709829	1.453E-13	4.96354E-12	20.38192329
FBXO16	1.093711823	7.056702778	8.423675807	1.61174E-13	5.4606E-12	20.27998018
APCDD1	1.074680952	8.509134259	8.416984612	1.66851E-13	5.63444E-12	20.24594293
NID1	1.20672069	7.150947222	8.405391393	1.77163E-13	5.96315E-12	20.18698271
JAK3	2.014273235	8.715085185	8.404057958	1.78389E-13	5.99464E-12	20.18020226
EPB41L1	-1.078115928	7.783912963	-8.403554356	1.78855E-13	6.0005E-12	20.17764152
TWIST1	2.147639573	7.215962037	8.402186724	1.80124E-13	6.03328E-12	20.17068749
BNC2	1.255150903	5.596650926	8.400392666	1.81803E-13	6.06001E-12	20.16156555
GBP1	1.735813629	8.752899074	8.373637592	2.08773E-13	6.89217E-12	20.02557628
TTC9	1.08644023	6.63535463	8.364212584	2.19193E-13	7.19016E-12	19.97769279
PCOLCE	1.376980624	8.24742963	8.36138156	2.22423E-13	7.28453E-12	19.96331205
CHP2	-2.580467652	9.758585185	-8.35971592	2.24345E-13	7.33585E-12	19.95485158
C1orf175	-1.63278358	6.045159259	-8.35713156	2.27361E-13	7.42269E-12	19.94172526
KLF2	1.014370608	7.264684259	8.34834544	2.37918E-13	7.75339E-12	19.89710572
CHN1	1.734189327	7.50629537	8.342620077	2.45059E-13	7.95016E-12	19.8680353
PIK3AP1	1.055515271	9.836	8.339761359	2.48704E-13	8.04311E-12	19.85352179
LAMA1	-2.284044499	7.579232407	-8.333641701	2.56689E-13	8.27541E-12	19.82245627
TM4SF18	1.037818062	6.56242963	8.331884818	2.59028E-13	8.33779E-12	19.81353861
PCK1	-3.631396223	7.880965741	-8.324592371	2.68966E-13	8.64421E-12	19.7765276
LOC399959	1.5838133	6.650897222	8.322303644	2.72163E-13	8.72676E-12	19.76491316
SULT1A2	-1.021224795	10.42289907	-8.320135876	2.75226E-13	8.80424E-12	19.75391317
NCRNA00094	1.036178489	7.427623148	8.316361553	2.8064E-13	8.94969E-12	19.73476245
LOC100293440	1.187054351	11.62179537	8.309888566	2.90174E-13	9.22521E-12	19.70192318
LOC727916	-1.573654023	6.160934259	-8.306232465	2.95701E-13	9.34975E-12	19.6833772
BSG	-1.14561445	9.178996296	-8.306099257	2.95904E-13	9.34975E-12	19.68270152
TMTC1	1.402012479	7.28417037	8.299304601	3.06462E-13	9.65379E-12	19.64823967
RFTN1	1.258369951	8.941191667	8.287375745	3.25913E-13	1.02197E-11	19.58775244
ST3GAL5	1.104192611	9.027202778	8.285294658	3.2943E-13	1.03143E-11	19.57720188
PPARG	-1.614452709	8.620397222	-8.281290524	3.36304E-13	1.04802E-11	19.55690362
CCL2	1.952432348	9.257121296	8.281028267	3.36759E-13	1.04802E-11	19.55557423
SELENBP1	-1.46944335	11.58820556	-8.279613665	3.39225E-13	1.0541E-11	19.54840372
IGLC1	1.74593087	11.51488241	8.277746328	3.42507E-13	1.0627E-11	19.53893873
SLC6A6	1.332377668	10.16461852	8.272655308	3.51617E-13	1.08769E-11	19.51313621
GIMAP8	1.019697209	8.38787037	8.260143951	3.75044E-13	1.15325E-11	19.4497405
SCTR	-1.183130542	5.490008333	-8.257846701	3.79511E-13	1.16524E-11	19.43810251
MGP	1.511052545	9.832612963	8.254633202	3.85849E-13	1.18294E-11	19.42182396
IGLV2-23	1.093138916	11.23452222	8.244936156	4.05619E-13	1.24171E-11	19.3727104
ARFGAP3	1.157165353	9.767732407	8.244179643	4.07203E-13	1.24472E-11	19.36887935
ERG	1.286453202	6.804	8.239794565	4.16508E-13	1.27127E-11	19.34667451
MPP7	-1.00820624	7.477981481	-8.236942667	4.22672E-13	1.28628E-11	19.33223469
MRAS	1.016439409	7.628155556	8.232873683	4.31625E-13	1.31159E-11	19.31163441
CLDN1	1.488216749	6.048688889	8.230547052	4.36829E-13	1.32545E-11	19.29985627
CTSE	1.856209852	9.673361111	8.229386095	4.39449E-13	1.32949E-11	19.29397942
CSRP2	1.294734811	9.260271296	8.228534214	4.41381E-13	1.33338E-11	19.28966726
GZMB	2.123915764	8.459075	8.223213721	4.53642E-13	1.36842E-11	19.26273755
FUT8	1.400595402	7.476357407	8.222864246	4.5446E-13	1.36889E-11	19.26096881
EYA2	-1.513284236	6.176275	-8.221249753	4.58254E-13	1.3783E-11	19.2527979
IFIT3	1.719785386	8.403273148	8.220279753	4.60548E-13	1.38319E-11	19.24788893
SH2D3C	1.1102289	6.843746296	8.217362746	4.67518E-13	1.40004E-11	19.23312733
LSAMP	1.189643678	6.405990741	8.211949726	4.80731E-13	1.43544E-11	19.20573774
PRDM1	1.160708703	9.493162963	8.210308536	4.8481E-13	1.44345E-11	19.19743422
C1orf115	-1.270322332	8.360132407	-8.207940184	4.90757E-13	1.45485E-11	19.18545231
PLEKHG6	-1.553013136	8.101142593	-8.203452394	5.02225E-13	1.48459E-11	19.16274996
EFNA1	-1.536175862	8.829458333	-8.201068686	5.08425E-13	1.50076E-11	19.15069266
LOC100130100	1.054572742	11.38214074	8.197909484	5.16759E-13	1.52318E-11	19.13471399
OSTBETA	-1.927264532	9.513186111	-8.190708442	5.36267E-13	1.57394E-11	19.09829768
CENPV	-1.044226601	8.846188889	-8.186438923	5.48178E-13	1.60661E-11	19.07670981
FGFR1	1.18357734	7.726427778	8.180932102	5.63929E-13	1.6481E-11	19.04886961
ZG16B	1.259796059	10.36858333	8.174564901	5.82704E-13	1.70056E-11	19.01668508
C1orf216	1.068813793	7.607788889	8.172728581	5.88234E-13	1.71427E-11	19.00740404
LCP2	1.451100985	8.557913889	8.170944316	5.93656E-13	1.7252E-11	18.99838656
TSPAN7	-1.346414122	8.037131481	-8.169074128	5.99394E-13	1.73698E-11	18.98893532
SLC30A10	-2.613824138	6.097219444	-8.167049027	6.05668E-13	1.7527E-11	18.97870177
PPARGC1A	-1.833709195	7.576112037	-8.163457209	6.16958E-13	1.77741E-11	18.9605525
ICAM2	1.055421675	9.434638889	8.163238495	6.17652E-13	1.77741E-11	18.95944741
EMB	1.198634975	9.244452778	8.158857357	6.31723E-13	1.81537E-11	18.93731241
DAO	-1.046784072	4.945262037	-8.156255106	6.40231E-13	1.83726E-11	18.92416626
GBP5	1.655571921	9.119169444	8.154507421	6.46009E-13	1.85126E-11	18.91533779
GZMH	1.2061133	6.907438889	8.152224709	6.53634E-13	1.86793E-11	18.90380728
GPR116	1.652065025	6.945711111	8.149916061	6.61437E-13	1.885E-11	18.89214653
FAM49A	1.175460755	7.695703704	8.141547274	6.90506E-13	1.95973E-11	18.84988312
MMRN2	1.26072381	7.376992593	8.136001672	7.10465E-13	2.00534E-11	18.82188277
NHEJ1	-1.155151232	8.010780556	-8.133134472	7.21009E-13	2.02955E-11	18.80740772
MICB	1.302179967	7.390125926	8.128349953	7.3895E-13	2.06876E-11	18.78325579
SP140	1.57220821	8.547496296	8.125507543	7.49819E-13	2.09634E-11	18.76890909
AQP9	3.31164532	6.859433333	8.118664147	7.76642E-13	2.1684E-11	18.7343728
HOXA5	-1.299717898	6.577524074	-8.115855578	7.87925E-13	2.19693E-11	18.72020092
BEST2	-2.431984565	5.527087037	-8.112017673	8.03607E-13	2.23763E-11	18.70083694
GDPD2	-1.524343186	7.049942593	-8.102780397	8.42636E-13	2.33371E-11	18.65423966
UGT1A8	-2.49523711	6.782990741	-8.098476966	8.61457E-13	2.37626E-11	18.63253542
SYT11	1.332344171	7.110796296	8.082254365	9.36243E-13	2.56882E-11	18.55074213
IL33	1.842593103	6.260277778	8.079305934	9.50512E-13	2.6045E-11	18.53588059
STEAP4	1.778513465	7.725167593	8.077875728	9.57512E-13	2.61334E-11	18.52867212
IGLV1-44	1.572507225	10.72653241	8.077870497	9.57538E-13	2.61334E-11	18.52864576
SLC4A11	1.350025944	7.222268519	8.069420185	9.99954E-13	2.72191E-11	18.48606118
CD79A	1.754462233	9.12264537	8.065048052	1.02263E-12	2.77996E-11	18.46403247
CCL18	2.509685714	9.291038889	8.064574098	1.02512E-12	2.78042E-11	18.46164466
SEMA4A	1.282120033	7.283037963	8.063678821	1.02983E-12	2.78487E-11	18.45713429
CD34	1.083501642	7.188439815	8.056867389	1.06644E-12	2.88008E-11	18.42282257
PDGFRB	1.196835632	8.178150926	8.046369375	1.1254E-12	3.01955E-11	18.36995411
IGLV2-23	1.104317077	11.00542685	8.042646298	1.14708E-12	3.06576E-11	18.3512086
IL12RB1	1.010202299	9.822540741	8.039517827	1.16562E-12	3.11128E-11	18.33545856
LILRB3	1.49611445	8.337617593	8.038391266	1.17236E-12	3.12525E-11	18.32978735
CYP4F2	-1.366814122	5.660064815	-8.034657929	1.19501E-12	3.1774E-11	18.3109948
LOC100128893	-1.714000821	7.412100926	-8.031779051	1.21276E-12	3.22046E-11	18.29650483
TMEM45A	1.182793596	9.333558333	8.029777914	1.22526E-12	3.24529E-11	18.28643346
STS	1.443980952	8.252992593	8.027490238	1.23971E-12	3.27934E-11	18.27492075
SH3BP5	1.010772742	8.765057407	8.018668354	1.29701E-12	3.42214E-11	18.23053237
GPR109B	3.315846141	6.923760185	8.014860929	1.32254E-12	3.48062E-11	18.21137862
IL7R	1.574006568	10.70352593	8.003453211	1.40209E-12	3.67124E-11	18.15400422
GPR125	-1.285015271	7.330125	-8.000757551	1.42157E-12	3.71753E-11	18.14044957
LOC100130933	-1.184855665	7.492147222	-7.995886299	1.45746E-12	3.80174E-11	18.11595825
FKBP11	1.032378818	11.33941944	7.991191992	1.4929E-12	3.88927E-11	18.09236012
CIITA	1.586905583	8.443578704	7.989007097	1.50968E-12	3.92803E-11	18.08137792
KIRREL	1.226987028	7.295315741	7.978507222	1.593E-12	4.12919E-11	18.02861177
RNF213	1.002746305	10.67695833	7.965744987	1.70045E-12	4.39539E-11	17.96450012
CEP170	1.074710837	6.483858333	7.958883741	1.76116E-12	4.52528E-11	17.93004322
SLC22A23	-1.232243021	8.983807407	-7.957545616	1.77325E-12	4.55067E-11	17.92332409
SELL	2.360595731	8.115114815	7.957062106	1.77764E-12	4.55627E-11	17.92089631
MGC5590	-1.378502299	5.722873148	-7.953425899	1.81099E-12	4.63025E-11	17.90263959
ESPN	-1.555070279	6.863809259	-7.946159845	1.87951E-12	4.79949E-11	17.86616451
SGK2	-1.623861084	8.347094444	-7.945387363	1.88694E-12	4.81251E-11	17.86228721
LOC100290557	1.436636782	10.58272407	7.943451376	1.9057E-12	4.85436E-11	17.85257039
LOC285628	1.444867323	7.453668519	7.938506298	1.95447E-12	4.96632E-11	17.82775356
ATP11A	1.087549754	7.743772222	7.93690064	1.97057E-12	5.00107E-11	17.81969644
TRPM6	-2.533384072	9.094323148	-7.926936335	2.07347E-12	5.2493E-11	17.76970547
LOC100293679	1.166961412	8.89570463	7.925352847	2.0903E-12	5.27898E-11	17.76176261
COL14A1	1.227016913	8.598873148	7.924375542	2.10076E-12	5.29891E-11	17.7568606
FAM195A	-1.095617406	7.509724074	-7.92142056	2.13271E-12	5.36636E-11	17.74203984
TNFRSF1B	1.120326601	9.431613889	7.907820756	2.28605E-12	5.71735E-11	17.67384844
APLNR	1.253582759	7.901063889	7.90711553	2.2943E-12	5.73102E-11	17.67031317
SLAMF6	1.547371757	7.088546296	7.906643717	2.29983E-12	5.73789E-11	17.66794804
TNFAIP2	1.232344007	9.697012037	7.904628797	2.3236E-12	5.78322E-11	17.65784795
CLEC4E	2.129255172	8.035733333	7.896587639	2.42094E-12	6.01098E-11	17.61754719
SMARCB1	1.618533169	10.56275648	7.890258313	2.5004E-12	6.20081E-11	17.58583342
GPSM3	1.075834975	8.097597222	7.884845683	2.5704E-12	6.35912E-11	17.55871821
PGM2L1	1.050817077	7.724496296	7.871647995	2.74936E-12	6.77749E-11	17.49262357
FAM20A	1.483403284	6.694768519	7.870191918	2.76985E-12	6.80931E-11	17.48533328
EDNRA	1.412642529	6.729128704	7.869062936	2.78584E-12	6.82663E-11	17.47968093
SLAMF8	1.159508867	9.870425	7.866807197	2.81806E-12	6.8974E-11	17.46838804
TMEM72	-1.31373202	7.056077778	-7.862839314	2.87564E-12	7.02999E-11	17.44852575
ENTPD1	1.02932381	9.63202037	7.856408136	2.97147E-12	7.23852E-11	17.41633849
PLK2	1.169738752	7.737465741	7.8561234	2.97578E-12	7.24048E-11	17.41491358
BMP7	1.185637438	7.268911111	7.854620976	2.99865E-12	7.28754E-11	17.40739523
OLFM1	1.13418046	7.067478704	7.851844788	3.04138E-12	7.38267E-11	17.39350379
TFPI	1.336374713	8.920157407	7.847241954	3.11355E-12	7.54898E-11	17.37047513
AREG	1.514506404	8.296833333	7.843836388	3.16804E-12	7.67208E-11	17.35343892
CXCL10	2.408858456	8.278874074	7.842084917	3.19643E-12	7.73177E-11	17.34467804
PF4	1.456908867	8.274663889	7.840833295	3.21688E-12	7.77211E-11	17.33841773
C14orf50	-1.306688342	8.043385185	-7.840221661	3.22691E-12	7.77815E-11	17.33535859
CYAT1	1.48458867	9.798247222	7.837583354	3.27057E-12	7.87418E-11	17.32216359
STC1	2.707484236	8.180719444	7.831828778	3.36784E-12	8.08008E-11	17.29338733
COL15A1	1.361934154	8.973489815	7.829526677	3.40755E-12	8.15639E-11	17.28187709
SASH3	1.406150411	9.573037037	7.829123559	3.41456E-12	8.16368E-11	17.27986164
ELMO1	1.136684401	6.498481481	7.828596171	3.42374E-12	8.17615E-11	17.27722492
METTL7B	-1.699011987	8.320665741	-7.826581999	3.45903E-12	8.25089E-11	17.26715537
SOD2	1.682309524	10.90448426	7.824435544	3.49704E-12	8.32786E-11	17.25642526
CATSPERB	1.773389163	6.937077778	7.824304513	3.49937E-12	8.32786E-11	17.25577027
GEM	1.737299343	8.010610185	7.80932058	3.7767E-12	8.95686E-11	17.18088853
MNDA	1.966669294	7.623485185	7.808375768	3.7949E-12	8.98969E-11	17.17616818
VAV1	1.128871757	8.002421296	7.804088856	3.87859E-12	9.13549E-11	17.15475243
IL18R1	1.205541872	6.844483333	7.802744461	3.90521E-12	9.18771E-11	17.14803702
HOXA3	-1.131919704	8.509013889	-7.799546306	3.96927E-12	9.32514E-11	17.13206314
HLA-DOB	1.934481609	7.915199074	7.799378237	3.97266E-12	9.32514E-11	17.13122373
GUCA2B	-2.820729885	8.262378704	-7.794474507	4.073E-12	9.53896E-11	17.10673465
CROT	-1.026311166	7.855506481	-7.784367574	4.28782E-12	9.95169E-11	17.05627437
KCNJ8	1.237250246	6.10065	7.780617308	4.37036E-12	1.01205E-10	17.03755526
ADH6	-1.418330049	7.590094444	-7.776621334	4.46005E-12	1.02935E-10	17.01761249
FMNL1	1.169441708	7.674607407	7.776321794	4.46684E-12	1.02977E-10	17.01611768
HIST1H2AE	-1.116321511	7.593998148	-7.774736402	4.50298E-12	1.03579E-10	17.00820631
CMBL	-1.152838916	10.39525278	-7.76274816	4.78585E-12	1.09475E-10	16.94839759
CNNM2	-1.001310837	6.667136111	-7.76150544	4.81616E-12	1.09946E-10	16.94219921
FGFR3	-1.43907734	9.803986111	-7.761468113	4.81708E-12	1.09946E-10	16.94201303
CHN2	-1.215849425	8.067632407	-7.757935302	4.90432E-12	1.11813E-10	16.92439377
VAV3	-1.346976519	8.53735463	-7.75469158	4.9858E-12	1.1342E-10	16.90821827
BASP1	1.368540887	10.14788333	7.750811885	5.08502E-12	1.15423E-10	16.88887385
CD2	1.171624302	8.43927037	7.746653525	5.19355E-12	1.17757E-10	16.86814302
DERL3	1.623843678	9.30222963	7.738464809	5.41404E-12	1.22064E-10	16.82732869
FSCN1	1.022150903	8.134356481	7.738283583	5.41902E-12	1.22064E-10	16.82642556
FXYD5	1.085508703	9.207185185	7.736141951	5.47826E-12	1.2313E-10	16.81575329
PROK2	3.244370936	6.105497222	7.734435188	5.52593E-12	1.24066E-10	16.80724867
KCNK5	-1.143908374	8.337394444	-7.729839663	5.65634E-12	1.26581E-10	16.78435232
ICOS	1.344184729	7.145058333	7.729277104	5.67251E-12	1.26805E-10	16.78154974
ACSL4	1.503851888	8.740531481	7.726225426	5.76105E-12	1.28367E-10	16.76634777
LST1	1.249939409	9.187152778	7.719596943	5.95811E-12	1.32045E-10	16.7333338
CDH5	1.155476355	6.856819444	7.714036733	6.12856E-12	1.35531E-10	16.70564673
TST	-1.118313465	11.15026019	-7.713665248	6.14012E-12	1.35551E-10	16.70379712
TIE1	1.208159442	6.736515741	7.710006008	6.25515E-12	1.3774E-10	16.6855793
CYTIP	1.348446141	8.638410185	7.708631603	6.2989E-12	1.38556E-10	16.67873735
SLC16A9	-1.826910673	6.852631481	-7.705170836	6.41043E-12	1.40559E-10	16.66151081
GOLT1A	-1.061168144	6.78697963	-7.700059809	6.57873E-12	1.43944E-10	16.63607388
PTGES	1.795101149	8.066087037	7.696756502	6.68984E-12	1.45757E-10	16.61963633
TMEM37	-1.770342693	8.02769537	-7.696469205	6.69959E-12	1.45815E-10	16.6182068
FADS1	1.205370936	7.427436111	7.690306717	6.91217E-12	1.50283E-10	16.58754748
CD38	1.282597537	7.785408333	7.684879723	7.10492E-12	1.54311E-10	16.56055322
PKIB	-2.060541215	8.564914815	-7.681865276	7.21428E-12	1.56522E-10	16.54556153
SIGLEC10	1.104660427	8.931046296	7.6795844	7.29813E-12	1.58175E-10	16.53421923
SH3PXD2B	1.339948768	7.045455556	7.674397373	7.49246E-12	1.62216E-10	16.50842891
PRR16	1.582890148	5.641658333	7.672198788	7.57637E-12	1.63518E-10	16.4974989
TMEM154	1.206234483	6.767955556	7.66971561	7.67226E-12	1.65242E-10	16.48515516
PAPLN	1.455627258	9.320664815	7.669444349	7.68281E-12	1.65296E-10	16.48380681
TAGAP	1.947466174	7.077006481	7.668106374	7.73504E-12	1.66074E-10	16.47715636
ZNF33B	-1.044074713	5.416506481	-7.66584748	7.82404E-12	1.6781E-10	16.46592923
ACOT4	-1.226071921	6.602983333	-7.664469352	7.87883E-12	1.6846E-10	16.45908014
RASIP1	1.31576092	6.959585185	7.660714547	8.03006E-12	1.71338E-10	16.44042116
TRBC1	1.193978489	10.57067315	7.648354875	8.54852E-12	1.82024E-10	16.37902041
CD5	1.030927586	6.479436111	7.647203092	8.59849E-12	1.829E-10	16.37330003
LRRC8C	1.026592282	7.265100926	7.642859604	8.78958E-12	1.86403E-10	16.35173019
LDB2	1.105779639	8.159090741	7.638494135	8.98588E-12	1.89965E-10	16.33005483
IRAK2	1.437122003	7.783910185	7.635101239	9.14145E-12	1.92661E-10	16.31321101
CWH43	-2.807515599	8.199642593	-7.628280338	9.46233E-12	1.98613E-10	16.27935576
MAST2	-1.003128079	8.972305556	-7.62800683	9.47543E-12	1.98685E-10	16.2779984
UNC5CL	1.10547734	9.098313889	7.62483069	9.62885E-12	2.01698E-10	16.26223699
FAM101A	-1.108103612	6.734399074	-7.620991059	9.81762E-12	2.0482E-10	16.24318565
MGC29506	1.629735304	10.00361852	7.616420359	1.00471E-11	2.08974E-10	16.22051065
ATP8B3	1.139858785	7.634848148	7.614554251	1.01423E-11	2.10742E-10	16.21125415
HTRA1	1.038874056	9.843423148	7.613354066	1.02041E-11	2.1144E-10	16.20530119
RAMP3	1.052442529	6.810200926	7.611725939	1.02884E-11	2.12706E-10	16.19722609
ACSS2	-1.047836125	10.08879074	-7.60159101	1.0829E-11	2.22767E-10	16.14697096
CD86	1.160159442	7.970215741	7.599923368	1.09207E-11	2.24077E-10	16.13870371
ARHGAP25	1.059178818	9.646575	7.599839904	1.09253E-11	2.24077E-10	16.13828995
TPRG1	1.30561133	5.699280556	7.579075595	1.21332E-11	2.47375E-10	16.03539787
CYP4F12	-1.38821954	7.467112037	-7.576705797	1.22792E-11	2.49642E-10	16.02366036
GLYR1	1.291636782	8.820151852	7.576682809	1.22806E-11	2.49642E-10	16.02354651
ANKRD43	-1.967200493	8.160591667	-7.57315337	1.25014E-11	2.53629E-10	16.00606742
ANGPT2	1.16314023	6.663640741	7.569156595	1.27561E-11	2.58036E-10	15.9862769
PLCE1	-1.28559376	9.253968519	-7.566370036	1.29367E-11	2.61178E-10	15.97248078
VWF	1.506830049	9.596197222	7.559314139	1.34056E-11	2.69588E-10	15.9375543
REG3A	3.873189491	8.427607407	7.556794503	1.3577E-11	2.7224E-10	15.92508458
RGS1	1.485561741	8.45084537	7.554031956	1.37676E-11	2.75525E-10	15.91141415
FLRT2	1.306138916	7.760172222	7.553683607	1.37918E-11	2.75742E-10	15.90969046
C14orf145	1.252405583	7.05962037	7.551910256	1.39157E-11	2.77883E-10	15.90091598
KLK10	3.410769622	6.968878704	7.551766216	1.39258E-11	2.77883E-10	15.9002033
SNX20	1.38687619	8.983862963	7.551377127	1.39531E-11	2.77891E-10	15.8982782
KLHL29	1.171911002	6.990287037	7.55022993	1.40341E-11	2.79234E-10	15.89260237
PLEKHO2	1.058413136	8.216496296	7.549817783	1.40633E-11	2.79545E-10	15.89056331
IGLV3-19	1.183890148	11.20720833	7.548564951	1.41524E-11	2.80776E-10	15.88436524
CR1	1.721624302	7.189892593	7.542344272	1.46033E-11	2.88612E-10	15.85359471
EML1	1.151800328	7.201996296	7.527786362	1.57151E-11	3.08569E-10	15.78161461
IFNAR2	1.028505583	8.859523148	7.525974084	1.58593E-11	3.1105E-10	15.77265699
C17orf96	1.228586371	6.331489815	7.522904821	1.61064E-11	3.15597E-10	15.75748793
CLU	1.647756322	10.82952593	7.522243907	1.61601E-11	3.16349E-10	15.75422178
DOK3	1.660214286	8.880847222	7.520062249	1.63387E-11	3.18959E-10	15.74344094
LOXL1	1.045323317	5.851223148	7.51896607	1.64292E-11	3.20097E-10	15.73802446
CHST15	1.322794089	8.640622222	7.517434277	1.65564E-11	3.22272E-10	15.7304559
PALMD	1.260322989	5.728693519	7.514834557	1.67746E-11	3.25598E-10	15.71761183
ART3	1.34530197	5.767591667	7.503357785	1.77725E-11	3.43674E-10	15.66092667
MT1F	-1.409800493	11.310275	-7.502250662	1.78719E-11	3.45272E-10	15.65545989
SPARCL1	1.051056979	10.42156574	7.497147514	1.83369E-11	3.52933E-10	15.63026465
PLEK	1.69585468	8.426119444	7.496696631	1.83785E-11	3.53405E-10	15.62803881
HGF	1.874218227	5.981058333	7.491088588	1.89046E-11	3.62507E-10	15.60035751
ARID5A	1.001897865	7.21837963	7.487471608	1.92517E-11	3.6848E-10	15.58250754
CXCL13	2.843093268	9.232364815	7.48196459	1.97925E-11	3.78129E-10	15.55533534
GABRP	1.284491133	6.062119444	7.478414887	2.0149E-11	3.84229E-10	15.53782406
FLJ22763	-1.703845649	8.022948148	-7.477812855	2.02101E-11	3.85038E-10	15.53485439
RETSAT	-1.020504433	10.23022222	-7.475477452	2.04489E-11	3.88868E-10	15.52333517
G0S2	1.741816092	9.116496296	7.471912976	2.08187E-11	3.95172E-10	15.50575583
SLC22A18AS	-1.198836946	8.886641667	-7.457291024	2.24064E-11	4.24919E-10	15.43367075
CD80	1.498477011	5.834873148	7.445165376	2.38138E-11	4.50367E-10	15.37392624
THBS2	2.262248933	8.730214815	7.444214668	2.39278E-11	4.52108E-10	15.3692433
HEG1	1.174333826	8.954510185	7.443858955	2.39706E-11	4.52502E-10	15.3674912
FIBIN	1.959890969	7.485962963	7.433213407	2.52868E-11	4.74176E-10	15.31506781
LILRB1	1.499301149	8.51897037	7.432438138	2.53854E-11	4.74866E-10	15.31125098
SRD5A3	1.178061084	8.936355556	7.424701818	2.63905E-11	4.92775E-10	15.27317027
REG1A	3.706336289	10.79404074	7.420062379	2.70121E-11	5.0347E-10	15.25033953
FCRL5	1.941379639	8.965546296	7.419040875	2.7151E-11	5.05145E-10	15.24531332
CCR6	1.645831199	7.785703704	7.415585894	2.76257E-11	5.13514E-10	15.22831505
PPARGC1B	-1.129673727	7.950323148	-7.409391833	2.84975E-11	5.28249E-10	15.1978471
SNCAIP	1.069144335	7.488302778	7.409228815	2.85208E-11	5.28249E-10	15.19704534
NR1H4	-1.71406601	5.064805556	-7.40775284	2.87327E-11	5.31697E-10	15.18978643
ZNF366	1.015113629	7.116568519	7.404979763	2.91351E-11	5.38177E-10	15.17614959
CDKN2B	-1.718584729	9.116908333	-7.398886895	3.00389E-11	5.52892E-10	15.1461932
CYBB	1.077511823	7.432419444	7.385111345	3.21861E-11	5.89783E-10	15.07849342
SCN9A	-1.144576355	5.207261111	-7.384651023	3.22604E-11	5.90621E-10	15.07623188
MYH10	1.024256814	7.659648148	7.379666408	3.30762E-11	6.03948E-10	15.05174568
CCL20	1.977201642	9.496731481	7.378781487	3.32232E-11	6.05751E-10	15.0473992
NHEDC2	1.181505583	7.675139815	7.3742162	3.39916E-11	6.19019E-10	15.0249785
TINAG	-1.175827422	8.220734259	-7.37356162	3.41032E-11	6.20504E-10	15.02176415
CTHRC1	1.851310673	7.436090741	7.370892857	3.45621E-11	6.28299E-10	15.00866
PLAUR	1.336455008	9.410826852	7.36834851	3.50052E-11	6.34677E-10	14.99616821
NBPF1	-1.005298522	9.126366667	-7.367040298	3.52353E-11	6.38287E-10	14.98974593
ST8SIA4	1.190449261	7.248677778	7.363020018	3.59517E-11	6.49554E-10	14.9700119
LEF1	1.272206732	8.744837963	7.360950668	3.6326E-11	6.55743E-10	14.95985563
EGR1	1.420257143	11.31017222	7.359705284	3.65532E-11	6.58691E-10	14.9537438
CCL22	1.679062233	7.946506481	7.354351485	3.75458E-11	6.75399E-10	14.92747343
BATF3	1.160821346	6.185653704	7.35232091	3.79293E-11	6.81305E-10	14.91751131
SLC2A14	1.906789819	7.150087037	7.348476267	3.8666E-11	6.9253E-10	14.89865178
CEBPB	1.070903284	9.566043519	7.347458012	3.88634E-11	6.95464E-10	14.89365737
GUCY1A3	1.5503	7.263919444	7.34499454	3.93453E-11	7.02868E-10	14.88157531
VSIG10	-1.020433333	9.129117593	-7.342271703	3.98849E-11	7.11275E-10	14.86822276
IGFBP7	1.066319869	11.06213704	7.337906348	4.07652E-11	7.25094E-10	14.84681886
AIFM3	-1.509957635	7.507583333	-7.331964983	4.19945E-11	7.44392E-10	14.81769438
ARHGAP30	1.269091297	8.535475926	7.330880473	4.22228E-11	7.47155E-10	14.81237897
SMOX	1.122414286	7.566152778	7.319053385	4.4794E-11	7.89943E-10	14.754429
CHI3L2	2.143307225	6.812976852	7.315493617	4.55978E-11	8.02063E-10	14.73699309
DARC	1.280667652	8.934187037	7.315231896	4.56575E-11	8.02428E-10	14.73571128
RSPO3	1.574349425	7.255492593	7.31035434	4.67836E-11	8.20822E-10	14.71182568
KIAA1462	1.40736289	6.880885185	7.308988189	4.7104E-11	8.2574E-10	14.70513653
GJB3	1.241147619	8.242599074	7.302041161	4.87669E-11	8.52598E-10	14.67112799
BHLHE22	1.543334319	6.709546296	7.299774367	4.93219E-11	8.60964E-10	14.66003346
ADORA2A	1.034309852	8.434008333	7.290034121	5.17793E-11	9.00811E-10	14.61237429
AMPD1	-1.2331867	7.821447222	-7.283585988	5.34725E-11	9.27141E-10	14.58083531
VCAN	1.014124138	9.963733333	7.279034	5.47007E-11	9.46845E-10	14.5585764
PPP1R16B	1.155931691	7.977248148	7.277581276	5.50985E-11	9.52932E-10	14.55147367
PRAP1	-2.019073071	9.110876852	-7.276889412	5.5289E-11	9.55425E-10	14.54809114
P2RY1	-1.272019048	5.138103704	-7.273004399	5.63707E-11	9.72585E-10	14.52909933
DEPDC7	-1.093208374	5.662102778	-7.267483139	5.79443E-11	9.97135E-10	14.50211468
CD84	1.17431445	7.459889815	7.266416271	5.82533E-11	1.00162E-09	14.49690127
KMO	1.333878982	7.601189815	7.264307128	5.88691E-11	1.01052E-09	14.48659538
ADAMTS6	1.063207389	4.378291667	7.260360987	6.00386E-11	1.02718E-09	14.46731614
C11orf52	-1.083070936	7.662183333	-7.260098354	6.01172E-11	1.02767E-09	14.46603314
CCNO	1.034815928	7.013973148	7.255677462	6.14565E-11	1.04709E-09	14.44443897
MXRA5	1.03547619	10.33902407	7.254629992	6.17781E-11	1.05171E-09	14.43932319
SPOCK2	1.09882775	8.200528704	7.250605865	6.30293E-11	1.06853E-09	14.41967193
TIGIT	1.235886535	6.195999074	7.250490807	6.30655E-11	1.06853E-09	14.41911011
TRA	1.092404269	9.449901852	7.250022935	6.32126E-11	1.06995E-09	14.41682558
VIPR1	-1.767199836	8.756184259	-7.244136233	6.50938E-11	1.09998E-09	14.38808621
MIR155HG	1.91675665	7.387111111	7.243600996	6.52676E-11	1.10202E-09	14.38547354
FAM26F	1.334341215	9.814057407	7.242238442	6.5712E-11	1.10771E-09	14.37882275
RASGRP1	1.224093103	7.998975	7.238126805	6.70714E-11	1.12786E-09	14.35875596
CCL4	1.662445977	8.357025926	7.236357374	6.76649E-11	1.13599E-09	14.35012148
MT1M	-2.363885386	8.244268519	-7.233543106	6.86197E-11	1.14921E-09	14.3363899
IL23A	1.099074384	10.124475	7.23228504	6.90508E-11	1.15491E-09	14.33025205
POU2AF1	1.031635632	11.58633981	7.232224578	6.90716E-11	1.15491E-09	14.32995708
A1CF	-1.47542775	7.821965741	-7.23153007	6.93108E-11	1.15712E-09	14.32656889
GBP4	1.354650739	8.066175	7.231514161	6.93163E-11	1.15712E-09	14.32649127
FCGR1B	1.560240722	7.259612963	7.22832557	7.04253E-11	1.17374E-09	14.310937
HLA-DRA	1.117370608	11.70602315	7.227953488	7.05559E-11	1.17496E-09	14.3091221
BDH1	-1.131868473	8.757336111	-7.226961624	7.0905E-11	1.17887E-09	14.30428426
IL26	1.049318555	5.308212963	7.225630144	7.13765E-11	1.18576E-09	14.29779029
CORO1A	1.296440887	9.445202778	7.217080889	7.44783E-11	1.23035E-09	14.25610323
CSF3R	2.109347455	6.465087037	7.216554841	7.46735E-11	1.23259E-09	14.25353873
SGMS1	1.319856979	6.463732407	7.21492036	7.52831E-11	1.24166E-09	14.24557098
CLEC7A	1.090485714	8.442261111	7.209048051	7.75144E-11	1.27439E-09	14.21694988
TFEC	1.293784565	7.43732963	7.203159574	7.98176E-11	1.30808E-09	14.18825812
CNNM4	-1.032412315	8.622091667	-7.201686543	8.04043E-11	1.31561E-09	14.18108202
IFI44	1.272208374	7.965825	7.201279632	8.05672E-11	1.31723E-09	14.17909978
ANPEP	-2.019960591	9.762266667	-7.200932458	8.07063E-11	1.31846E-09	14.17740857
LPHN2	1.338134975	6.740294444	7.200591731	8.08432E-11	1.31965E-09	14.1757488
KRT12	-1.267417898	5.863176852	-7.195622335	8.2865E-11	1.35158E-09	14.15154465
PTGDS	1.585202299	10.91450185	7.191352514	8.46421E-11	1.37839E-09	14.13075256
IL13RA2	2.794836453	7.042472222	7.189842759	8.52795E-11	1.38768E-09	14.12340176
NETO2	-1.171698851	6.879131481	-7.185732454	8.7039E-11	1.41296E-09	14.10339198
CMTM7	1.043274548	7.78602037	7.178241334	9.03387E-11	1.46308E-09	14.06693405
NOTCH3	1.357429885	7.767485185	7.177918622	9.04836E-11	1.46427E-09	14.06536377
CHRDL2	1.675349589	7.083349074	7.161722874	9.80592E-11	1.57943E-09	13.98658899
CD53	1.062668637	10.96591481	7.152192738	1.02807E-10	1.65333E-09	13.9402646
ENTPD5	-1.343732841	10.03900093	-7.150756765	1.03542E-10	1.66256E-09	13.93328647
MS4A8B	-1.768694581	7.807761111	-7.147246354	1.05361E-10	1.68781E-09	13.91622967
TOX2	1.128736125	5.928912037	7.146348381	1.05831E-10	1.69403E-09	13.91186697
COBL	-1.164190969	8.300184259	-7.146030596	1.05998E-10	1.69539E-09	13.9103231
AGT	1.410873727	9.019599074	7.144946191	1.06569E-10	1.70321E-09	13.90505499
GCOM1	-1.198319212	7.136477778	-7.143791935	1.07181E-10	1.71166E-09	13.89944785
LOC145837	-1.249697865	5.040203704	-7.142668809	1.0778E-10	1.71723E-09	13.89399224
IGHA1	1.216088013	11.58224074	7.132477503	1.13364E-10	1.79788E-09	13.84450172
BTK	1.340559606	7.7984	7.132101873	1.13576E-10	1.79847E-09	13.84267808
CLEC2B	1.015777997	9.83277037	7.131600054	1.13858E-10	1.80157E-09	13.84024187
CCDC3	1.381328571	7.472708333	7.130847628	1.14284E-10	1.80691E-09	13.83658914
ZEB1	1.00144335	8.658527778	7.130063416	1.14729E-10	1.81223E-09	13.83278224
DDC	-1.361544499	8.533724074	-7.120485872	1.20304E-10	1.8905E-09	13.78630089
SAMSN1	1.290378654	8.122190741	7.112130915	1.25386E-10	1.96438E-09	13.74577126
YBX2	-1.74792069	7.795019444	-7.105656896	1.2947E-10	2.02375E-09	13.71437776
NOS2	1.552404105	7.453962037	7.104046755	1.30506E-10	2.03557E-09	13.70657155
EGR3	1.805524138	5.951383333	7.104021984	1.30522E-10	2.03557E-09	13.70645145
SPON2	1.194693268	8.14772037	7.097639385	1.3471E-10	2.09455E-09	13.67551393
CAPN13	-2.073469458	7.865286111	-7.096570152	1.35425E-10	2.1031E-09	13.67033217
MEP1A	-1.644277668	9.421128704	-7.096512291	1.35463E-10	2.1031E-09	13.67005177
P2RY13	1.414720525	6.839307407	7.095010537	1.36474E-10	2.11719E-09	13.66277439
SERPINA6	-1.499043678	5.73147037	-7.093072264	1.37789E-10	2.13598E-09	13.6533825
HHEX	1.144373892	6.631213889	7.089817254	1.40025E-10	2.16577E-09	13.63761248
TMED6	-1.439659442	6.632764815	-7.089146139	1.40491E-10	2.17042E-09	13.63436135
VGLL3	1.367395402	5.25527963	7.088929413	1.40641E-10	2.17042E-09	13.63331147
RGS4	2.100563218	5.729187037	7.086361944	1.42438E-10	2.19323E-09	13.62087489
SLAMF7	1.072253695	10.61043611	7.08049332	1.46632E-10	2.25277E-09	13.59245396
SLC1A3	1.267551888	7.649812037	7.080328215	1.46752E-10	2.25293E-09	13.5916545
HLA-DQB1	1.043915764	10.84874167	7.067186614	1.566E-10	2.38636E-09	13.52804318
TRD	1.007268144	9.382134259	7.060180067	1.62115E-10	2.46313E-09	13.49414594
TNFAIP6	2.479783744	7.093375	7.042746473	1.76687E-10	2.66295E-09	13.40985682
PPP1R14C	-1.34979376	8.656418519	-7.041059416	1.78164E-10	2.68326E-09	13.40170419
ANKRD22	1.198194253	9.56114537	7.039361305	1.79663E-10	2.70037E-09	13.39349886
C2orf88	-1.427547619	8.944478704	-7.027133621	1.90833E-10	2.84911E-09	13.33443591
ARHGAP42	-1.122911002	6.974485185	-7.026419261	1.91507E-10	2.85709E-09	13.33098654
KIAA1199	2.533436782	7.002524074	7.025475797	1.924E-10	2.86834E-09	13.32643111
LOC285878	-1.876170608	4.86755463	-7.024297972	1.93521E-10	2.88297E-09	13.3207444
IGHM	1.233615271	12.16653611	7.022758194	1.94995E-10	2.90176E-09	13.31331067
P2RY8	1.297497865	9.788301852	7.020531398	1.97148E-10	2.93066E-09	13.30256123
LOC283027	1.321048276	6.944677778	7.019169676	1.98476E-10	2.94827E-09	13.29598839
HECW2	1.23713399	6.116961111	7.01361368	2.03986E-10	3.01841E-09	13.2691753
FLJ36848	-1.192284729	8.665672222	-7.01186918	2.05747E-10	3.04096E-09	13.26075802
LRRC19	-1.659251232	8.230733333	-7.008645635	2.09041E-10	3.08302E-09	13.24520634
NR4A3	2.138506732	7.377790741	7.007972105	2.09736E-10	3.09106E-09	13.24195729
USP2	-1.664816749	7.764083333	-7.00595957	2.11826E-10	3.1174E-09	13.23224971
BCL6	1.357811494	9.290192593	7.004036564	2.13842E-10	3.14259E-09	13.22297494
C5orf35	-1.450410016	6.470771296	-7.000607198	2.17484E-10	3.18931E-09	13.20643728
PLXNC1	1.037259442	8.653546296	6.992524635	2.26315E-10	3.31174E-09	13.16747217
FGF7	1.702435796	8.366668519	6.986641198	2.32964E-10	3.3946E-09	13.1391194
COL12A1	1.909348276	8.320519444	6.986272169	2.33388E-10	3.39837E-09	13.13734131
TMEM163	1.892721182	7.191911111	6.981676314	2.38726E-10	3.47121E-09	13.11520017
GJC1	1.310306404	6.167505556	6.977747559	2.43386E-10	3.52901E-09	13.09627722
PANK1	-1.286179146	8.899206481	-6.973229331	2.48855E-10	3.60578E-09	13.07452001
SEPT6	1.180927094	9.02195	6.970269194	2.52505E-10	3.64841E-09	13.06026855
LCP1	1.267721511	8.804162963	6.968053036	2.55271E-10	3.6858E-09	13.04960045
FAP	1.993049589	6.253607407	6.961445878	2.63699E-10	3.80217E-09	13.01780263
CD300A	1.194041215	9.001671296	6.958888508	2.67035E-10	3.84757E-09	13.00549801
MIAT	1.545470608	8.478548148	6.951613249	2.76754E-10	3.97928E-09	12.97050295
EXPH5	-1.628878325	8.183986111	-6.950109001	2.78807E-10	4.00321E-09	12.96326903
PNOC	1.418848933	7.096042593	6.949160653	2.80109E-10	4.01911E-09	12.95870873
FOXQ1	1.447964696	7.838539815	6.946253074	2.84138E-10	4.07126E-09	12.94472862
LOC723809	-1.221844171	5.276284259	-6.944611085	2.86439E-10	4.09853E-09	12.93683464
MAOA	-1.175697373	11.39163426	-6.938448973	2.95238E-10	4.21276E-09	12.90721622
RUNX3	1.35763908	7.801587037	6.931716426	3.05159E-10	4.33632E-09	12.87486743
LDLRAD3	1.08807422	8.622018519	6.926212879	3.13513E-10	4.44585E-09	12.8484327
GLCCI1	1.302835304	8.892315741	6.925514039	3.1459E-10	4.45806E-09	12.84507659
RBP2	-1.131813793	7.036761111	-6.92523534	3.1502E-10	4.46109E-09	12.84373821
ACVR1C	-1.457399343	5.985498148	-6.923223727	3.18145E-10	4.493E-09	12.83407853
ROBO4	1.017754023	7.801590741	6.917260321	3.27588E-10	4.62005E-09	12.80544881
RAPGEFL1	-1.164118719	10.23891389	-6.916615917	3.28625E-10	4.62863E-09	12.80235566
DPYSL3	1.022010345	7.535219444	6.900534621	3.55581E-10	4.99095E-09	12.72520101
APPL2	-1.133771921	8.308402778	-6.893767568	3.67568E-10	5.15081E-09	12.69275483
THBS1	-1.12698046	8.454421296	-6.887077323	3.79811E-10	5.29861E-09	12.66068904
CREM	1.050959934	7.474001852	6.884093366	3.85401E-10	5.36571E-09	12.64639106
OVOL1	-1.074391133	8.263527778	-6.883516971	3.8649E-10	5.37725E-09	12.64362948
C4BPA	1.737463547	8.257613889	6.881467034	3.90389E-10	5.42417E-09	12.63380868
ATP8B2	1.071100985	7.516369444	6.871608524	4.09686E-10	5.6618E-09	12.58659463
TFF1	1.280128736	11.21361481	6.868554033	4.15855E-10	5.73935E-09	12.5719715
CXCR2	2.074908046	7.359653704	6.864500854	4.24182E-10	5.83866E-09	12.55257116
IL2RA	1.494460263	6.171423148	6.863701153	4.25845E-10	5.85699E-09	12.54874395
VIL1	-1.07185156	11.19792593	-6.857793271	4.38327E-10	6.0133E-09	12.52047547
DEFA6	3.133857964	8.979615741	6.845645144	4.65142E-10	6.35192E-09	12.46237813
KDR	1.046661741	6.321987037	6.837807241	4.83298E-10	6.56045E-09	12.42491553
FCN1	1.116612315	6.414869444	6.828733169	5.05194E-10	6.84416E-09	12.38156556
IGHM	1.294902299	9.467749074	6.828367086	5.06097E-10	6.84935E-09	12.37981713
PIGZ	-1.620480131	9.363803704	-6.828175013	5.06572E-10	6.84935E-09	12.3788998
CLDN8	-3.683299836	6.566025926	-6.82739658	5.08501E-10	6.87092E-09	12.37518214
SLC39A4	-1.040704926	8.763763889	-6.826925402	5.09672E-10	6.87773E-09	12.37293195
S100A2	1.143721675	6.960102778	6.822193557	5.2158E-10	7.02923E-09	12.35033768
SLC16A4	1.775133662	5.852159259	6.821374188	5.23669E-10	7.04819E-09	12.34642587
CD180	1.294387849	7.98242037	6.820538207	5.2581E-10	7.07238E-09	12.34243495
CSF2RB	1.536724466	8.489974074	6.815024769	5.40146E-10	7.25575E-09	12.31611897
FAM150B	-1.158245813	6.631497222	-6.808799912	5.56798E-10	7.47456E-09	12.28641749
PILRA	1.228825452	7.803315741	6.800156593	5.80763E-10	7.77604E-09	12.24519438
MARCH1	1.071662726	7.949164815	6.7987519	5.84753E-10	7.81932E-09	12.23849686
C3orf34	1.11167422	6.479296296	6.794765267	5.96225E-10	7.95726E-09	12.21949177
TAP2	1.026936782	8.69275463	6.794460629	5.97111E-10	7.96392E-09	12.21803968
RHOH	1.610422167	6.463208333	6.791107356	6.06947E-10	8.08466E-09	12.20205767
SDK1	1.089606568	7.474681481	6.790621119	6.08387E-10	8.09861E-09	12.19974048
TMEM92	1.170508046	9.031342593	6.790162977	6.09746E-10	8.11147E-09	12.19755724
PHGR1	-1.070138095	4.978115741	-6.789518253	6.11664E-10	8.13175E-09	12.19448496
EHD3	1.106984565	7.230918519	6.789157109	6.12741E-10	8.14082E-09	12.19276406
GUCA2A	-1.999787685	11.34523611	-6.786056385	6.22067E-10	8.25408E-09	12.17799023
MADCAM1	1.354979146	7.718849074	6.782768053	6.32109E-10	8.37656E-09	12.16232546
IGSF3	-1.020120361	8.319793519	-6.779941577	6.40869E-10	8.48352E-09	12.14886329
LILRA2	1.536102627	6.368673148	6.779898824	6.41003E-10	8.48352E-09	12.14865968
EGFL6	2.155565189	5.84007037	6.775402864	6.55188E-10	8.6657E-09	12.12725065
PTGDR	-1.201299836	7.696048148	-6.773745692	6.60494E-10	8.71834E-09	12.1193609
TFAP2C	1.268633333	6.783187963	6.77370964	6.6061E-10	8.71834E-09	12.11918926
GPR65	1.351534811	7.979293519	6.773414221	6.61561E-10	8.72204E-09	12.11778287
SAMD13	-1.138249261	5.787772222	-6.768487296	6.77616E-10	8.91661E-09	12.09433096
ELOVL5	1.365113136	8.342160185	6.767730489	6.80116E-10	8.9438E-09	12.09072921
C4A	1.515552874	9.152828704	6.76194761	6.99522E-10	9.15233E-09	12.06321301
ITK	1.14440936	6.553780556	6.757435941	7.15041E-10	9.33762E-09	12.0417521
HS3ST3A1	1.085023481	4.865832407	6.756958491	7.16703E-10	9.35341E-09	12.03948132
PTPN7	1.384191954	7.433843519	6.75061621	7.39149E-10	9.61592E-09	12.00932327
LOC100289208	1.497004598	6.611353704	6.748763058	7.45837E-10	9.69682E-09	12.00051355
GJD3	1.044115599	5.643974074	6.7460537	7.55724E-10	9.80682E-09	11.98763526
NAMPT	1.191414943	10.10035093	6.73795129	7.8607E-10	1.01814E-08	11.9491349
PTGS2	2.544686371	7.378914815	6.735749923	7.9452E-10	1.02697E-08	11.93867787
LYPD6B	1.113186207	7.1576	6.730795529	8.1387E-10	1.04888E-08	11.91514838
CD83	1.566859278	8.136439815	6.72204968	8.4917E-10	1.09029E-08	11.87362967
SACS	1.106755337	7.945181481	6.720059806	8.57411E-10	1.10018E-08	11.86418631
NXN	1.055493596	8.672077778	6.715821584	8.75227E-10	1.12095E-08	11.84407678
P2RX5	1.794002299	8.431335185	6.714520682	8.80768E-10	1.12735E-08	11.83790529
FAM55C	1.33693908	6.771478704	6.713730358	8.84152E-10	1.13098E-08	11.83415623
MME	1.541625452	6.560526852	6.710678327	8.97339E-10	1.14572E-08	11.81968
KIAA0125	1.80634647	8.099298148	6.70817565	9.08298E-10	1.15899E-08	11.80781145
MEI1	1.235165025	7.465741667	6.704840832	9.23106E-10	1.17621E-08	11.79199942
ADH1C	-2.236926765	10.23394074	-6.69994732	9.45268E-10	1.20097E-08	11.76880269
GLB1L2	-1.156795895	7.949684259	-6.696791934	9.59837E-10	1.21798E-08	11.7538489
DISP2	-1.303017734	5.898027778	-6.695987714	9.63586E-10	1.22198E-08	11.75003806
MT1G	-1.134877504	11.60004074	-6.689504227	9.94339E-10	1.25723E-08	11.71932257
TSC22D3	1.057155665	9.127483333	6.688853678	9.97477E-10	1.25967E-08	11.71624128
PARVG	1.00229688	9.022296296	6.688146019	1.0009E-09	1.2631E-08	11.71288962
EMR1	1.134275205	6.677074074	6.684535662	1.01856E-09	1.28146E-08	11.69579232
GPR4	1.242890148	7.230669444	6.679611113	1.04314E-09	1.3092E-08	11.67247765
GPX7	1.320993924	7.002410185	6.676664394	1.05813E-09	1.3272E-08	11.65853017
FAM65B	1.339522496	7.523107407	6.671610521	1.08434E-09	1.35309E-08	11.63461499
SERPINB9	1.374157471	9.222760185	6.670782176	1.08869E-09	1.35728E-08	11.63069593
CCL3	1.966403777	8.107537963	6.670305533	1.09121E-09	1.35959E-08	11.62844093
FGF2	1.45576486	6.863918519	6.664317767	1.12328E-09	1.39535E-08	11.60011855
ARHGAP9	1.184484729	8.907511111	6.655698486	1.1711E-09	1.45038E-08	11.55936754
INPP5D	1.073228571	8.430716667	6.652291258	1.19055E-09	1.47046E-08	11.5432646
ADAMTS3	1.007780624	5.066418519	6.648377265	1.21329E-09	1.49724E-08	11.52477088
SERPINF1	1.05077225	9.728760185	6.644405456	1.23681E-09	1.52352E-08	11.50600862
C1orf210	-1.480155501	7.64029537	-6.644007603	1.23919E-09	1.52464E-08	11.50412947
POU2F3	-1.023440066	4.360257407	-6.642717648	1.24693E-09	1.53143E-08	11.49803707
EDN3	-1.629215764	8.064466667	-6.639416246	1.26698E-09	1.55236E-08	11.48244694
ADRBK2	1.056444335	7.341305556	6.636284319	1.2863E-09	1.57415E-08	11.46766011
CES2	-1.014088342	10.97562407	-6.635964773	1.28828E-09	1.57565E-08	11.4661516
C8orf4	1.254229228	8.969637037	6.633970605	1.30075E-09	1.58995E-08	11.45673821
CD37	1.442669294	7.654274074	6.631527813	1.31619E-09	1.60596E-08	11.44520873
SPAG4	1.379734811	7.711443519	6.629947883	1.32626E-09	1.61731E-08	11.43775272
C8orf79	-1.30182381	5.296299074	-6.628588744	1.335E-09	1.62603E-08	11.43133928
ZBTB7C	-1.304325616	8.492936111	-6.622467951	1.37503E-09	1.66888E-08	11.40246358
LIPG	1.116796388	7.168612963	6.615853419	1.41962E-09	1.71997E-08	11.37127123
CD27	1.192284072	8.959446296	6.608198556	1.47301E-09	1.77839E-08	11.33518936
HS3ST3B1	1.1019289	8.068026852	6.588702431	1.61812E-09	1.94109E-08	11.24337251
MT1H	-1.158935632	11.0403463	-6.588350844	1.62087E-09	1.94325E-08	11.24171777
IGLV6-57	1.425631199	9.58472037	6.58716367	1.63016E-09	1.95212E-08	11.23613063
TRIM36	-1.092141544	8.060124074	-6.584431207	1.65175E-09	1.97454E-08	11.22327259
EBF1	1.517796223	7.347678704	6.583932114	1.65573E-09	1.977E-08	11.22092428
PCDH20	-2.09722775	4.97170463	-6.57783092	1.70508E-09	2.02964E-08	11.19222326
AHCYL2	-1.074252874	10.1461963	-6.57696436	1.71221E-09	2.0362E-08	11.18814774
S100A12	2.528511823	6.663580556	6.576222584	1.71833E-09	2.04113E-08	11.18465928
TLR8	1.092237767	7.152296296	6.573635555	1.73986E-09	2.06551E-08	11.17249416
LOC285758	-1.224745484	6.618351852	-6.560091235	1.85699E-09	2.19572E-08	11.10883744
SLC22A4	-1.332679146	6.394148148	-6.549637421	1.95269E-09	2.29965E-08	11.0597442
EVI2B	1.328652709	7.935675	6.547622243	1.97169E-09	2.31937E-08	11.05028439
PLEKHO1	1.110638095	8.727142593	6.546872584	1.9788E-09	2.32642E-08	11.04676559
RGS16	1.213356979	6.934140741	6.538606355	2.05895E-09	2.41514E-08	11.00797659
LRRC31	-1.459914122	7.409200926	-6.535743252	2.08745E-09	2.44718E-08	10.9945465
CD1C	1.387331034	8.015105556	6.533920784	2.1058E-09	2.46588E-08	10.98599909
ADA	1.159377997	7.864714815	6.53074855	2.13811E-09	2.49664E-08	10.9711237
TMPRSS3	1.129131363	7.156835185	6.527729858	2.16931E-09	2.53021E-08	10.95697121
KLB	-1.010675041	4.30865463	-6.527400677	2.17274E-09	2.53135E-08	10.95542809
GVIN1	1.316360263	8.230787037	6.519956379	2.25174E-09	2.61453E-08	10.92053995
PLA2G7	1.130699015	9.374002778	6.510621337	2.35483E-09	2.72197E-08	10.87681514
FOSL1	1.323009852	6.145205556	6.509217002	2.37074E-09	2.73883E-08	10.87023967
CD72	1.637640887	6.829558333	6.50866722	2.37699E-09	2.74452E-08	10.86766561
DEPDC6	-1.10276092	7.264898148	-6.506269282	2.40447E-09	2.77004E-08	10.85643967
C2orf89	-1.147586371	9.742793519	-6.49576884	2.52853E-09	2.89518E-08	10.80730308
IGHG1	1.474691626	8.280855556	6.491670412	2.57865E-09	2.95093E-08	10.78813397
RNF183	1.113403284	7.281412963	6.484129224	2.67344E-09	3.04926E-08	10.75287627
XPNPEP2	-1.041794417	6.365414815	-6.479998509	2.72682E-09	3.10156E-08	10.73357133
PLA2G2D	2.010565681	7.143884259	6.47607654	2.77846E-09	3.15162E-08	10.71524697
TNFAIP8L2	1.005047947	7.716164815	6.475273861	2.78915E-09	3.16201E-08	10.71149726
COL18A1	1.232138588	9.288437037	6.465569501	2.92164E-09	3.29771E-08	10.66617962
CCL21	1.480714778	10.22640278	6.459615391	3.00598E-09	3.3855E-08	10.6383898
LCK	1.075485386	7.75922037	6.44991807	3.14851E-09	3.51153E-08	10.59315336
S1PR1	1.197512315	7.039605556	6.447158568	3.19028E-09	3.55619E-08	10.58028622
KLHL6	1.204875369	7.017875	6.446880757	3.19452E-09	3.55707E-08	10.57899096
IL16	1.185747619	9.04530463	6.439088007	3.31559E-09	3.6879E-08	10.54266841
C17orf76	-1.199412315	8.141697222	-6.43575344	3.36878E-09	3.74101E-08	10.52713171
FCGR2B	1.135553859	8.083989815	6.434637746	3.38676E-09	3.75392E-08	10.52193417
PRR15	-1.152175205	10.63263981	-6.431677006	3.43494E-09	3.80334E-08	10.5081433
TLR2	1.308525944	7.250137963	6.430273663	3.45801E-09	3.82569E-08	10.50160764
ANO5	-1.207344828	6.42425	-6.427920523	3.49704E-09	3.86265E-08	10.49064999
SH3BGRL2	-1.143881609	9.692106481	-6.420667227	3.6201E-09	3.98791E-08	10.45688549
FCGR1A	1.307598358	8.094590741	6.415878612	3.70367E-09	4.07345E-08	10.43460353
SLAMF1	1.124763711	7.212178704	6.415143103	3.71668E-09	4.08557E-08	10.43118179
IL24	2.142160099	7.417286111	6.41008491	3.80734E-09	4.1719E-08	10.40765473
PRKCB	1.055133333	8.823735185	6.406169069	3.87902E-09	4.24143E-08	10.38944677
SSTR1	-1.390639901	6.424886111	-6.403762906	3.92373E-09	4.2835E-08	10.37826101
HSD11B1	1.698267816	6.790615741	6.400910376	3.97738E-09	4.33067E-08	10.36500262
LOC100289632	-1.256144335	7.226158333	-6.39997661	3.9951E-09	4.34762E-08	10.36066311
CCR7	1.374620197	7.145747222	6.388663139	4.2161E-09	4.56405E-08	10.30810835
STAP2	-1.150183908	9.80872963	-6.381646618	4.35917E-09	4.71398E-08	10.27553535
EPB41L4B	-1.179133826	10.51128981	-6.380933954	4.37397E-09	4.72503E-08	10.27222783
EPHX2	-1.230167816	8.210498148	-6.380668985	4.37949E-09	4.72851E-08	10.27099814
FZD5	-1.143718062	9.303262037	-6.373176642	4.53828E-09	4.88973E-08	10.23623644
TIFAB	1.020139245	6.975340741	6.37123723	4.5803E-09	4.92728E-08	10.2272413
SRPX2	1.131951888	7.53484537	6.363481273	4.75221E-09	5.10158E-08	10.19128095
MAP4K1	1.142780624	8.557435185	6.363345499	4.75528E-09	5.10222E-08	10.19065161
F5	1.210742529	6.278987037	6.361282898	4.80209E-09	5.14976E-08	10.18109183
PIK3CD	1.108648276	8.215344444	6.347880724	5.11751E-09	5.45119E-08	10.11900948
CSTA	1.325392611	9.244725	6.343494921	5.2251E-09	5.56006E-08	10.09870624
EPHA2	1.059372742	8.298340741	6.337565471	5.37411E-09	5.70391E-08	10.07126715
PCSK1	1.645668309	6.830296296	6.331711755	5.52533E-09	5.8614E-08	10.04419001
LILRB4	1.018596223	7.436878704	6.330301467	5.56239E-09	5.89767E-08	10.03766825
MARVELD3	-1.107727915	8.826506481	-6.309528671	6.13743E-09	6.45102E-08	9.941683291
DEFA5	3.205622167	9.334630556	6.307736312	6.1897E-09	6.49935E-08	9.933408123
LY96	1.145809031	10.06295093	6.30230936	6.35069E-09	6.65822E-08	9.908358946
MB	-1.687355993	7.770031481	-6.301543681	6.37373E-09	6.67899E-08	9.904825603
CCL19	1.943751724	9.860733333	6.301263869	6.38217E-09	6.6826E-08	9.903534412
TMEM200C	1.206043842	6.576297222	6.301214761	6.38366E-09	6.6826E-08	9.903307808
BCAT1	1.379709852	7.417247222	6.299557214	6.4339E-09	6.72496E-08	9.895659666
ADAMTS12	1.285026273	6.979598148	6.295115652	6.57046E-09	6.85727E-08	9.875170277
SPP1	2.269367816	7.401735185	6.292139008	6.66358E-09	6.95094E-08	9.861442444
IYD	-1.125095895	5.38982037	-6.291828366	6.67337E-09	6.95764E-08	9.860009983
GPR171	1.068315928	8.345192593	6.291432281	6.68587E-09	6.96627E-08	9.858183565
RNF128	-1.05978867	8.749352778	-6.290148808	6.72656E-09	6.99895E-08	9.852265613
CRNDE	1.289344007	6.336162037	6.278962668	7.09163E-09	7.35654E-08	9.80071124
ME1	1.169365025	8.264669444	6.275939609	7.1936E-09	7.45857E-08	9.786785948
SPINK5	1.40645353	10.60445741	6.266803771	7.51061E-09	7.75996E-08	9.744721951
AHNAK2	1.117455665	6.432525	6.264661393	7.58692E-09	7.81533E-08	9.734861962
GRTP1	-1.039931691	8.354362963	-6.259346372	7.77956E-09	7.99779E-08	9.710407112
SERPINI1	1.16339179	7.092881481	6.258866027	7.7972E-09	8.01194E-08	9.708197479
VNN2	1.581033662	7.836767593	6.25557742	7.91907E-09	8.12502E-08	9.693071716
LAIR2	1.75049376	6.428034259	6.247412256	8.22983E-09	8.42292E-08	9.655532555
AEBP1	1.12041757	9.966982407	6.245580733	8.30117E-09	8.49172E-08	9.647115318
IGSF9	-1.386918391	6.589893519	-6.243384828	8.38751E-09	8.56306E-08	9.63702499
SAA4	1.731551724	7.674827778	6.240697838	8.49435E-09	8.65929E-08	9.624680357
PTPRR	-1.690349097	7.24662037	-6.23211129	8.84487E-09	8.9767E-08	9.585248545
PLCG2	1.115273399	9.149619444	6.21740719	9.47851E-09	9.57738E-08	9.517782529
CDX2	-1.326260427	7.804909259	-6.207535705	9.92878E-09	9.97859E-08	9.472531903
ORAI2	1.024488834	8.094673148	6.202720042	1.0156E-08	1.01871E-07	9.450469365
ISX	-1.702941051	8.377976852	-6.196632408	1.04506E-08	1.04623E-07	9.422591012
GLOD5	-1.051744992	6.221165741	-6.19495973	1.0533E-08	1.05295E-07	9.414933245
CSGALNACT1	1.219568144	7.04612037	6.1846715	1.10542E-08	1.10025E-07	9.36785381
CD69	1.18881757	8.212715741	6.181387692	1.12258E-08	1.11518E-07	9.352834782
MEOX2	1.12901642	5.293842593	6.160530258	1.23789E-08	1.21916E-07	9.257528782
IGKV3-20	1.0801289	8.920965741	6.159203418	1.2456E-08	1.22617E-07	9.251471131
MGC24103	1.142693268	6.373231481	6.158182488	1.25157E-08	1.23087E-07	9.246810524
ITGAL	1.126507061	9.190925926	6.151737609	1.28992E-08	1.26437E-07	9.217397823
SLC4A4	-1.822183087	8.611573148	-6.149949917	1.30076E-08	1.27318E-07	9.209241894
CXCL5	2.708377833	6.629125	6.148938511	1.30693E-08	1.27861E-07	9.204628093
GIPC2	-1.355755008	8.541625926	-6.148311173	1.31077E-08	1.28116E-07	9.201766504
LTF	2.216952381	8.632859259	6.147662997	1.31476E-08	1.28444E-07	9.198810015
CES3	-1.039968309	9.43219537	-6.145983546	1.32513E-08	1.29213E-07	9.191150311
TNFSF11	1.391324959	6.385299074	6.142612146	1.3462E-08	1.31081E-07	9.17577695
GABRB2	-1.070615928	4.82765463	-6.141664212	1.35218E-08	1.3154E-07	9.171455165
GPR97	1.061417077	6.709835185	6.141296873	1.35451E-08	1.31704E-07	9.169780493
TRAF1	1.091675862	7.723672222	6.140375026	1.36036E-08	1.32211E-07	9.165578067
KCNJ10	1.098166502	5.554205556	6.134708858	1.39689E-08	1.35061E-07	9.139754388
SLC16A6	1.203924466	6.874385185	6.127271911	1.4463E-08	1.39447E-07	9.105877794
HHLA2	-1.145245649	9.756331481	-6.115763721	1.52618E-08	1.46737E-07	9.053495122
HMGA2	-1.168516749	5.302080556	-6.106144694	1.59627E-08	1.52763E-07	9.009748102
APBB1IP	1.104421675	7.491444444	6.090942916	1.71354E-08	1.63154E-07	8.940679166
PTPRF	-1.072202791	9.584228704	-6.086394917	1.75024E-08	1.66341E-07	8.920031739
C4orf7	2.381729064	8.940905556	6.084085047	1.76918E-08	1.67986E-07	8.909548058
LOC401022	-1.061790969	7.838073148	-6.081651595	1.78935E-08	1.69823E-07	8.898505587
CD79B	1.294843021	8.45102037	6.071188623	1.87867E-08	1.77647E-07	8.851051531
LRRK2	1.605751232	6.956702778	6.069821418	1.89066E-08	1.78536E-07	8.844853628
RASSF2	1.073753859	8.985039815	6.046719377	2.10506E-08	1.97336E-07	8.740229668
TM4SF5	-1.082123317	7.105532407	-6.044413067	2.12773E-08	1.9901E-07	8.729795694
EGR2	1.001215107	6.289662963	6.038367881	2.18831E-08	2.03476E-07	8.702455995
FMNL3	1.035516256	7.354261111	6.037233157	2.19987E-08	2.04459E-07	8.69732565
IRF4	1.13614335	7.739369444	6.036763201	2.20467E-08	2.04813E-07	8.695201009
DQX1	-1.039708539	9.06920463	-6.035405796	2.21861E-08	2.0583E-07	8.689064734
CSGALNACT2	1.120772906	6.935097222	6.027323763	2.30339E-08	2.13025E-07	8.652543282
CD28	1.334337603	7.094992593	6.024741649	2.33115E-08	2.15262E-07	8.640880221
HRCT1	-1.370898194	9.13127963	-6.024430609	2.33451E-08	2.1542E-07	8.639475462
CLEC5A	1.532699672	5.055550926	6.012811144	2.46371E-08	2.2623E-07	8.587023952
MXI1	-1.08095353	10.00255093	-6.009049383	2.50703E-08	2.299E-07	8.57005375
ABCA8	-1.259739245	7.802781481	-6.008856061	2.50928E-08	2.30004E-07	8.569181769
MASP1	1.629737603	6.88152037	6.00873155	2.51072E-08	2.30034E-07	8.56862017
SH3RF2	-1.05999803	9.967955556	-6.00115567	2.60037E-08	2.37615E-07	8.534460518
MS4A1	2.184413136	9.758685185	5.996928554	2.65176E-08	2.41959E-07	8.515409791
POM121L9P	1.123561576	6.200372222	5.988400616	2.75848E-08	2.50509E-07	8.47699658
ZBED2	1.186087192	5.757697222	5.985772608	2.79221E-08	2.53016E-07	8.465164502
RPS16P5	1.052568637	6.409912037	5.970304245	2.99913E-08	2.69517E-07	8.395574095
BTNL3	-1.072913465	9.574765741	-5.954472427	3.22652E-08	2.88318E-07	8.324442351
POU2F2	1.1777	7.885202778	5.953823171	3.23619E-08	2.88933E-07	8.321527301
VSIG1	1.672826273	5.032259259	5.948396847	3.31821E-08	2.95106E-07	8.297170307
GALNT12	-1.276813465	9.558546296	-5.941266386	3.42909E-08	3.04836E-07	8.265181075
ANXA3	1.034493103	9.192641667	5.934809798	3.53263E-08	3.135E-07	8.236231791
CXCL17	1.298449754	5.118730556	5.929198123	3.62511E-08	3.20467E-07	8.211083796
CCDC80	1.318238424	8.263566667	5.927406418	3.65514E-08	3.22844E-07	8.203057044
LOC646627	-1.724451067	10.65263981	-5.920941139	3.76553E-08	3.31601E-07	8.174103171
KCNJ15	1.70400312	6.669178704	5.919599247	3.78885E-08	3.3337E-07	8.168095705
FCRL3	1.835416749	6.925311111	5.915220836	3.86593E-08	3.39429E-07	8.148498985
LOC96610	1.225950246	10.23941389	5.914803953	3.87335E-08	3.39936E-07	8.1466335
NAPSB	1.299417241	7.798619444	5.913862686	3.89016E-08	3.41265E-07	8.14242173
TLR1	1.230921182	7.485694444	5.908534951	3.98662E-08	3.48542E-07	8.118588828
LTB	1.153038752	8.982712963	5.900303576	4.14031E-08	3.60908E-07	8.081788449
IKZF1	1.02444844	9.632478704	5.894788222	4.24652E-08	3.69231E-07	8.057145394
CCDC88A	1.014254187	8.282533333	5.893295123	4.27573E-08	3.71301E-07	8.050476134
TREM1	1.746225287	6.666014815	5.888343076	4.37404E-08	3.79359E-07	8.028362915
IL21R	1.098490148	6.690147222	5.883860287	4.46494E-08	3.86755E-07	8.008353375
C21orf96	1.269768309	6.514487963	5.876112338	4.62645E-08	3.98726E-07	7.97378782
IGKV4-1	1.245657143	11.03302222	5.861960581	4.93641E-08	4.22977E-07	7.910713821
BANK1	1.634540558	6.97817037	5.860873147	4.96106E-08	4.24736E-07	7.905870399
CREB5	1.28722775	6.18609537	5.856372204	5.06435E-08	4.32503E-07	7.885828193
GPR84	1.434513136	5.675532407	5.854603774	5.10551E-08	4.35838E-07	7.877955748
REG1B	3.579290969	8.442646296	5.852456496	5.15593E-08	4.39415E-07	7.868398454
NLRP7	1.265966338	8.457549074	5.849304714	5.23083E-08	4.45246E-07	7.85437351
TGFB3	1.099229064	7.428847222	5.846463029	5.29927E-08	4.50329E-07	7.841731803
THRB	-1.246704926	7.268486111	-5.834849491	5.58824E-08	4.72356E-07	7.790100196
SIRPG	1.174729228	8.020928704	5.829311976	5.73142E-08	4.82679E-07	7.765500232
DSE	1.006426929	7.291351852	5.829181993	5.73482E-08	4.82769E-07	7.764922939
CD19	1.590627915	7.38412963	5.809634536	6.26996E-08	5.227E-07	7.678183314
ISLR	1.061149425	7.221881481	5.806873773	6.34939E-08	5.28254E-07	7.665945009
ABI3BP	1.12101757	7.858799074	5.796801833	6.64763E-08	5.51289E-07	7.621322501
CLIC6	1.027924631	7.601702778	5.780963978	7.14464E-08	5.8825E-07	7.551237087
AKR1B10	-1.158827258	10.41032407	-5.778738335	7.21735E-08	5.92883E-07	7.541396295
NAT2	-1.220788834	7.726662963	-5.775749704	7.31612E-08	6.00533E-07	7.528185052
IHH	-1.029283744	7.64125	-5.768849324	7.54927E-08	6.17377E-07	7.497695694
CA2	-1.383571264	10.93605648	-5.766827113	7.61897E-08	6.22337E-07	7.48876419
PTP4A3	1.264695895	7.019635185	5.756752485	7.97573E-08	6.47632E-07	7.444292246
ZNF469	1.045121839	7.228537037	5.749204568	8.25371E-08	6.68887E-07	7.411000828
GSTA1	-1.559916092	7.012467593	-5.747346114	8.3236E-08	6.74287E-07	7.402807342
KCNA2	1.058363547	4.330927778	5.735579207	8.77979E-08	7.06802E-07	7.350962501
KLK11	1.155019869	6.334689815	5.729467533	9.02632E-08	7.25234E-07	7.324056857
MGC12982	-1.237506732	6.468014815	-5.721427692	9.361E-08	7.49207E-07	7.288686076
SATB2	-1.393405747	8.505300926	-5.717532078	9.52752E-08	7.61353E-07	7.271557098
BEST4	-1.509373727	7.40312037	-5.710562767	9.8327E-08	7.84221E-07	7.240928678
XK	-1.041002463	9.568752778	-5.704064275	1.01259E-07	8.05737E-07	7.212387415
ARHGAP29	1.007729392	7.132262963	5.699581496	1.03331E-07	8.20644E-07	7.192709287
IGHV1-69	1.921398522	5.779802778	5.696787813	1.04644E-07	8.29471E-07	7.180450008
ACAP1	1.146724795	7.431398148	5.695163199	1.05414E-07	8.34619E-07	7.173322344
TMEM22	1.142570936	5.940047222	5.69273756	1.06576E-07	8.42842E-07	7.162682373
SIGLEC5	1.113062069	5.590666667	5.682804653	1.11463E-07	8.76452E-07	7.119137508
CCL13	-1.205079639	8.837250926	-5.677554541	1.14134E-07	8.95409E-07	7.096138099
FLJ40330	1.297752545	9.692987963	5.67585693	1.15011E-07	9.01605E-07	7.088703751
FAM113B	1.131186207	6.8816	5.665103999	1.20722E-07	9.42082E-07	7.041641333
SERPINB7	2.084840066	4.859359259	5.64588035	1.31634E-07	1.01875E-06	6.957625578
IL1A	1.371911823	5.712641667	5.629785238	1.41508E-07	1.0838E-06	6.887402336
HNF4A	-1.159446634	9.676487037	-5.594362206	1.65869E-07	1.25224E-06	6.733237326
LOC728342	-1.054385057	8.117234259	-5.579608091	1.77188E-07	1.32942E-06	6.669183532
GFPT2	1.165286371	7.205598148	5.576461978	1.79698E-07	1.34581E-06	6.655537008
FAM167A	1.027944499	6.527775926	5.568368223	1.86315E-07	1.39234E-06	6.620449217
ANKRD9	-1.135185878	9.148235185	-5.560644582	1.92853E-07	1.43444E-06	6.586992235
SLCO1B3	1.529202627	7.107581481	5.558508285	1.947E-07	1.44609E-06	6.577742845
IGF2BP3	1.046442365	6.135538889	5.557003098	1.96012E-07	1.4547E-06	6.571227118
JAK2	1.008784565	6.512612963	5.554782223	1.97964E-07	1.46611E-06	6.561615066
ODF3B	1.007056486	8.031235185	5.554274296	1.98413E-07	1.46891E-06	6.559417037
FCGR2A	1.074030213	10.31051481	5.548283569	2.03786E-07	1.50061E-06	6.533500856
S1PR3	1.300676355	6.448952778	5.546764968	2.0517E-07	1.50919E-06	6.526933778
CALD1	1.05860936	10.94999722	5.542535184	2.09075E-07	1.53463E-06	6.508647673
PRAC	2.090096059	9.941636111	5.541670669	2.09882E-07	1.53945E-06	6.504911174
KIF16B	-1.02589491	9.340603704	-5.530184218	2.20897E-07	1.61322E-06	6.455296723
MCC	1.021465353	5.655118519	5.52397934	2.27081E-07	1.65502E-06	6.428519339
NLRC3	1.122632841	7.714090741	5.517995246	2.33206E-07	1.69342E-06	6.402710669
SYTL2	-1.053984565	8.508942593	-5.511815165	2.39701E-07	1.73657E-06	6.376073168
FAM55D	-1.544185878	9.933396296	-5.508105711	2.43684E-07	1.76295E-06	6.360092643
HNF1B	-1.076145156	8.568448148	-5.504488209	2.47631E-07	1.78899E-06	6.344514064
RASGRP2	1.222252709	7.660730556	5.500219798	2.52368E-07	1.8194E-06	6.326139765
WNT5A	1.156577011	8.49412037	5.496563323	2.56497E-07	1.84529E-06	6.310406051
LILRA3	1.160419376	6.550787037	5.494419507	2.58948E-07	1.86034E-06	6.301184002
TCEA3	-1.055643514	10.91041574	-5.493134561	2.60429E-07	1.86778E-06	6.295657522
PDK4	-1.088141708	9.405650926	-5.491410871	2.62428E-07	1.88075E-06	6.288245173
MX2	1.043854516	7.685268519	5.485383199	2.69536E-07	1.92901E-06	6.262334795
SLC1A1	-1.031066831	8.482256481	-5.471578274	2.86534E-07	2.03163E-06	6.203053838
FER1L4	1.429254023	7.038710185	5.466937771	2.9248E-07	2.07094E-06	6.183145599
EAF2	1.054940066	9.133384259	5.453023391	3.11042E-07	2.18886E-06	6.123508845
ALPK2	1.25300624	6.619418519	5.452077893	3.12344E-07	2.19727E-06	6.119459588
HPGD	-1.066571593	10.11446019	-5.439304976	3.30469E-07	2.3168E-06	6.064796499
INHBA	1.483971264	6.205187963	5.43452895	3.37508E-07	2.36221E-06	6.044375719
PARP15	1.040746305	6.287036111	5.433540806	3.38982E-07	2.37092E-06	6.040152007
CETP	1.232452874	5.538309259	5.426662663	3.49421E-07	2.43733E-06	6.010764266
LOC340340	1.490418062	4.818290741	5.4164485	3.65506E-07	2.54093E-06	5.967162202
NR3C2	-1.014838752	9.774214815	-5.401315912	3.90676E-07	2.69773E-06	5.902650926
MS4A12	-1.734644663	10.74044259	-5.385105376	4.19519E-07	2.88435E-06	5.833659326
MMP28	-1.10205468	7.848286111	-5.379055782	4.30809E-07	2.95462E-06	5.807943025
ST3GAL4	1.050560263	8.036103704	5.379015582	4.30885E-07	2.95462E-06	5.807772192
ALDH1L2	1.019290312	6.107942593	5.371165245	4.45981E-07	3.05103E-06	5.774426102
FAIM3	1.18708243	7.812903704	5.368914296	4.50404E-07	3.07823E-06	5.764869874
KLK1	-1.027944499	9.611024074	-5.36190567	4.64452E-07	3.16899E-06	5.735130145
TNF	1.016062726	6.261575926	5.357397054	4.73715E-07	3.22154E-06	5.716010606
GNLY	1.130545484	8.199698148	5.348386998	4.92769E-07	3.34121E-06	5.677829909
HSD11B2	-1.339500164	10.55646296	-5.339183598	5.13006E-07	3.45938E-06	5.638868453
RNF157	-1.049497701	7.396371296	-5.338379537	5.14812E-07	3.47015E-06	5.635466416
CCRL1	1.1142	6.339983333	5.316489036	5.66443E-07	3.79338E-06	5.542960961
C5AR1	1.1942711	8.519956481	5.306832062	5.90797E-07	3.93985E-06	5.502222898
TBC1D10C	1.016050739	7.815447222	5.296827696	6.17105E-07	4.10336E-06	5.460065137
CDHR1	-1.532785878	7.491512963	-5.278661365	6.67834E-07	4.41365E-06	5.383632936
CALCRL	1.386451724	5.847797222	5.256798387	7.34304E-07	4.80676E-06	5.291853064
FCGR2C	1.053884565	7.987710185	5.254154543	7.42768E-07	4.84832E-06	5.280769588
GPR160	-1.07274532	9.090891667	-5.220750543	8.58261E-07	5.53217E-06	5.141019349
C17orf97	-1.003733662	6.46247963	-5.204788551	9.19466E-07	5.89538E-06	5.074427851
FNDC1	1.238123645	6.908591667	5.20070445	9.35798E-07	5.99451E-06	5.057409072
CXCR1	1.288484893	6.301550926	5.196066269	9.5469E-07	6.10221E-06	5.038091113
ACSL1	1.002186535	8.194574074	5.195803121	9.55773E-07	6.10541E-06	5.036995413
LTBP2	1.030835468	8.783733333	5.193726413	9.64361E-07	6.15265E-06	5.028349563
NR4A2	1.157465846	7.146160185	5.181031921	1.01852E-06	6.47017E-06	4.975544382
NIPAL1	-1.018661412	6.630359259	-5.174258334	1.04862E-06	6.6389E-06	4.947400148
FOS	1.457100821	7.397718519	5.165489939	1.08888E-06	6.86848E-06	4.91100044
FCGR3A	1.540213465	6.90367037	5.163451141	1.09845E-06	6.92464E-06	4.902542242
UGT2B15	-1.739174384	9.160022222	-5.161226014	1.10899E-06	6.9855E-06	4.89331333
FCRL1	1.66235468	8.219633333	5.140675228	1.21115E-06	7.57033E-06	4.808190914
MOGAT2	-1.235201314	8.228281481	-5.138846746	1.22067E-06	7.62753E-06	4.800627213
IGHD	1.205001149	10.2301287	5.132567078	1.25393E-06	7.8117E-06	4.774663179
ALDOB	1.467097373	10.20463796	5.129106757	1.27263E-06	7.92104E-06	4.760364314
CKB	-1.400987192	10.86845556	-5.111271361	1.37343E-06	8.50224E-06	4.686757349
FLJ38028	-1.378313957	6.01552963	-5.097522511	1.4564E-06	8.98624E-06	4.630122438
COL5A3	1.126609031	7.455117593	5.08960495	1.50638E-06	9.26137E-06	4.597550398
CA1	-2.177052053	10.95820648	-5.085119317	1.53543E-06	9.42314E-06	4.579110729
PDZK1	-1.143512808	6.433375	-5.083051727	1.54901E-06	9.50362E-06	4.570614577
CA7	-1.323704433	7.781077778	-5.066963412	1.6587E-06	1.01045E-05	4.504576926
C17orf73	-1.182349425	9.827185185	-5.05021679	1.78092E-06	1.0779E-05	4.435974112
VNN3	1.086932841	5.094499074	5.030294383	1.93777E-06	1.16328E-05	4.354544514
COL6A2	1.104527258	8.597300926	5.022187561	2.00537E-06	1.20195E-05	4.321466314
RNASE2	1.014595731	6.252837037	4.99454389	2.25361E-06	1.34002E-05	4.20892174
ADAM12	1.138818391	5.744181481	4.933771009	2.90903E-06	1.69172E-05	3.962868948
FMO5	-1.292760427	7.402662037	-4.933622004	2.91085E-06	1.69229E-05	3.962268002
TMEM220	-1.012944828	6.026783333	-4.92279494	3.04572E-06	1.76276E-05	3.91863235
PRKAR2B	1.00780936	7.787775	4.888581868	3.51309E-06	2.00847E-05	3.781145537
EPHA3	1.058239737	7.087785185	4.882571771	3.60209E-06	2.05309E-05	3.757056725
MYO1A	-1.036909524	9.16925463	-4.853179248	4.06989E-06	2.28812E-05	3.639522839
CPNE5	1.022547619	7.271137963	4.85029253	4.1189E-06	2.31064E-05	3.628004055
TRNP1	1.035180296	5.572566667	4.828829545	4.50167E-06	2.50426E-05	3.542499191
SELE	1.528252874	6.697225926	4.784037829	5.41494E-06	2.97224E-05	3.364846397
H19	1.047274548	6.988909259	4.777730284	5.55719E-06	3.04546E-05	3.339915742
CDHR5	-1.000899507	9.579272222	-4.760746544	5.95849E-06	3.24042E-05	3.272893848
KLHL14	1.110664204	5.202839815	4.74444015	6.37014E-06	3.43621E-05	3.208691654
GHR	-1.018339245	5.921009259	-4.74410572	6.37887E-06	3.44002E-05	3.207376434
MAMDC2	-1.141534647	6.157701852	-4.737775999	6.54621E-06	3.52198E-05	3.182494812
GLT1D1	1.00082578	5.055039815	4.734635836	6.6308E-06	3.5647E-05	3.170159169
STAP1	1.069597373	7.164162963	4.733740972	6.6551E-06	3.5759E-05	3.166644816
IL6	1.435124631	6.392358333	4.725154256	6.89269E-06	3.68915E-05	3.132944842
CD22	1.415960263	8.54562037	4.71605133	7.15355E-06	3.80901E-05	3.097262846
SPINK4	1.03738243	11.91984537	4.694908589	7.79688E-06	4.11861E-05	3.014561763
IGHD	1.702421018	6.372585185	4.668105556	8.6934E-06	4.53759E-05	2.91007358
TRAT1	1.077178654	5.863212963	4.667610152	8.71088E-06	4.54556E-05	2.908146044
S100A7	1.996610016	7.222789815	4.664934889	8.80584E-06	4.58584E-05	2.897739395
PAX5	1.339159113	6.822019444	4.663289889	8.86473E-06	4.61418E-05	2.891342388
KRT17	1.08437619	6.891115741	4.661297062	8.93658E-06	4.64689E-05	2.883594776
ENKUR	1.087078982	4.624078704	4.600922145	1.14016E-05	5.7887E-05	2.649921404
GPR18	1.021484893	7.916567593	4.581461096	1.23279E-05	6.22065E-05	2.575035789
CR2	1.727654187	7.11445	4.572220318	1.27929E-05	6.42854E-05	2.539552478
HEPACAM2	-1.624314778	7.753252778	-4.562328852	1.33094E-05	6.66051E-05	2.501624267
FAM55A	-1.126744499	9.219235185	-4.510597171	1.63565E-05	8.02005E-05	2.304171509
KLK6	1.210649918	5.388364815	4.495239486	1.7384E-05	8.48155E-05	2.245849016
FAM129C	1.707134483	8.986191667	4.446097764	2.11081E-05	0.000100975	2.060146227
UGT2B17	-2.373620197	9.480702778	-4.426099646	2.28345E-05	0.000108086	1.984978189
TTLL6	-1.034326601	7.372263889	-4.382681617	2.70641E-05	0.000125911	1.822590839
FCRL2	1.054372414	7.931722222	4.36632561	2.88455E-05	0.000133058	1.761707481
OSM	1.244191133	6.294722222	4.349758342	3.07649E-05	0.000140842	1.700200268
GPR110	1.079710181	6.12020463	4.34049131	3.18916E-05	0.000145483	1.665867298
CLEC4D	1.195956322	5.022409259	4.320495144	3.44597E-05	0.000155834	1.591960073
IGLV4-60	1.335618227	8.714852778	4.298030958	3.75822E-05	0.000168499	1.509218235
ERAP2	1.071686371	9.523798148	4.274072914	4.1212E-05	0.0001833	1.421310899
SULT1C2	1.414216256	6.831058333	4.243248729	4.63803E-05	0.000204218	1.308724602
CLDN18	1.182327258	6.354539815	4.230178766	4.8755E-05	0.000213534	1.261161835
EPN3	-1.02841445	7.643607407	-4.211116844	5.24289E-05	0.00022822	1.19198226
INSL5	1.717290805	9.127406481	4.201674717	5.43458E-05	0.00023567	1.157797948
NRCAM	1.145871921	5.730011111	4.196713273	5.53799E-05	0.00023965	1.139857633
HOXB13	1.369231199	6.947053704	4.190745066	5.66488E-05	0.000244424	1.118297131
CMTM2	1.014655829	6.385775926	4.18608745	5.76584E-05	0.000248106	1.101486577
SOSTDC1	-1.061176847	6.842658333	-4.169674958	6.13557E-05	0.000262319	1.042357125
ANXA13	-1.001119048	8.06979537	-4.141856131	6.81477E-05	0.00028837	0.942517967
GAS1	1.547815435	5.10377037	4.133469369	7.0333E-05	0.000296401	0.912513803
ADCYAP1	1.30286092	5.496893519	4.105947902	7.79863E-05	0.000324458	0.814365145
SERPINB3	1.479146798	4.480811111	4.087055406	8.36954E-05	0.000346055	0.747266801
CAPN9	-1.013806404	7.460475	-4.062447302	9.17342E-05	0.00037458	0.660209126
TCL1A	1.559442857	7.697108333	4.050900993	9.57561E-05	0.000388618	0.619494184
TFPI2	1.423136617	6.010953704	4.049492318	9.62582E-05	0.000390502	0.614532713
LOC100127940	1.032121511	5.281574074	4.021554831	0.000106752	0.000428357	0.516397572
FCRLA	1.030175698	7.595668519	3.987497663	0.000121027	0.000479578	0.397446625
PPY	1.492893432	6.606699074	3.960892075	0.000133431	0.000522605	0.305045304
HAPLN1	-1.013506404	8.041983333	-3.929459451	0.000149651	0.000577581	0.196475423
FOSB	1.223868473	7.074208333	3.917729877	0.000156173	0.000600282	0.156127032
SPRR1B	1.614813465	5.174331481	3.917084408	0.000156539	0.000601355	0.153909324
NPTX2	1.114138095	7.84189537	3.832128616	0.000212668	0.000786798	-0.135572148
IL11	1.137111658	5.645268519	3.668184132	0.000379334	0.001307082	-0.680440538
TFF2	1.092038752	6.955074074	3.50681199	0.000659417	0.002120597	-1.198558764
SCGB2A1	-1.114972085	8.155918519	-3.403482712	0.000931231	0.002864353	-1.520568051
HOXD13	1.053171264	6.366521296	3.211059723	0.001737602	0.004942368	-2.099350404
CD177	-1.170319704	9.642313889	-3.051786112	0.002856691	0.007604452	-2.557313888
GLDN	1.083661741	8.454425926	3.01742038	0.003172808	0.008310848	-2.653562721
LOC100287927	1.022730542	8.396713889	2.918002095	0.004278269	0.010727126	-2.926797715
BTNL8	-1.19677422	8.740217593	-2.894542699	0.004586248	0.011392735	-2.990133751
NCRNA00185	-1.071339245	6.670314815	-2.381836706	0.018956864	0.038141099	-4.262210572
RPS4Y1	-1.689735961	9.397466667	-2.264713199	0.025504893	0.049039461	-4.521765689
