# Supplementary material for: Integrative analysis of single-cell and microarray data reveals SPI1-centered macrophage regulatory signatures in ulcerative colitis
Source: Front Genet. 2025 Sep 5;16:1617834. doi: 10.3389/fgene.2025.1617834 (PMC12446007; doi:10.3389/fgene.2025.1617834)
Supplement: Supplementary file 3 [file DataSheet2.zip › TableS4.csv]

Gene	MM	GS
ABCA6	0.609824131383943	0.277499462002168
ABCB4	0.662269575958139	0.280186225844471
ABCC1	0.734318418961144	0.519471822173215
ABCD2	0.566751558147166	0.289073565511229
ABI3	0.730229426977362	0.479421306662904
ABI3BP	0.63550829713027	0.474220768237922
ABL2	0.648850668779559	0.337249620018987
ABLIM3	0.725446151155065	0.41519505988687
ACAP1	0.808374878199713	0.459257848114198
ACOT9	0.657274774557299	0.569267000715366
ACRC	0.615241851953282	0.284113971438086
ACSL1	0.70743127680496	0.43240941028502
ACSL4	0.838325089454165	0.589182575862803
ACSS3	0.536670242621889	0.321980397668577
ADA	0.799469239875767	0.501551666000081
ADAM12	0.761063097359023	0.437252378338641
ADAM19	0.908236044526945	0.654072154054409
ADAM8	0.868240421951345	0.500013398420651
ADAMTS1	0.654948161374737	0.692027287446873
ADAMTS12	0.806003776770183	0.509428377938172
ADAMTS14	0.553314651798222	0.311730226700103
ADAMTS2	0.574203363191406	0.280437068400354
ADAMTS3	0.821325499256872	0.566747045162349
ADAMTS5	0.574703793036089	0.460296655001845
ADAMTS6	0.829715685523893	0.595111872305905
ADAMTS9	0.805806227076322	0.666728454371412
ADAMTSL4	0.6127790295211	0.383614512762215
ADARB1	0.713396268413313	0.374140643964801
ADCY3	0.667820062788847	0.604153294568754
ADCY4	0.579018339318774	0.401117539235483
ADCY7	0.750592006278868	0.547588424132599
ADCYAP1	0.650677151702565	0.369154152071869
ADORA2A	0.900944225489313	0.56036239738506
ADPRH	0.82493173970915	0.488619361429287
ADRB2	0.570477065276212	0.217353705020251
ADRBK2	0.784813034632916	0.518375578107914
AEBP1	0.721418215298229	0.500741792484263
AFF3	0.542081132495032	0.240461281271677
AG2	0.74295013756897	0.416627995465076
AGT	0.550447983030162	0.568752724313621
AHNAK2	0.665043253564794	0.515829474636409
AICDA	0.530562687808151	0.262639076759443
AIF1	0.739277445008628	0.512875752851716
AIM2	0.91179722464686	0.620430822628627
AKAP2	0.888843000380882	0.621344773155508
AKIRIN2	0.500696602292121	0.457584814260191
AKNA	0.767303663226093	0.46374122870969
AKR1B1	0.813175030479927	0.464005452118872
AKT3	0.781749434990779	0.420139732309621
ALDH1L2	0.727156850057132	0.458474286342974
ALDH8A1	0.501607083434096	0.202604839168082
ALDOB	0.568387801165201	0.463679127874081
ALOX5	0.76732205061747	0.356768630001556
ALOX5AP	0.50922663388794	0.270888903143195
ALPK2	0.847043915270805	0.459754770132655
ALPK3	0.54719521289513	0.404613884468798
ALPL	0.728490760352186	0.424871848616461
AMICA1	0.733919893644955	0.45160667705743
AMIGO2	0.630015946373033	0.258042030691235
AMOTL1	0.814905351371026	0.497041795404778
AMOTL2	0.638711704305221	0.557267880273617
AMPD3	0.812298124779778	0.457650731733016
AMPH	0.594953910038645	0.364456268529811
ANGPT2	0.791677217469284	0.584573753321819
ANGPTL2	0.838683059267043	0.633329777760466
ANGPTL6	0.693335320127615	0.34993153876649
ANK2	0.620628523017561	0.288450988048045
ANKDD1A	0.770932233722148	0.543175109979196
ANKRD29	0.716007022228261	0.453143533993495
ANKRD35	0.530033862763754	0.301074317174453
ANKRD44	0.635028903485918	0.404316187983744
ANKRD55	0.700365827596022	0.371942906724689
ANP32E	0.694720406500025	0.526014472142727
ANTXR1	0.685265037025794	0.469053082660762
ANXA1	0.753390576796033	0.730871098566579
ANXA6	0.898848280313188	0.665215385717228
AOX1	0.697010589255891	0.275482559004832
AP1M1	0.629251700624283	0.288559283283501
APBA2	0.890413658960989	0.568342627560078
APBB1IP	0.884954089212195	0.485656464297393
APCDD1	0.603964990472343	0.6137171380193
APLNR	0.793173215518664	0.589651681213539
APLP1	0.658059611298959	0.415431186587102
APOBEC3F	0.518180871091933	0.458133273109619
APOBEC3G	0.8877002437424	0.633434630000394
APOC1	0.600930766459743	0.434323221128375
APOC2	0.550362521514496	0.368910364675039
APOL3	0.827030319414502	0.679669390101822
APOLD1	0.628544656104184	0.455608473746678
AQP3	0.614148088843049	0.74191958089668
AQP5	0.509880359012977	0.282148937681429
AQP9	0.851751065175921	0.622097443364621
ARHGAP15	0.866502335243492	0.55638541396321
ARHGAP22	0.584969886387659	0.371712451558683
ARHGAP23	0.873208196894044	0.626255839003764
ARHGAP24	0.827557114592996	0.603741205857735
ARHGAP25	0.928364893068308	0.579724233268442
ARHGAP28	0.534494369572279	0.354662217452002
ARHGAP29	0.653313625915392	0.45449485856084
ARHGAP30	0.882635493338049	0.558078730851478
ARHGAP31	0.552332125261957	0.377418267404264
ARHGAP9	0.899955809222523	0.520908285658627
ARHGDIB	0.906280460812738	0.68135867458
ARHGEF10	0.680895372770561	0.480503249670075
ARHGEF15	0.628448515578417	0.450572358835109
ARHGEF17	0.552545668001672	0.306736271339893
ARHGEF3	0.867344682905096	0.763995677416082
ARHGEF6	0.896025442779247	0.567152850046862
ARID5A	0.814804829649168	0.560270049705366
ARID5B	0.783594004097996	0.524311331218862
ARL4C	0.867005043600126	0.637230972875347
ARMCX2	0.691468062516892	0.512791615424319
ARRB2	0.598941404055264	0.346944730385093
ASAM	0.786985596233573	0.488509001401414
ASAP1	0.903565856319897	0.589547506195263
ASAP1IT1	0.60191400043863	0.448324118763789
ASPHD2	0.619854887723563	0.661734098304225
ATF7IP2	0.53745191925717	0.424021086439339
ATHL1	0.526885613443792	0.263758356769263
ATM	0.777837945381072	0.526182104515378
ATP10A	0.588791642645127	0.247025727258789
ATP11A	0.806503010703614	0.595809878725153
ATP11C	0.545810441617228	0.364666574310918
ATP2B4	0.684044390429848	0.383564040567887
ATP8B2	0.741138538835003	0.53615945686456
ATP8B3	0.835021351458851	0.584369331124281
AXL	0.515249819397396	0.261852231349945
B3GALNT1	0.729692479021933	0.428251238112045
BACE1	0.803250201207236	0.581607972996887
BACH2	0.648394033979514	0.287066004535496
BANK1	0.791865624375362	0.487207747008999
BASP1	0.905749276689949	0.593568126536426
BATF	0.756100661355282	0.447469586324491
BATF3	0.821881365388191	0.56998194279887
BCAS4	0.577756089723119	0.222402303224328
BCAT1	0.872172824325132	0.510050067806109
BCL2A1	0.870854316372339	0.664347761993852
BCL6	0.921960313917367	0.551347141276134
BCL6B	0.720774708211726	0.395746443866608
BCL9L	0.666158750573097	0.53128748840492
BEND4	0.636590439712262	0.292495564998208
BFSP2	0.626551018355032	0.369845046714431
BGN	0.864396874314399	0.634042050391726
BHLHE22	0.880129436117458	0.568517053162759
BHLHE40	0.59279972903972	0.658656278417303
BICD1	0.725769825027033	0.487502718910678
BICD2	0.735280266535641	0.246256995398531
BIN2	0.733130329263259	0.398995116425757
BLK	0.655789867100329	0.35163409957634
BLM	0.644747532858708	0.415133178114592
BLNK	0.625581825177701	0.303698691147077
BLVRA	0.900352667944404	0.630591088683427
BMP7	0.702413298380727	0.60265545311786
BNC2	0.793561678064556	0.632540493656514
BNIP3	0.608177874635499	0.410013721211005
BOC	0.618909128135626	0.321560081388372
BST2	0.591338275093859	0.455109140905722
BTBD11	0.753563996233429	0.457612004582808
BTBD12	0.550287213270929	0.26531665051833
BTG2	0.84716008269607	0.652564802571105
BTK	0.867156310415074	0.547858614048283
BTLA	0.620081689191756	0.281353942922922
BTN1A1	0.668584864137211	0.357698276604702
BTN2A2	0.841517083215842	0.592328534703129
BTN3A1	0.653711931775153	0.560887063800813
C10orf10	0.603895929011617	0.536674262670566
C10orf128	0.792463160447281	0.480224132345538
C11orf21	0.518504928794592	0.245402633746571
C11orf84	0.569766162582991	0.473438890258331
C11orf95	0.74071958674304	0.365706887817192
C12orf23	0.558657291794973	0.663458718823614
C12orf24	0.618658123322723	0.43823041961912
C12orf35	0.665546231770697	0.451027217057977
C13orf15	0.850405266168764	0.635540747065211
C14orf132	0.638939851010753	0.370498314970275
C14orf139	0.770994508286907	0.434498484424841
C14orf145	0.827671258571123	0.570889820213448
C16orf45	0.670271891642571	0.38240621500241
C16orf54	0.792085265006409	0.489966231928682
C17orf60	0.536658822980556	0.379734094511535
C17orf62	0.701937113805978	0.39430374814701
C17orf67	0.527514974017692	0.261016268832831
C17orf68	0.564560306766804	0.269962023153959
C17orf72	0.70478624097521	0.430210720963422
C17orf96	0.86555696928453	0.602712400238553
C19orf28	0.551689076514614	0.337926796932043
C19orf59	0.637755269130033	0.29339478195335
C19orf66	0.511797821299165	0.354124948123558
C1QTNF1	0.505878437595633	0.398763373082267
C1R	0.898768266363248	0.648262210463837
C1RL	0.603776022872614	0.493975431594237
C1S	0.936015752462062	0.708286329212239
C1orf162	0.695246596336153	0.327392982675261
C1orf216	0.810048935155795	0.595995241654403
C1orf228	0.617619455857032	0.271100248995566
C1orf38	0.910676165928264	0.637455101904142
C1orf54	0.710662684176105	0.501049716864951
C20orf103	0.590992640314946	0.324253834752421
C20orf107	0.765618333245084	0.36129569575442
C20orf160	0.676875912824396	0.363089216153345
C20orf194	0.598320387349493	0.243730754112267
C21orf7	0.715700819467553	0.365120004794486
C21orf96	0.74978758002402	0.500251276821556
C22orf37	0.77857533143647	0.461495225828294
C22orf9	0.672614750239329	0.450994629196016
C2CD2	0.775939734270342	0.471114398439591
C2orf27A	0.520931414279986	0.287537346840343
C2orf74	0.74450728566364	0.402917272204629
C3	0.849432227283865	0.665579145016442
C3AR1	0.65296333084048	0.455842835723262
C3orf34	0.660583960038183	0.530587112400769
C3orf64	0.752318541183378	0.485334219115847
C4A	0.796389214712088	0.528473042167571
C4BPB	0.674107305234859	0.720460630090225
C4orf7	0.749103703505133	0.4987255730238
C5AR1	0.815106469817137	0.436757616342944
C5orf20	0.595361127218829	0.406804812237081
C5orf39	0.647033898241896	0.338953393287534
C6orf145	0.670129080171191	0.413087528043642
C6orf204	0.775567433100483	0.4192802516759
C7orf23	0.505855691213341	0.312928973750202
C9orf109	0.539357418280131	0.292750624554097
C9orf25	0.664757954588562	0.414511518297568
CA5B	0.643579728898944	0.338674842800108
CACHD1	0.527813301868655	0.330073431008305
CADM1	0.778555678643993	0.5022080447045
CALCRL	0.655449097739987	0.452940819360129
CALHM2	0.690573825529959	0.461879924047099
CAMSAP1	0.518423076703627	0.3227507850941
CAMSAP1L1	0.607479638982687	0.414735117767983
CAPN14	0.53938315423278	0.447335466439071
CARD16	0.509799582061714	0.573118810373603
CARD6	0.827279820582642	0.649004390090885
CARD8	0.770771519732916	0.473241882816352
CASC1	0.507722589290928	0.291180179863701
CASP4	0.816960562876151	0.665493963061574
CAV1	0.732287377385669	0.541642607055141
CAV2	0.70270784014519	0.48298651584732
CBLN3	0.701029540610337	0.46189131323852
CBX4	0.698255206329007	0.60723037359212
CBX6	0.779657641706391	0.408928804405853
CC2D2B	0.69916347242001	0.398246906953129
CCBL1	0.63642842952912	0.273684090646231
CCDC102B	0.620708473762894	0.522293580652713
CCDC109B	0.711599430558972	0.597664453000282
CCDC141	0.533869901448414	0.294959120186357
CCDC163P	0.611788558921005	0.372157021363148
CCDC3	0.847283029294337	0.552170176440135
CCDC64	0.503056489706218	0.234975442809903
CCDC69	0.894880581949093	0.53405530414713
CCDC80	0.713067842662218	0.484101565240807
CCDC88A	0.797756638132416	0.461969654243061
CCL11	0.5784656797362	0.66396495637247
CCL18	0.675597234211115	0.607285285740343
CCL19	0.720290743889116	0.509631306305373
CCL21	0.744488600407472	0.52152097267097
CCL22	0.850946319856058	0.567538167935624
CCL3	0.749848979335469	0.537312862211925
CCL4	0.73374941648394	0.571297316431411
CCR1	0.776447472043136	0.423096214413758
CCR2	0.628323326425074	0.408310587696075
CCR5	0.669667874652803	0.380638896296805
CCR6	0.734535304873062	0.57466588581999
CCR7	0.810613752882974	0.510208788449859
CCRL1	0.525486927219396	0.455383026216196
CD109	0.661419770892832	0.290416790818616
CD14	0.599986601233706	0.42298072580064
CD163	0.556767074731913	0.402662202779072
CD180	0.873972499899917	0.533909186082079
CD19	0.829183140761195	0.474260543453824
CD1A	0.642509294156557	0.39836704574176
CD1C	0.762812805608539	0.514065720922129
CD1D	0.585660254905932	0.415634041572342
CD2	0.795943623933333	0.573145271298511
CD22	0.750892502901034	0.399092527321116
CD226	0.553518421074079	0.243776923656818
CD247	0.733782301381304	0.406842845404765
CD248	0.658006746969491	0.410686085373114
CD27	0.785249592872043	0.526841281595393
CD276	0.554792908239153	0.523006570613989
CD28	0.820422686355477	0.487588319309539
CD300A	0.706648757570022	0.558583120071764
CD300LF	0.628855177402597	0.453955940269913
CD34	0.728864127276278	0.598050791623159
CD37	0.836190873874895	0.531448105147157
CD38	0.858298799829949	0.56753920396534
CD3D	0.777252727297799	0.498843644655844
CD3E	0.684969872237746	0.41788006624922
CD3G	0.622896422651067	0.447595524302967
CD4	0.809025751062807	0.502137464763196
CD40	0.898144181190444	0.636708692892873
CD40LG	0.50095394136877	0.22570738876346
CD44	0.885090799956162	0.703308413248617
CD5	0.807431983229739	0.593942879379815
CD52	0.790783225154551	0.470409612823997
CD53	0.873470672120332	0.572066055485819
CD55	0.737140194396225	0.734589997888179
CD6	0.678419023452438	0.40313795094408
CD69	0.707219565408666	0.501566607575774
CD72	0.807135368495256	0.528636751976565
CD79A	0.860181833205406	0.606983568131054
CD79B	0.849881430674374	0.488124909903415
CD80	0.815955610808207	0.600021126572586
CD82	0.640448289362025	0.502259088620898
CD83	0.821256976346417	0.532398042911762
CD84	0.817543044096006	0.556943695791639
CD86	0.806368929967009	0.573106032311759
CD93	0.888799387200562	0.6329658373929
CDC25B	0.779621963334043	0.628866589572659
CDC42EP2	0.598214589357741	0.510552816101615
CDH11	0.73118978998684	0.665417308934222
CDH13	0.526901330589646	0.36930755642164
CDH3	0.756299711825111	0.763242859020605
CDH5	0.805731952094995	0.594069517124407
CDH6	0.661806708350129	0.516492608190336
CDK14	0.865484995978364	0.419121495001655
CDK5R1	0.650596312222181	0.360617579826739
CDKN2A	0.527615036449172	0.343840601704412
CDR2L	0.689103892538796	0.521282084335487
CEACAM4	0.609531441986717	0.448823511569935
CEBPB	0.748158556655432	0.577558481158361
CEBPD	0.505334726959848	0.453474712084671
CECR1	0.800341335893554	0.528753061160256
CECR6	0.552102990325194	0.220533042119076
CELSR1	0.566180523968518	0.64046346744223
CENPO	0.735044420140369	0.579406366958228
CEP110	0.737537726631174	0.506458665090484
CEP135	0.678071821445065	0.526511024424791
CEP170	0.800166536407601	0.607091067225725
CERCAM	0.651253166508967	0.344677523873849
CETP	0.663614753242837	0.475886564455549
CFH	0.832329364935319	0.649273180642448
CFHR2	0.741883229739255	0.593345118447965
CFI	0.703385189415651	0.633823134185521
CFLAR	0.647053699469657	0.565208607328979
CFP	0.862752731696237	0.660811254920903
CH25H	0.687715020761703	0.629307080368945
CHAC1	0.567503024078557	0.53580114841989
CHI3L1	0.881959321819321	0.759322729672701
CHI3L2	0.909496659176562	0.576125045323031
CHN1	0.885565433435152	0.616170611887582
CHRD	0.509548001356589	0.226304284949304
CHRDL2	0.880375164612126	0.555537281962818
CHST10	0.653047125020729	0.252208715489048
CHST11	0.915694333529482	0.671403935003836
CHST12	0.623286604227436	0.354586357727072
CHST15	0.915002616605802	0.572856010321401
CHST2	0.941622244752389	0.694940070450846
CHST3	0.816178469844894	0.65049904751746
CHST4	0.551877079785244	0.292273553037044
CHSY1	0.794910190515178	0.51922733345993
CHSY3	0.638961061882817	0.455993003057763
CIITA	0.818205935311599	0.596365644911072
CLCF1	0.744841188689677	0.513278595551027
CLCN4	0.615697382990653	0.590444592817033
CLDN1	0.58578518336125	0.634606161413506
CLEC12A	0.522609050098447	0.469630545307023
CLEC14A	0.734938529466473	0.485988089489845
CLEC1A	0.876487321654766	0.641117144352459
CLEC2B	0.819792490805951	0.578413929087814
CLEC2D	0.650321234202955	0.314081999205178
CLEC4A	0.613084304884238	0.418836499676306
CLEC4D	0.702792861611668	0.405023847463703
CLEC4E	0.827474212741739	0.60179719601477
CLEC5A	0.76474897539666	0.512396719664644
CLEC7A	0.740580858240333	0.558143448497533
CLECL1	0.536030596868038	0.225943767628964
CLIC4	0.617865308503233	0.420649939013197
CLIP3	0.732398536685573	0.459934789579594
CLLU1	0.721732891347819	0.330115797446458
CLSTN3	0.652789926618559	0.471413239350039
CLU	0.839461897482462	0.579660652776197
CMKLR1	0.584909301072169	0.409670836634994
CMTM2	0.693610078334816	0.356460142937025
CMTM3	0.778130307686771	0.4151753993882
CMTM7	0.794966728235389	0.530109142877877
CNRIP1	0.713898599221361	0.456711521879903
CNTNAP1	0.705372626213132	0.445010210020606
COL12A1	0.74336503873821	0.555995045580402
COL14A1	0.787258591906625	0.59012991168568
COL15A1	0.779050451387516	0.600100958601131
COL18A1	0.807174063102083	0.511251745678249
COL1A1	0.674986003293648	0.595928392764163
COL1A2	0.821997036404868	0.669915005692453
COL22A1	0.69294084812542	0.295136147450829
COL23A1	0.692834926106125	0.447857169568675
COL4A1	0.869883931148311	0.727469235325724
COL4A2	0.786927484393581	0.487280266316587
COL4A4	0.777047769348167	0.363770820446119
COL5A1	0.594168594487442	0.456417904183557
COL5A2	0.829056093722615	0.664940569005927
COL5A3	0.737715888126833	0.419698263346622
COL6A1	0.727086566564534	0.51187187191439
COL6A3	0.874372799310142	0.768876517935271
COL7A1	0.743082702001467	0.364414119517372
COPS8	0.529192638740686	0.329816838663485
COPZ2	0.627069104795654	0.49512457632348
COQ10A	0.783949203922427	0.450071377733162
CORO1A	0.850187831927784	0.562278698668419
COTL1	0.786502324606599	0.597530428473371
COX4I2	0.548892662242524	0.318697447924265
CPA3	0.573102813945334	0.407606225648001
CPNE5	0.702126129410474	0.406882276282125
CPT1C	0.532046073077081	0.224285395908794
CPXM1	0.811875974937467	0.648388225536926
CPZ	0.738191675486784	0.521304271220807
CR1	0.906926699582578	0.584897966043595
CR1	0.653392777151518	0.375536726663418
CR2	0.694418638210702	0.393336921490165
CRABP2	0.557036531821258	0.207634659315461
CREB3L2	0.624063437406531	0.653462623555789
CREB5	0.80743327287952	0.491465586902235
CREM	0.779942945337325	0.532607303403136
CRISPLD1	0.651571565520243	0.378172184335772
CRISPLD2	0.538527307517435	0.304954183055636
CRLF2	0.55635340048965	0.29988467564051
CRNDE	0.672003985675244	0.510249239525636
CRTAM	0.649567585335736	0.467378805694512
CRTC3	0.749278471361095	0.551844590073623
CSDC2	0.51108924146581	0.249358195091818
CSF1	0.514687751692925	0.541001951069457
CSF1R	0.682450748482219	0.47317665973193
CSF2RA	0.609654113086472	0.341382871248179
CSF2RB	0.854936863153132	0.541889609826223
CSF3	0.648290371141315	0.30200718011606
CSF3R	0.817555487424004	0.579007032742749
CSGALNACT1	0.778363908653922	0.500241618234072
CSGALNACT2	0.889427404899407	0.63015752861259
CSGALNACT2	0.630298301054379	0.487698138889767
CSMD2	0.735245630465831	0.328723769456766
CSNK1E	0.517549133975452	0.381127457010684
CSRP2	0.895745096391611	0.612523182935051
CST7	0.872480862195384	0.631365018186269
CSTA	0.793860771337617	0.51053112800783
CTHRC1	0.875131879163811	0.567722195808971
CTLA4	0.911053842572558	0.721689416188128
CTPS	0.607528328010758	0.54418882230876
CTSC	0.768695781969654	0.597144176803703
CTSE	0.523755564296245	0.640039949194624
CTSH	0.910519034160989	0.652300059067779
CTSK	0.91058044665827	0.733592370996175
CTSL1	0.776386480590565	0.491820623248758
CX3CL1	0.752709724260157	0.679382815430211
CX3CR1	0.584739321084213	0.398092092982964
CXCL1	0.831209464779488	0.81368278393935
CXCL13	0.825646436813927	0.577332990775276
CXCL2	0.698413397140803	0.727798832569593
CXCL3	0.694438905344781	0.763198874087325
CXCL5	0.734248883760031	0.509075567280983
CXCL6	0.830314848291638	0.639616479606652
CXCR1	0.78475064187759	0.444026092316479
CXCR2	0.799451799429046	0.549935941137289
CXCR4	0.884923609901512	0.659839007729698
CXorf21	0.530995428961874	0.256476252733411
CXorf36	0.522149481817341	0.286678596615112
CXorf65	0.743435821393868	0.534329318950377
CYAT1	0.745584412181212	0.61232881231919
CYBB	0.785407894579276	0.566858702768252
CYFIP2	0.527999176423145	0.216994168152676
CYGB	0.525868877282112	0.391838623045407
CYLD	0.660137195744761	0.475886194119448
CYP27B1	0.683850227592684	0.498709600425074
CYP27C1	0.691282195207272	0.420521003170761
CYP7B1	0.762445594847372	0.419746359103634
CYR61	0.755428243281121	0.691613545639637
CYSLTR1	0.744455088464755	0.477949999144219
CYTH4	0.824679352305164	0.49376295458276
CYTIP	0.894716705755521	0.584059532640675
CYYR1	0.787524251531693	0.633073937630031
DARC	0.78792137038836	0.555753187731702
DAZL	0.628804272247928	0.31574726748412
DBN1	0.746779056380345	0.522443226581356
DCBLD1	0.619836651343108	0.420356539989782
DCHS1	0.703430863398928	0.468451168992288
DCN	0.760931185171936	0.52142859786525
DDB2	0.653348115945112	0.381058241411015
DDHD1	0.75880587939301	0.59173280260111
DDIT4	0.678258407692079	0.588842268294697
DDR2	0.866373181581881	0.529938055724901
DEF6	0.69299240608435	0.390946814384101
DEF8	0.648980374924026	0.507046862223098
DEGS1	0.871392997478184	0.668880984676546
DENND1C	0.740354658028877	0.383707774629224
DENND3	0.698299142580809	0.263360145490164
DENND4A	0.601876013995034	0.341442487689023
DENND4B	0.644438203722431	0.381908770273793
DENND5A	0.915141502180164	0.643502567430871
DENND5B	0.614216314931427	0.32792578685806
DERL3	0.779718380721114	0.587811343324212
DFNA5	0.807956111678989	0.46685623761443
DIO2	0.691336406043911	0.311440280930007
DISC1	0.573806553497017	0.343348166823565
DKFZp667F0711	0.596340739002362	0.240015018343272
DKFZp686L14188	0.503690816867789	0.352567488852672
DKK3	0.814805334745889	0.475947720404711
DLC1	0.738573310257261	0.395242586519004
DNAH17	0.522590906587331	0.314185247645147
DNAJB11	0.560045053609416	0.617547449953399
DNAJC10	0.687184943679609	0.709523711091225
DNM1	0.586250677060264	0.338931540204128
DNMT1	0.680911566347042	0.474106780079973
DOCK10	0.672452280890144	0.413683352062283
DOCK11	0.907951314476536	0.641757412084654
DOCK2	0.859303813528649	0.54963790813313
DOCK4	0.693995079235633	0.51650369572452
DOCK8	0.837669067990286	0.51066997189756
DOK2	0.611259615175985	0.436521034560315
DOK3	0.914505031167263	0.569282467518914
DOK5	0.603333836625534	0.296736201869246
DPEP2	0.810770045968591	0.42112348266471
DPT	0.603846002584881	0.302693085920582
DPYSL3	0.828193329923478	0.541570105937968
DRAM1	0.908838523757699	0.694957325364853
DSE	0.651626097394609	0.475966244656888
DTX1	0.580358568753258	0.331948892950308
DUSP14	0.798109122723444	0.539147468142533
DUSP2	0.680446687926605	0.399072147960349
DUSP22	0.725680530903955	0.422184969719924
DUSP4	0.81010669550936	0.664674423956653
DUSP7	0.690717495345886	0.67814463828245
DYNC2H1	0.626602309468031	0.407146312527222
DYRK3	0.610935280348749	0.295488798432954
DYSF	0.89309593737809	0.639932050980647
DZIP1	0.807131414253208	0.530132849572746
DZIP1L	0.585579911977598	0.364951426152576
EAF2	0.674560935737508	0.47119007590903
EBF1	0.803579669938666	0.523655461505748
EBI3	0.721588821127054	0.434642890648553
ECM1	0.613948141624112	0.425425142186814
ECM2	0.578876818855697	0.366203131191109
ECSCR	0.869924578931037	0.706133067956804
EDNRA	0.787086449341164	0.591500354714182
EDNRB	0.548919637893782	0.282836483409316
EFEMP1	0.657059895276617	0.533640589344147
EFEMP2	0.747389968687725	0.537384182674671
EFS	0.55566911010335	0.286934182643476
EGFL6	0.838940529525305	0.551091973885549
EGFLAM	0.752517812523977	0.501951075676853
EGOT	0.562228115154704	0.36686874140476
EGR1	0.654395154253643	0.573715006616081
EGR2	0.726675542337583	0.482817286493779
EGR3	0.794614432004049	0.572994088170434
EHD2	0.74609108927662	0.536148069079639
EHD3	0.873312681226226	0.522781756914362
EID2B	0.578437394395925	0.296751879247117
EID3	0.795462248522819	0.582212453649989
EIF2C3	0.669098414364671	0.423811976232991
EIF5A2	0.657232149565745	0.700394030458732
ELFN1	0.68781426510994	0.384959729317239
ELK3	0.91971814657825	0.734981740199112
ELK4	0.633664498143329	0.459840599615351
ELL2	0.870548157744816	0.708158118489001
ELMO1	0.808345214259816	0.608637170672912
ELMO2	0.770072004171232	0.608006440736665
ELOVL2	0.692605929194628	0.326450238747634
ELOVL5	0.743973376697775	0.535758164665505
ELTD1	0.863145566358465	0.634727084763143
EMB	0.720160643091527	0.614297751695452
EMB	0.551442054833371	0.352472900168753
EMCN	0.57458074999458	0.362575949670548
EMILIN2	0.726802741822169	0.548001895275483
EML1	0.840335470229047	0.570576537710934
EMP3	0.879068203259671	0.576116606281853
EMR1	0.702059419729505	0.526078297934979
EMR2	0.846842761489859	0.670273726904306
EMR3	0.680840872689096	0.48324010596105
ENAM	0.602092638953442	0.379975590368326
ENG	0.756541794392619	0.47826014050367
ENO2	0.780686515912477	0.384608156459546
ENPP2	0.755379906100359	0.500988124505688
ENTPD1	0.919710130057053	0.590130954664767
EOMES	0.814969549042367	0.658716539316296
EP400NL	0.737355009863358	0.440055778836551
EPHB6	0.573717030542783	0.201797270310608
ERC2	0.631731260126946	0.297754615325428
ERCC4	0.53931987659907	0.507010058149596
ERG	0.694808618957226	0.631743865988141
ERMN	0.762860626588966	0.422019836814152
ERN1	0.655603713130525	0.46861867026519
ERO1LB	0.741306601749435	0.460444187610896
ESAM	0.701769879342889	0.634368876090557
ETS1	0.704761816965722	0.446116747812088
ETV5	0.705071520199739	0.329929960366591
EVC	0.664617797639791	0.3301194149043
EVI2B	0.690867300924297	0.517253101821193
EVL	0.813278795821664	0.480437353072219
F2RL2	0.676039312737953	0.665301877921926
F3	0.533031432179331	0.610088294748987
F5	0.837773772671731	0.53046974484152
FADS1	0.767743949883944	0.586172965242747
FADS2	0.53976125470281	0.431423854554728
FADS3	0.788241691590485	0.398366464508135
FAIM3	0.800259631060459	0.440449646378901
FAM101B	0.627851835196016	0.264197057532559
FAM113B	0.857003874042647	0.46481404643496
FAM117A	0.766496948857112	0.429830731498596
FAM120C	0.699922180180896	0.300829354498908
FAM126A	0.830614483778493	0.527026556840486
FAM129A	0.877154083903501	0.478749481605358
FAM129C	0.725809919224104	0.387017272165968
FAM132B	0.598243998771313	0.211213244882336
FAM155A	0.548394766877648	0.290427016242498
FAM159A	0.718190595526631	0.29579066512014
FAM163A	0.611706845684299	0.326747534428984
FAM164A	0.546881837342045	0.440979511888403
FAM167A	0.689675814149811	0.467122982113482
FAM171B	0.805428611344295	0.617696860508148
FAM179A	0.574788707198041	0.307138262532687
FAM184A	0.557884162633622	0.310945766030738
FAM20A	0.905463465254283	0.611389820319438
FAM20C	0.850989293671509	0.528114602999928
FAM26E	0.541813053858758	0.308396655534278
FAM26F	0.680346676293382	0.563687759182974
FAM30A	0.748072070788913	0.417715817787094
FAM40B	0.669512322158062	0.674847268211509
FAM46C	0.730007611561148	0.567694704096411
FAM49A	0.906951622536414	0.610603202511532
FAM55C	0.845229859372611	0.534941048214031
FAM65A	0.818058212825754	0.443546604802043
FAM65B	0.875413468752554	0.524086160317549
FAM65C	0.905505952309859	0.648825512362835
FAM69A	0.5775080096673	0.571716057275653
FAM70B	0.739781237327231	0.456924295629808
FAM78A	0.834498621569993	0.519944431882919
FAM92A1	0.584017780342976	0.395842396565095
FAP	0.851619145474632	0.567299157940518
FBLN1	0.513863638872681	0.345524863104874
FBLN5	0.636263905968689	0.484092128924982
FBLN7	0.70097068762813	0.319319284948053
FBN1	0.859069786287122	0.682197941232194
FBXL2	0.668248214542983	0.539790933043162
FBXO10	0.641663496935976	0.332363011540809
FBXO16	0.697268748033041	0.60899660691236
FBXO41	0.713642781307419	0.364943814966333
FBXW7	0.57127622183131	0.412454377831666
FCER1G	0.742323055033592	0.54172285453924
FCGR1A	0.640000944732235	0.462749013809517
FCGR1A	0.679715876982117	0.517488758765476
FCGR1B	0.711888543256181	0.570296148647551
FCGR2A	0.670852910490189	0.480750696673499
FCGR2B	0.826398963939024	0.520523576988022
FCGR2C	0.671579308893645	0.439343713762992
FCGR3A	0.652560581427546	0.443574943666912
FCGR3B	0.835969547063031	0.664702635189917
FCHSD1	0.541430831206147	0.284722188059948
FCHSD2	0.905749314277594	0.578974386650995
FCN1	0.759210473827698	0.560732803675253
FCN3	0.767077069167309	0.48187712906349
FCRL1	0.74465135656822	0.431834945931152
FCRL2	0.78307534301932	0.370044277815554
FCRL3	0.806997271526857	0.487611722299012
FCRL4	0.62914926048719	0.341315911105703
FCRL5	0.874412080308695	0.565042913144993
FCRLA	0.774055177943248	0.340263698938073
FCRLB	0.754889319935666	0.373007506575228
FER1L4	0.750220913498761	0.457420130338497
FERMT2	0.807563588699624	0.681626257227453
FERMT3	0.742091947064586	0.400559268793925
FES	0.672954869671191	0.417904791460877
FEZ1	0.559693148414011	0.42016679595889
FGD2	0.79977868767496	0.506471627482913
FGD3	0.792952464097696	0.437397696640463
FGD5	0.808853140263715	0.532801585020675
FGF11	0.595339180135202	0.285971202379618
FGF2	0.723099401808005	0.533941675611762
FGF7	0.541033319344431	0.372634355537419
FGF7	0.706175008590365	0.548873456813298
FGFR1	0.867026401746923	0.604701841301194
FGR	0.918756519939317	0.673045014005443
FIBIN	0.785074495209828	0.571310937918412
FILIP1L	0.791895866043084	0.726076349614631
FJX1	0.809702668170133	0.504952849056167
FKBP10	0.712450865426604	0.453641388425951
FKBP11	0.851405766855276	0.601177349267522
FKBP7	0.561343731834351	0.515170650585813
FLI1	0.750485882336679	0.463660646306535
FLJ12334	0.679965586989035	0.397498073342823
FLJ32255	0.908391923802875	0.615925441315667
FLJ35776	0.68396445852665	0.572451720270522
FLJ39051	0.665217624382913	0.486512630445842
FLJ39632	0.508321459428692	0.232267227612737
FLJ39739	0.657661054897993	0.570741749542581
FLJ40330	0.775561677900389	0.469073429008996
FLJ42709	0.669764003625796	0.415894870081078
FLJ43663	0.787703075005499	0.465048496879435
FLJ45340	0.560402598362098	0.266447409421013
FLRT2	0.821027496931323	0.565322992502785
FLT3LG	0.649322359013643	0.386238076805776
FMNL1	0.900798702645009	0.581090453848405
FMNL3	0.719658310295943	0.500232882480456
FMO1	0.593693887829296	0.295897247549313
FNBP1	0.654551235982404	0.30661933666474
FNDC1	0.692532242090113	0.434499898516426
FNDC4	0.558410583703378	0.306106443149073
FOLH1	0.524492858826248	0.203126159171864
FOSL1	0.617478768005215	0.534419900691134
FOXC1	0.648897592380207	0.362032447895452
FOXQ1	0.617252543467649	0.538913328828697
FPR1	0.86675673880965	0.636939081188579
FPR2	0.589411707489261	0.372600395219328
FRMD4A	0.557364315419184	0.210168558148257
FRY	0.521397590139228	0.337900490193
FSCN1	0.850816850047015	0.58415645042588
FSTL1	0.901978659635061	0.709994356312832
FTSJ1	0.710211313298957	0.472436074612049
FUT1	0.638788443867974	0.480338825821984
FXYD5	0.873704559658767	0.58087840665996
FYB	0.777143377542014	0.486564726382701
FYN	0.930768632208495	0.673785439890397
FZD10	0.670875507279792	0.409501491225886
FZD4	0.602912513291021	0.444161482331176
G0S2	0.807908945041735	0.578917676655699
GAB3	0.832242727420254	0.547260190793484
GABRP	0.509036043148888	0.594054509119987
GALNT14	0.702622981563735	0.386163449320269
GALNTL4	0.780532588491657	0.594162430866651
GAPT	0.524764509371411	0.341960028995738
GAS1	0.730918563979027	0.376745100013275
GAS7	0.646919461852812	0.25748247087249
GATA3	0.641693135596264	0.3994531993722
GBGT1	0.56879455982532	0.244852149071283
GBP2	0.705567625367148	0.588493376576175
GBP5	0.856262962714528	0.616503052137429
GCET2	0.651484153536071	0.29996921379071
GDF11	0.672437301629402	0.478260955404189
GDPD5	0.531651616882317	0.320451518538427
GEM	0.679817246495758	0.584244637055692
GFPT2	0.829243734295273	0.450259103838021
GGA2	0.717766893919313	0.364231990363728
GGT5	0.683893114882897	0.431770533500267
GHRL	0.625985303015696	0.450568729561
GIMAP1	0.679529411029445	0.400599377726251
GIMAP4	0.791254507498162	0.586949579613361
GIMAP5	0.777928226398261	0.55345622612886
GIMAP6	0.672896139612021	0.437773154314858
GIMAP7	0.751573428011177	0.624106567166224
GIMAP8	0.847380654414452	0.604804710670995
GJA1	0.74085127579191	0.630638818710439
GJA4	0.792671744162834	0.522797274004741
GJA5	0.737953888683305	0.440858435885294
GJC1	0.860665879140971	0.562345257648781
GJD3	0.804529912506962	0.558157220777483
GK3P	0.506693740005619	0.275113226228092
GLA	0.679408408101407	0.348248214036457
GLCCI1	0.711105311448215	0.542947278598004
GLI3	0.716264007219194	0.420312615311918
GLIS2	0.720807041067129	0.377508912611469
GLT1D1	0.768360394016585	0.43727152234998
GLT8D2	0.715079788039614	0.552988568548585
GLYR1	0.830124374488185	0.56721461778115
GMFG	0.90916018843327	0.563139546568701
GNAI2	0.755161271082251	0.511606904876026
GNB4	0.892499452427453	0.589335587704305
GNB5	0.834495116562852	0.586354913302316
GNG11	0.652993804700642	0.498842001480389
GNG2	0.708462315962928	0.263447461484613
GNG7	0.544374116391846	0.267780383242511
GNLY	0.589672749090297	0.431583370720678
GOLGA6L4	0.503131707315528	0.395659873459977
GOLT1B	0.737408764829917	0.579707002770825
GP1BA	0.588419862875711	0.317482498823937
GPC6	0.601020461647698	0.455622160582652
GPR109B	0.819231799492472	0.617826765852572
GPR114	0.751034824295837	0.426643572380014
GPR116	0.758555790402773	0.617059616955144
GPR124	0.75770875637943	0.458054898305092
GPR137B	0.829912724875963	0.557362664574035
GPR155	0.711889724581533	0.453484713296053
GPR161	0.591969474520318	0.490631673012256
GPR171	0.669615802195766	0.50492067131589
GPR176	0.926591857804597	0.646924873543555
GPR18	0.699049836425613	0.38417536993838
GPR183	0.820835119618115	0.642163809178316
GPR19	0.746614799440994	0.363232304857587
GPR4	0.785834095696413	0.535645223323411
GPR65	0.738298891330226	0.533322803884113
GPR68	0.807970119800645	0.42164964411632
GPR84	0.764400149566348	0.500928237798792
GPR85	0.589328982631124	0.397807815460849
GPR97	0.787259066297784	0.496988366539757
GPRC5B	0.786454246011362	0.60737748943828
GPSM3	0.896300116681422	0.582436663897452
GPX7	0.721495907789352	0.52424367585422
GRAMD1A	0.80160769432149	0.50849642374035
GRAP	0.826690923129696	0.469309223959954
GRB10	0.708350747711291	0.539445361522276
GREM1	0.81629024782237	0.660393547784675
GRK5	0.763600213956735	0.537606396636962
GTSF1	0.704877908874706	0.328534322587549
GUCY1A3	0.816992808290926	0.573721822346793
GUCY1B3	0.891012868026179	0.710122121506856
GVIN1	0.792057146089416	0.519476217842267
GYPC	0.751110251598545	0.473969194958498
GZMH	0.568106466212035	0.597908056578802
GZMK	0.760258665544604	0.678932173532647
H19	0.557106751760021	0.399090884147541
HABP4	0.649268598299613	0.275596207040601
HAL	0.623923049369506	0.27196162241092
HAPLN3	0.910456393663884	0.696042444449286
HAVCR2	0.733961662128294	0.500751078900571
HCK	0.77995115634746	0.477348998426334
HCLS1	0.935162885789219	0.660113033377459
HCST	0.618135714859015	0.459631996175429
HDAC7	0.654538405824028	0.389490629491722
HDC	0.590644089907879	0.339063243232288
HDGFRP3	0.691508808145066	0.504804824246841
HECW2	0.860967484555871	0.565454891921057
HEG1	0.751377660130803	0.584455639194695
HELQ	0.603897758158331	0.313327044476955
HERC5	0.687736944829572	0.289214822433726
HEY2	0.64356766391757	0.275287296407551
HGF	0.750876817205098	0.584602517655341
HHEX	0.796301471500593	0.559739756821435
HIP1	0.834586632258267	0.666101537020777
HIVEP2	0.793310415262358	0.563180889394757
HLA-DMA	0.808967190724053	0.713975679668153
HLA-DMB	0.75835617465095	0.553594013777889
HLA-DOA	0.832366783215116	0.521380510333315
HLA-DOB	0.888845221802494	0.592397537757743
HLA-DQB1	0.57014131845574	0.500024542184467
HLA-DQB1	0.66725053469036	0.574910917482111
HLX	0.664668481314635	0.280080187023052
HOMER1	0.585385282822101	0.509356745199203
HS3ST3A1	0.902565197056252	0.577524419553253
HS3ST3B1	0.756788627253649	0.532256489532182
HSD11B1	0.759550572598854	0.522098128896602
HSF5	0.655866363551856	0.336786676893685
HSH2D	0.661977330526	0.507575959127574
HSPA12B	0.610208774282862	0.385719529228304
HSPA13	0.786032456662992	0.5650021156988
HSPA6	0.745632150470637	0.405860647546724
HSPB8	0.583548845769599	0.375608550070801
HTR3A	0.578944633675397	0.282133558317552
HTRA1	0.855194450098117	0.585740289725036
HTRA3	0.523386644671439	0.24200912146748
HTRA4	0.577355164320637	0.48016804183763
HVCN1	0.758987543597117	0.416483821114076
ICAM1	0.89963959636795	0.679257732752598
ICAM2	0.89370449476505	0.603210303984559
ICAM3	0.688851250554606	0.370248914950957
ICAM4	0.635072799740006	0.324080248393125
ICOS	0.865125216467363	0.581463883962595
IDO2	0.590435618214686	0.400105487598619
IFFO1	0.831631698848085	0.503622731985125
IFI16	0.827584426293766	0.792309610454126
IFI44	0.694589753465593	0.557777847159459
IFITM1	0.777892319893541	0.692693662154213
IFITM2	0.864314920693297	0.718537720796926
IFNAR2	0.83549256413152	0.558360204388296
IGDCC4	0.852760501850522	0.73647427134597
IGF2	0.71452013326984	0.491431312690829
IGF2BP3	0.659747714397977	0.457191671918636
IGFBP4	0.579217204593361	0.354848154277419
IGFBP5	0.859294416503241	0.676642512060524
IGFBP7	0.728722033361806	0.594142881170223
IGH	0.526025575398	0.403831438795506
IGHA1	0.685742860606598	0.577238169971131
IGHD	0.719846670906195	0.406244019102547
IGHD	0.59438373969043	0.445070682870185
IGHG1	0.666240460388223	0.527865921843061
IGHG1	0.736062905359893	0.652214759224098
IGHM	0.59290415305908	0.562021340232484
IGHM	0.695045306196863	0.554128251999797
IGHV1-69	0.576005273210227	0.4852820101533
IGHV3-48	0.645757849926408	0.499212109038122
IGKC	0.698071718176863	0.664335870728389
IGKC	0.504731625614669	0.355206355871637
IGKV1-5	0.518993553577471	0.388099498691563
IGKV1D-13	0.726466290187447	0.676132384399595
IGKV3-20	0.643628296084835	0.510916297035972
IGKV4-1	0.630286960125789	0.505536061385748
IGLC1	0.755674508824548	0.631644362084055
IGLJ3	0.752634242697893	0.652100289537062
IGLV1-44	0.731041760329824	0.625076565908754
IGLV2-23	0.693971891793489	0.630604788889659
IGLV2-23	0.69920382335885	0.642040061024638
IGLV3-19	0.753365036169343	0.600702241742249
IGLV4-60	0.525546856295503	0.37529591678847
IGLV6-57	0.755599792824694	0.538213332562037
IGSF6	0.577732479404593	0.455847699975455
IKBIP	0.782712887348869	0.706622227743265
IKZF1	0.874652603044923	0.480388973065073
IKZF4	0.550785007743208	0.222031013549207
IL10RA	0.916523414706107	0.577208485923496
IL11	0.691516471136669	0.339334847949658
IL12RB1	0.792709744421744	0.602327108001487
IL13RA2	0.784058829330245	0.567488176034903
IL15RA	0.639569462216538	0.617131037218274
IL16	0.885779022025152	0.516240008018943
IL17RA	0.651925126712546	0.305316281059184
IL18BP	0.574897937566742	0.432087720370508
IL18R1	0.727329979780229	0.596432646436974
IL18RAP	0.703629986000022	0.397851200889336
IL1A	0.68598767120271	0.487930088115861
IL1B	0.80092721403438	0.674134921650145
IL1R1	0.766910010296618	0.519071613740911
IL1RN	0.801625884827805	0.803473971671125
IL21R	0.789953966690022	0.482393675389712
IL23A	0.598147128493092	0.448877088770653
IL23A	0.835200778210641	0.570247206459737
IL24	0.890874950636576	0.518773961500981
IL26	0.62782927529922	0.580511072635272
IL27RA	0.771798152885044	0.507247501691751
IL2RA	0.737172965463109	0.549298289951524
IL2RB	0.742683352551177	0.40074804901297
IL33	0.763701715113016	0.607850581633581
IL3RA	0.535713870002466	0.386250682710109
IL4I1	0.702236632688428	0.408214625870861
IL5RA	0.568059322758359	0.270824284516656
IL6	0.692984640365167	0.423729047542995
IL7R	0.891947711406739	0.615742431200038
IL8	0.81958827008973	0.696139146969859
INHBA	0.790081504417073	0.47466480579522
INPP4A	0.825053668456905	0.517661290271303
INPP5D	0.816246731003666	0.517464048110598
IPCEF1	0.697592847719813	0.437724444027622
IPO11	0.651126343813175	0.421230628078556
IQCG	0.817876133786521	0.588548081105374
IQSEC1	0.797172450797118	0.481069878078109
IRAK2	0.76999552031461	0.591816963138913
IRAK3	0.743605673868	0.798871009553724
IRF4	0.78865161695273	0.486998910691345
IRF9	0.633912419760267	0.617221540303389
IRS1	0.520127451945813	0.631616943208546
ISL2	0.658224975822039	0.392830020701833
ISLR	0.744161212217517	0.474340764223212
ITGA10	0.624886511821289	0.266701012108885
ITGA4	0.692097750558943	0.436135054824961
ITGA5	0.890909644302549	0.706839679836164
ITGA9	0.509455237482701	0.386366714711819
ITGAL	0.816705513142408	0.491950132785301
ITGAM	0.800293833399802	0.436143376696325
ITGAV	0.654516908969172	0.467774225305054
ITGAX	0.914914180166216	0.640424991521539
ITGB2	0.891051775942085	0.65854816350904
ITGB7	0.551205211363299	0.254339380635946
ITIH4	0.515214855446352	0.275406545153196
ITIH5	0.554660672135407	0.247857025872896
ITK	0.814438992908945	0.539233880356312
ITPKB	0.699063439278355	0.364565737703015
ITPR1	0.841749015373599	0.567474162972222
ITPRIP	0.888077708721638	0.567172860349027
ITPRIPL1	0.616381515748798	0.341420639427571
JAK3	0.917649143781187	0.621414513695818
JAKMIP1	0.594601169739272	0.442782672192597
JAKMIP2	0.548194344431206	0.339827103775396
JAM2	0.650608968864758	0.393684502995766
JAM3	0.811895400786765	0.528090388998278
JAZF1	0.774152755441967	0.484725128837702
JUNB	0.534718445616349	0.557203956848038
KATNAL1	0.77109134859559	0.451749030756389
KCNA2	0.848533758376142	0.495011158564837
KCNA3	0.661601674704923	0.443689118587701
KCNAB2	0.691788107929401	0.311419449786018
KCNJ10	0.676111855681219	0.525481430684055
KCNJ15	0.80539057630526	0.492020618580819
KCNJ8	0.847890338183579	0.600031503650258
KCNN3	0.742090433654677	0.460939862969141
KCTD7	0.597690330866971	0.376903257454524
KDR	0.721110407979045	0.552331481585652
KGFLP2	0.680212059821812	0.407747923692171
KIAA0040	0.801223875156397	0.490894897977999
KIAA0125	0.86877622145886	0.533122886106824
KIAA0146	0.533574016779795	0.477452305978528
KIAA0226	0.691980311519464	0.361538495711501
KIAA0495	0.789174400486006	0.492401531934051
KIAA0748	0.78352286649449	0.461343396054167
KIAA0802	0.675598054468592	0.689604629950942
KIAA1024	0.635820738030844	0.384307561697538
KIAA1199	0.86128120479813	0.561184776847385
KIAA1462	0.76221256236991	0.573001098736781
KIAA1466	0.667704119783792	0.285505800162696
KIAA1644	0.684119430067501	0.516235493799975
KIAA1949	0.894491445736116	0.668319933134089
KIF21B	0.682172718209644	0.423038708540954
KIRREL	0.682947546337882	0.605185270337685
KISS1R	0.546996792566401	0.215620498619397
KLF2	0.647183578554264	0.598706616046641
KLF7	0.694835537411581	0.485459708032213
KLHDC7B	0.760470118915757	0.501722047121055
KLHL21	0.702358314814857	0.472986384743783
KLHL29	0.747294331983786	0.566834770854618
KLHL3	0.599138976144225	0.348178763059607
KLHL5	0.909982690699941	0.701755939896641
KLHL6	0.692152866924102	0.520587301383348
KLK10	0.734166817696265	0.591318647959369
KLK6	0.615194187133058	0.408065608266033
KMO	0.871864150981604	0.56199317604746
KNTC1	0.686411224830907	0.383248382402772
KRT17	0.557167926120607	0.3943415264239
KRT6A	0.598342096272807	0.356588644314161
KRT6A	0.56697264665546	0.339846280471704
KRT80	0.503765117927561	0.403457649196851
KYNU	0.874373696048857	0.735018386297814
LAG3	0.643556403833915	0.409218275304295
LAIR1	0.765468327444599	0.453218451448613
LAIR2	0.643845165490222	0.511432704735373
LAMA4	0.718320400316315	0.569053640279765
LAMA5	0.593365653546829	0.294956826786227
LAMB2	0.603291887462926	0.416962368546134
LAMC1	0.660211635364895	0.590464587798441
LAMP3	0.904926452503642	0.685700046191286
LAPTM5	0.826940428020701	0.60301526256893
LARP6	0.687964216619132	0.387363300113715
LAT	0.616285117600076	0.219588210474958
LAT2	0.856621891016017	0.391615754602312
LATS2	0.725745786110311	0.525568163801459
LAX1	0.846586571616516	0.630955372550452
LAYN	0.846956833337347	0.635755220987795
LBH	0.771920588903966	0.566022779863075
LCK	0.800486566090347	0.501466593531948
LCN10	0.531304997309893	0.246057857591443
LCP1	0.840902486906657	0.555643336707642
LCP2	0.915148092229998	0.620543230942706
LDB2	0.745713101883092	0.568675312363567
LDLRAD3	0.804416514235478	0.551590192043505
LEF1	0.802839041682935	0.563355380867942
LETM2	0.580575032347691	0.277965719723738
LGALS1	0.636393132733366	0.493014083503858
LGI2	0.675260091293044	0.312541975120223
LHFP	0.765110376095158	0.639552861939013
LHX6	0.713278164403515	0.482100371787979
LILRA1	0.830556945786167	0.655527109946322
LILRA2	0.836097180841429	0.552498648193106
LILRA3	0.709297213961101	0.470186103481613
LILRB1	0.914375778081642	0.56800436727931
LILRB2	0.870180361796801	0.638407829279251
LILRB3	0.886225901391861	0.602294281168963
LILRB4	0.750981385321543	0.510252550855684
LIMD2	0.845612128296359	0.4851753466605
LIMK1	0.916297952088706	0.582980659534652
LIMS1	0.834059926368347	0.684596684407828
LIX1L	0.797758274964624	0.622753307786065
LMCD1	0.801822327526814	0.577681427039716
LMO2	0.774962779761502	0.466274878019686
LMO4	0.62065503999069	0.433893858128759
LOC100127940	0.679141723471437	0.369100540146473
LOC100127980	0.616470078509821	0.431333427522595
LOC100128108	0.685246044447573	0.293396030899593
LOC100128751	0.69187350224088	0.399356346803739
LOC100129510	0.667750491142755	0.379726032765248
LOC100130100	0.71028556786345	0.640279950648045
LOC100130175	0.613804979085786	0.338918550347565
LOC100130458	0.532696438586299	0.220681205846336
LOC100131043	0.681358451791181	0.463613058138654
LOC100131825	0.590720148448681	0.337382661177284
LOC100131848	0.596963123132	0.446455556992628
LOC100132741	0.557919276794999	0.360711206851495
LOC100132891	0.69462086973017	0.486844219587852
LOC100134017	0.727140173437964	0.530836988335086
LOC100287723	0.710992607698125	0.65643562838243
LOC100287814	0.615156660850321	0.320812172937333
LOC100288432	0.876429707957094	0.536351799285208
LOC100288617	0.753777455107024	0.453634917301639
LOC100288701	0.627353027869159	0.44714504131976
LOC100288985	0.834690228310412	0.627358670735777
LOC100289494	0.678064412046911	0.471426761312991
LOC100289727	0.822450144757274	0.453230811072314
LOC100290557	0.749659437612339	0.618555643253621
LOC100293440	0.681090718158277	0.642965031418257
LOC100293679	0.637979346620709	0.605537186022096
LOC144571	0.630655861067879	0.232666518764252
LOC150166	0.802809061342551	0.497952184754422
LOC151657	0.711049104207888	0.336424890020816
LOC153684	0.502196965165321	0.556700914788822
LOC203274	0.722919260294324	0.39733617719591
LOC256021	0.61767949294722	0.293827234578565
LOC283027	0.563393722397195	0.539216451730965
LOC283174	0.505168152790415	0.29204101405638
LOC283663	0.624387379339868	0.301125861404743
LOC283867	0.500893234083633	0.311331926443696
LOC283904	0.528610489491401	0.396516992284507
LOC284454	0.669852410975249	0.579310071877915
LOC285286	0.725047443469247	0.485971940086432
LOC285628	0.633401052878896	0.584845792411747
LOC285957	0.709081406702693	0.381305799538822
LOC374443	0.606210500927543	0.342348512773128
LOC388630	0.547872190067604	0.307606134154065
LOC399959	0.857468868508808	0.629843808643383
LOC401097	0.799803600093748	0.455300007933507
LOC401312	0.707800420701433	0.375152432664915
LOC440297	0.597748846703116	0.211689670082442
LOC440896	0.62634036426683	0.339643122089251
LOC541471	0.894708428396656	0.642746565342909
LOC613266	0.559949006496238	0.357026694661089
LOC642397	0.583786574502856	0.342297922419192
LOC648987	0.584072646029655	0.616369097877566
LOC652493	0.684958236041777	0.621281393048457
LOC728392	0.797482364302645	0.452522836690025
LOC729839	0.66465804246009	0.372768036115616
LOC730101	0.604045139300578	0.465494979523336
LOC731424	0.569034297845446	0.269602473287938
LOC84856	0.503343191759455	0.286444791084869
LOC96610	0.702109962497308	0.498756333364074
LOH3CR2A	0.582401500758437	0.36298957553607
LOX	0.578701632002579	0.440869164065765
LOXL1	0.803430945082069	0.601288566379045
LOXL2	0.859389686449718	0.697073604931855
LOXL3	0.648659221270642	0.39249675626165
LOXL4	0.585272395171876	0.294097169938382
LPHN2	0.797903619571905	0.561453602021797
LPIN1	0.791316416700422	0.715174525820533
LPL	0.647671784806695	0.452809256483193
LPXN	0.823242630782314	0.472382014106735
LRCH2	0.604071339445422	0.433052823686674
LRFN5	0.682057075306387	0.568131871724477
LRMP	0.62182419496399	0.254744379138481
LRP2BP	0.533700902702758	0.328714168990913
LRRC25	0.591487836712331	0.372251451113787
LRRC32	0.718613874136443	0.513682748286462
LRRC33	0.802173576963038	0.505520337150618
LRRC34	0.576184540220704	0.487437019842531
LRRC50	0.6698274976517	0.364892269702011
LRRC8C	0.798966448795887	0.578873849351339
LRRK2	0.757659691171357	0.50021242168339
LSAMP	0.872328397693132	0.62963289988877
LSP1	0.791984580145163	0.486866255165597
LST1	0.752200666459174	0.59342187585564
LTA	0.785790052907404	0.474689536923085
LTB	0.774696887377402	0.476380877382421
LTBP1	0.619571307165735	0.324063394685791
LTBP2	0.784126592549037	0.422048266350477
LTF	0.779489708715878	0.500154525026304
LUM	0.821181078847701	0.700031954144237
LY6E	0.721844066140405	0.449082473986678
LY6K	0.507643969223029	0.259541741087427
LY86	0.645808777245971	0.326685256279194
LY9	0.70997807937314	0.358116280328027
LY96	0.76780140162706	0.526007452510547
LYL1	0.590679270293627	0.222904111372101
LYN	0.84741484026019	0.738101435046055
LYSMD2	0.558629638073202	0.529443919992252
LYVE1	0.616582993515124	0.356273372457541
MADCAM1	0.651014490362085	0.523453936868012
MAF	0.64282433717318	0.342174478018742
MAFB	0.673352845921006	0.438573077609019
MAFF	0.610636394150028	0.644013795534671
MAGED4	0.685988455152994	0.449875651989611
MAGEH1	0.83195455360614	0.554755828922781
MAMLD1	0.584142157277682	0.333198238826866
MAP1A	0.649016896643571	0.435703804727824
MAP1B	0.576043950240045	0.321242660201554
MAP3K3	0.820383805547716	0.457223640930615
MAP3K5	0.63731706201836	0.657114968214583
MAP4K1	0.831603435686791	0.501593493434338
MAP4K4	0.81982787613703	0.613933020560452
MAP9	0.695680710641052	0.42839280145459
MAPK10	0.598309508994041	0.42472644963553
MAPKAPK2	0.782592946689045	0.58608528574155
MARCH1	0.782303823913134	0.528659553695338
MASP1	0.834632562899237	0.496126174823639
MBTPS2	0.541065784928568	0.444529769352923
MCC	0.705447587086381	0.476645602301924
MDFIC	0.786049724915575	0.410850870902633
MEF2C	0.73133648957424	0.234184502071903
MEI1	0.809269052307585	0.529577157370619
MEIS1	0.699200479356818	0.451925120368869
MEIS2	0.587841896692368	0.266027329944611
MEOX1	0.836881062066594	0.560790833403405
MEOX2	0.742927821621916	0.522405630464744
MFAP2	0.562533008697884	0.384161990725691
MFAP4	0.605475920577789	0.488458848775216
MFGE8	0.626963017455535	0.373088206828277
MFNG	0.808532036243324	0.44499322702382
MGAT3	0.573241909440818	0.539129083353156
MGC16075	0.538867519433536	0.269103600423543
MGC24103	0.669062355544896	0.507811325132073
MGC29506	0.767107790305211	0.585927328220603
MGC39372	0.588157779146896	0.297003484988162
MGC5566	0.587070791435436	0.308312713696188
MGC87042	0.630060667378568	0.299954504317666
MGP	0.897894435850141	0.612102400346009
MIAT	0.79472848632877	0.545012939291474
MICB	0.746448637354732	0.595055595387485
MIR155HG	0.862142579515562	0.565987101374318
MIR21	0.561951324182849	0.624942413371785
MIR214	0.682290489473482	0.397709460908074
MITF	0.680193431208091	0.454924395211008
MLKL	0.82721487716565	0.613454988251311
MLLT11	0.746378233625401	0.451701973114943
MME	0.796087735055235	0.543010441800246
MMP1	0.811370873013576	0.708176444871151
MMP10	0.81372950823369	0.723098193863443
MMP12	0.818289868459027	0.734504512460308
MMP14	0.694089053124301	0.487459838831131
MMP2	0.804846401524392	0.507003123991326
MMP3	0.868785120700952	0.773699890989639
MMP7	0.748952227142304	0.632751410543703
MMP9	0.901284022878424	0.691831972312453
MMRN1	0.594104209918849	0.37350681899021
MMRN2	0.793071824385881	0.607787283112328
MNDA	0.818686712893801	0.594869508013311
MOBKL2A	0.734543107156536	0.418837568950631
MOXD1	0.676855596088009	0.471001597445304
MPEG1	0.679558496842534	0.466749764000872
MPP6	0.580322933852659	0.439632294633873
MR1	0.736754094240468	0.501541079077301
MRAS	0.893420400156892	0.602026543431982
MRC2	0.764724537297524	0.462494413250455
MRGPRF	0.684851390136807	0.423515571824117
MS4A1	0.780971652782664	0.49530795747542
MS4A14	0.568963493235676	0.337460923339877
MSC	0.693862148565371	0.46934529652477
MSL3	0.72379617716858	0.414591497457124
MSN	0.921843686235981	0.702866055393867
MSTO1	0.559188727435857	0.404511430267705
MTHFD1L	0.731403832226362	0.585511378308324
MTHFD2	0.579542342769279	0.689844126058353
MUC16	0.515562181206589	0.318030399006123
MUCL1	0.631496915167817	0.314697248022704
MX2	0.852839177739	0.447832221587347
MXRA5	0.729183709370785	0.567046146774586
MYCBP2	0.859604259382547	0.580316629669444
MYH10	0.836954897862784	0.554387105938466
MYO16	0.583140744100817	0.322269200439812
MYO1F	0.764491524193702	0.465929457995139
MYO1G	0.50732096629367	0.318443296969609
MYO5A	0.847877380322156	0.442540329443525
NAB2	0.623444017369196	0.319315746960708
NAMPT	0.688273534551062	0.557520363289614
NAP1L5	0.664489928966127	0.52252087079332
NAPSB	0.7758283626741	0.480942210187794
NCALD	0.612624290384063	0.537343049414362
NCF1	0.808622630603377	0.429870953715158
NCF2	0.798149710027385	0.647559370397812
NCF4	0.84609115790801	0.517032146509054
NCKAP1L	0.831147733364323	0.509317463728217
NCR3	0.598090689092408	0.332878269069907
NCRNA00094	0.647364773362365	0.609675725712045
NCRNA00152	0.815357745825896	0.469439684997646
NDP	0.734066929269091	0.379791173642757
NDST2	0.679578530890892	0.443934466811721
NDUFA4L2	0.625597163731752	0.346503792412864
NEXN	0.530315354430767	0.485729303277074
NFAM1	0.846231987308708	0.482889607474633
NFATC1	0.772628436411224	0.460184722995266
NFATC2	0.776196759054866	0.503375588203287
NFE2	0.550421608762893	0.278682395450079
NFE4	0.575076364767175	0.303827053922041
NFKB2	0.778166152439359	0.542435081833845
NFKBIA	0.519220387939683	0.43279497504746
NFKBIE	0.676616862968249	0.474053076287833
NHEDC2	0.882836635570774	0.564046066150565
NIN	0.666296190783241	0.295583743582572
NINJ1	0.589255527987734	0.321255344902302
NINJ2	0.509505636983062	0.283284313949483
NKG7	0.55330529662845	0.445779636596146
NKX3-1	0.587497462164108	0.337410881597992
NLGN2	0.7560892332379	0.427575377088903
NLRC3	0.734577758115353	0.454158618131263
NLRC4	0.756774694762581	0.473117110870236
NLRP1	0.829984567072883	0.45114994537757
NLRP3	0.633241422852794	0.429688351811609
NLRP7	0.571154465510455	0.469713955107765
NMNAT2	0.654885962462641	0.347217748109571
NNMT	0.910890325426801	0.709148919248402
NOC3L	0.679590655216717	0.466277213543376
NOD2	0.900538292817589	0.637085904941531
NOTCH3	0.801529543397929	0.555145608100116
NOTCH4	0.593283323391112	0.313820005136709
NOX4	0.784289029455519	0.487606890728034
NPL	0.630934860670808	0.338457356190834
NR4A3	0.803900594410988	0.558276078251277
NRCAM	0.808851150648876	0.38021841916877
NRG1	0.600241249902469	0.389943978738418
NRIP2	0.765562789254732	0.390627861219311
NRN1	0.51014513943384	0.377494617703902
NRP2	0.574753187806591	0.20408879917014
NT5DC2	0.633327837070187	0.497482690228115
NTM	0.506397244638661	0.231603718103449
NTN1	0.562219493722138	0.256657064965663
NTNG2	0.809952401259483	0.393787666267984
NUCB2	0.661473652165515	0.629330556456171
NUDT11	0.586097251800952	0.421558767441057
NUP210	0.703087819844762	0.368069888977121
NXN	0.830568137944434	0.517878359226727
OAS2	0.74029739305249	0.623712539134107
OBFC2A	0.758744560980801	0.424215797060083
ODZ4	0.820176296632999	0.454919409920776
OLFM1	0.837426318293106	0.586490237122382
OLFM2	0.628740132116944	0.408349973109582
OLFML2A	0.519518464727988	0.381310155021534
OLFML2B	0.852720962488088	0.654708671023179
OLFML3	0.646287867218285	0.459213915173733
ORAI2	0.832872838398113	0.482326806083087
OSBPL3	0.718776061854541	0.52851380196398
OSBPL8	0.778985627883846	0.594405584414757
OSCAR	0.689979478199877	0.438420942445726
OSGIN2	0.615351863848571	0.450637741797358
OSM	0.647533888994502	0.385753507839308
OSMR	0.864441705506485	0.709476114462617
OSR2	0.505510354681035	0.237190915396429
P2RX5	0.857159024054808	0.531370170368527
P2RY13	0.736331486842723	0.550205909946959
P2RY6	0.670494911768738	0.350243067320104
P2RY8	0.905916202829844	0.550236006069829
P4HA3	0.646794886926122	0.233823278197601
PACS1	0.745681634571743	0.507332269341124
PALM2	0.522562794850495	0.322503401730982
PALMD	0.701387807225784	0.600198215781308
PAM	0.673359402545357	0.644314340508591
PANX1	0.685854751080652	0.469676894265956
PAPLN	0.869659706355916	0.586302582180832
PAPPA	0.627060826359394	0.316918564401421
PARP14	0.68836475399799	0.594468646788338
PARP15	0.830029805743883	0.465482252034869
PARP2	0.533817111359452	0.517934924674638
PARP8	0.624456613980119	0.819987036819271
PARVG	0.852262554110005	0.525844838215151
PASK	0.64506486542346	0.323162363879952
PATL2	0.72750642428991	0.35707604175759
PAX5	0.733936895131566	0.398601797970052
PCBP3	0.563630067060102	0.206676759817169
PCDH17	0.85899818006808	0.66345403344529
PCDHGA1	0.550100527818561	0.355143739590011
PCDHGA11	0.567264109548199	0.39398686481599
PCNX	0.803575939703937	0.439910083966672
PCOLCE	0.858412880469808	0.607660386463459
PCYOX1L	0.614047665150118	0.421558605608552
PDE10A	0.640833767179299	0.404638184623936
PDE4A	0.513953805214258	0.423472459376827
PDE4B	0.850401093408845	0.670587485054574
PDE7A	0.57396388650552	0.341901645394586
PDGFRA	0.628091827381974	0.413559095962281
PDGFRB	0.859495298175486	0.602357887712399
PDK1	0.766990238185861	0.477907129537332
PDLIM4	0.760856889771169	0.465672123833706
PDLIM7	0.721254178368492	0.520867760522416
PDPN	0.89050920930716	0.750752728740255
PEA15	0.907922550186807	0.74074354620835
PEAR1	0.67289638313679	0.518895212570984
PECAM1	0.85063650658789	0.651890632257672
PEG10	0.601580310223414	0.434440258542435
PFKFB3	0.893714055054893	0.694560397866485
PHACTR1	0.650726919867571	0.401641923180857
PHC2	0.572685226133929	0.473031915302596
PHF1	0.623694095300985	0.378769874584764
PHF13	0.517970383531004	0.471843796906246
PHF15	0.629629197824496	0.35101008625871
PHF17	0.822073204921979	0.537469939854299
PHF21A	0.79555226261168	0.452670054343698
PHGDH	0.534836914178021	0.276875429427968
PHLDA1	0.789568183375239	0.667873221419871
PHLDB2	0.757482400753536	0.460594128334378
PHTF1	0.701989596862642	0.532395896003363
PIAS3	0.770669028692884	0.661470401909523
PIF1	0.544389139096078	0.319474807821821
PIK3AP1	0.817550456166697	0.640745270756356
PIK3CD	0.876533830550113	0.50153025817224
PIK3CG	0.709487490767103	0.418500301402881
PIK3R3	0.75255457036922	0.702640630096607
PIK3R5	0.858993580589624	0.496478305163361
PIK3R6	0.507145688159641	0.380565982499192
PILRA	0.769238029601328	0.542210877605264
PIM2	0.853708798192548	0.641461813409085
PIM3	0.58861016256841	0.7388814514245
PION	0.761229419745212	0.608704525127832
PIP4K2A	0.82960036299232	0.50819423409642
PKHD1L1	0.639896420458206	0.418958449313573
PKIA	0.739398299406588	0.526254421999078
PKN1	0.638347348799063	0.457665801585499
PLA1A	0.848034636841682	0.663439892005848
PLA2G2D	0.77372487903429	0.522335563337189
PLA2G4C	0.669997835979215	0.286809226305238
PLA2G7	0.743259767648036	0.524934673436678
PLAU	0.855073523407625	0.678519910676638
PLCB1	0.626382867034698	0.459096436690098
PLCB2	0.542794463526303	0.275474304162887
PLCG2	0.86885095087678	0.503610325760452
PLDN	0.719134382354952	0.55224754026486
PLEK	0.857413058175953	0.585114411589764
PLEKHA2	0.752003592679067	0.481091823275959
PLEKHA8	0.747724670545838	0.641628321751465
PLEKHO1	0.719626977375822	0.51374280763875
PLEKHO2	0.872062237049476	0.570768353826315
PLK2	0.521244013673412	0.588963734787435
PLS3	0.776864670398958	0.635861794914956
PLSCR3	0.708503534358681	0.390661318909264
PLVAP	0.632978250294799	0.493958015885433
PLXDC1	0.776986258086671	0.412451038836796
PLXNC1	0.765805173788576	0.548578312300669
PLXND1	0.780123767980668	0.521063336413846
PMAIP1	0.601350513324949	0.524464187346997
PMEPA1	0.738802819080126	0.567956238090516
PMP22	0.780703488636621	0.655711139975585
PNOC	0.849103294498593	0.538857127976818
PODXL	0.59373772809947	0.569805129472702
POLR3G	0.57161892270387	0.541180264694672
POM121L9P	0.797693320453856	0.503235781437081
POU2AF1	0.872062093159641	0.563829835912184
POU2F2	0.860230723297041	0.4826556476602
POU6F1	0.630755896917341	0.256409060714354
PPAPDC1B	0.622931671325891	0.556578096833156
PPAPDC3	0.631466545542021	0.273949479228399
PPM1F	0.703612866367815	0.35171165474227
PPM1K	0.731273046890457	0.533682405304811
PPM1M	0.825609170455988	0.558099529252617
PPP1R16B	0.890128868077855	0.554427670673345
PPP1R9B	0.78393859463278	0.432996748925812
PPP3CC	0.8240908001318	0.460039840393482
PPRC1	0.524502825059381	0.340330323438508
PRAF2	0.785536043774923	0.568967638264384
PRAM1	0.540931251660643	0.337365899663657
PRDM1	0.78765504314056	0.615639183321823
PRDM15	0.736736613274253	0.374411059117294
PRDX4	0.72194555608654	0.684045115396766
PREX1	0.743913452718573	0.471383515582195
PRF1	0.643704909046053	0.468865189862352
PRIC285	0.625760277565683	0.565300295186596
PRICKLE2	0.65421278567785	0.331266962303807
PRKCB	0.860001389084151	0.512697700483957
PRKCDBP	0.73399196211836	0.426746574837654
PRKCH	0.830927871540537	0.543572247253025
PRKCQ	0.694298587461602	0.435601817483064
PRKD3	0.684977786392472	0.4677808371603
PRNP	0.758936777198801	0.529103414940716
PROCR	0.589150961656862	0.459437478863297
PROK2	0.823438083679496	0.599298280887385
PRR16	0.713047891727068	0.599237537172491
PRRX1	0.951240017308278	0.776146790816037
PSAT1	0.72337008670508	0.635867649917827
PSMA8	0.728149854228906	0.344342594014943
PSPC1	0.610248228717559	0.302713089595314
PSTPIP1	0.649193631545725	0.54176107486393
PTAFR	0.89836474206808	0.658344001990309
PTGDS	0.875841852459698	0.557197376631692
PTGES	0.891139413731496	0.589590421802645
PTGFR	0.69559042607591	0.450437649247546
PTGIR	0.636493841569256	0.306971430330259
PTGS2	0.754122791766053	0.541354580753079
PTP4A3	0.818763373082025	0.472601614507085
PTPN1	0.770577298314023	0.562719464699539
PTPN14	0.712550491295388	0.551161482649717
PTPN22	0.576485242909572	0.377083301116243
PTPN6	0.747702989239017	0.439941254976085
PTPN7	0.801816655883284	0.536753546760808
PTPRC	0.870534244287198	0.670606048742615
PTPRCAP	0.700042810727225	0.397500600126967
PTPRM	0.833836958034713	0.544353332194154
PTPRS	0.720832035070733	0.385530470563704
PTRF	0.648538302230168	0.447904953918932
PVRIG	0.591972878217408	0.270181881599923
PVT1	0.726057184399487	0.484720915591206
PXDN	0.818508998450703	0.520745222212696
PYHIN1	0.773819904816157	0.542073763994736
PZP	0.520354337585486	0.288521232909958
QKI	0.811150373275687	0.466573351512021
QSOX2	0.60127520174227	0.414143174681474
RAB23	0.598793409211307	0.61881120618811
RAB24	0.526155900913657	0.326716725690977
RAB31	0.882533769815172	0.673010587387405
RAB33A	0.750913873837108	0.468591318066796
RAB34	0.804066409255484	0.494168524874972
RAB36	0.580236427967257	0.530492853550174
RAB39B	0.823928877921154	0.470252111266576
RAB7L1	0.910825850747742	0.646514821085717
RAB8B	0.608729639727139	0.529870429100657
RAC2	0.91884403711375	0.655333301507606
RAI14	0.717746328974652	0.359296897779669
RAI2	0.787396299626441	0.512260677286684
RALGPS2	0.668858803891493	0.465805620008379
RAMP2	0.795269267099416	0.65826022943286
RAMP3	0.830057080887234	0.581212046542887
RAPGEF4	0.72526405801071	0.473150638704036
RARRES2	0.774745631873809	0.555653514224429
RASA3	0.866679258200557	0.451095451337811
RASAL3	0.712738734273239	0.383618091069552
RASGEF1A	0.593892464457672	0.315642097623007
RASGRF2	0.665436137937501	0.491128544682111
RASGRP1	0.874908396344678	0.55349671105347
RASGRP2	0.77741038084296	0.453000421831336
RASGRP3	0.711784416995481	0.333567937738238
RASIP1	0.746388751316842	0.583450925096841
RASL11B	0.535887000292782	0.456041721189369
RASL12	0.70454010430037	0.477274018554236
RASSF2	0.849672108228139	0.497322275914377
RASSF4	0.596272090651687	0.362298486263899
RASSF5	0.930678622753523	0.669366788597394
RASSF8	0.720559378095756	0.397541924160294
RBBP4	0.501232737727549	0.353205821465325
RBMS1	0.826806076702133	0.636891500318829
RBMS3	0.665441467112247	0.429781549813636
RBP5	0.829873441621252	0.518934911923407
RBPMS	0.770962051221018	0.662208499664192
RCL1	0.556772588298804	0.24199916706501
RCSD1	0.726154257878231	0.440767202191565
RECQL	0.811070941535539	0.53348813720663
RELT	0.795735440704602	0.489994303110476
REM2	0.668532223412521	0.319876566652626
RFPL3S	0.521520880441497	0.283565548117253
RFTN1	0.923414691448863	0.609835985308247
RFX5	0.70995170354561	0.484607148193833
RGL1	0.686349174829134	0.407702940001122
RGL2	0.682939957570782	0.359658926376894
RGL4	0.575528661545978	0.283680041136269
RGS1	0.678058915880002	0.573257944653315
RGS16	0.773743559003604	0.52788592781286
RGS19	0.671236716079707	0.389829930112466
RGS2	0.757111753358568	0.661999168951518
RGS3	0.553574645611203	0.315138296157978
RGS4	0.730710357420318	0.570971456045609
RGS5	0.83214500025311	0.691021591494674
RHBDD1	0.723788889023103	0.463515142210471
RHBDF2	0.856470904893019	0.514302798530687
RHEBL1	0.578278496274372	0.289788976724664
RHOH	0.824931896811512	0.549982133667105
RHOJ	0.788204347214312	0.572442714972761
RIC3	0.582446487541658	0.404689941822313
RILPL2	0.86521476184308	0.685899054391957
RIMBP3	0.637285649239602	0.366277423258322
RIPK2	0.79020421271484	0.649181869249286
RLTPR	0.711822315211956	0.357865517025067
RNASE2	0.533157758539549	0.423533209580669
RNASE6	0.641646448760163	0.477650351401458
RNASEH1	0.578231958743238	0.518504922458559
RNF144B	0.72425341689823	0.515165551109157
RNF166	0.779198014628573	0.486621715395526
RNF175	0.744404947213807	0.391180673959425
RNF213	0.688998524576224	0.618550856805454
RNF216	0.558746151984115	0.323180189586831
ROBO1	0.883533755439839	0.639156703458541
ROBO4	0.765982020552073	0.52799447206245
ROPN1L	0.536456600029111	0.287625122981152
ROR2	0.528907649816905	0.445111554191057
RORA	0.661400820735167	0.511627243398623
RPL22L1	0.510417097415547	0.346938403907608
RPS16P5	0.708734857367066	0.513616267531858
RSPO3	0.803251823710295	0.561923176165365
RTN1	0.515309664865233	0.258639224273269
RUNX1	0.822300856190443	0.558229060160779
RUNX2	0.771215402592492	0.554410419046432
RUNX3	0.800719582531585	0.544986400075085
RWDD2A	0.537345780324535	0.57841901018454
S100A12	0.780549547561688	0.536731602008324
S100A3	0.746430423292827	0.487276947267019
S100A4	0.75718859889966	0.568681859534155
S100A8	0.865349413535355	0.76065816748843
S100A9	0.814423588954855	0.638231369030944
S100B	0.62171468272541	0.477934466564323
S100PBP	0.689198908811153	0.47447382732853
S1PR1	0.689105100689446	0.515690435148234
S1PR2	0.856056522940873	0.523289475932627
S1PR3	0.85739856957306	0.464195166202569
SACS	0.816614361477144	0.524387754987925
SAMD4A	0.64887155852871	0.378067055714596
SAMHD1	0.790304079883084	0.496847054743503
SAMSN1	0.770196470051319	0.549377220707029
SASH3	0.872110217830686	0.592266856665027
SCARA3	0.701159222912511	0.505824383493893
SCRN1	0.770179109288216	0.554969229476979
SDC2	0.724318033482197	0.470138781374681
SDCCAG8	0.79300268649358	0.448994878383443
SDK1	0.854990373525508	0.531993631923089
SEC11C	0.691785353990939	0.523116997838129
SEC14L1	0.825178057639471	0.665776489974634
SELE	0.750112932095632	0.421741835049145
SELL	0.884483871635484	0.603022351320525
SELM	0.721751099357701	0.531339834019176
SELP	0.920450115631217	0.655246363103181
SELPLG	0.868499960463318	0.515515844826045
SEMA3G	0.548274475297859	0.272695220996154
SEMA4A	0.802191106016412	0.613882226017485
SEMA4D	0.862447592671141	0.63154644359079
SEMA7A	0.691419842870364	0.341133974144621
SEPN1	0.530528067949002	0.527602042653185
SEPT1	0.75393740597362	0.445139399835842
SEPT4	0.708340022199264	0.378892397039504
SEPT6	0.868060820116087	0.541406833296026
SERPINA3	0.792948343121243	0.668765324457357
SERPINB3	0.558692166532859	0.377725957836478
SERPINB4	0.513331499118601	0.338161420865527
SERPINB7	0.614593865635359	0.484784448295379
SERPINB9	0.738226957356232	0.535312896663502
SERPINE1	0.631844128739163	0.404148701343007
SERPINE2	0.755677311939208	0.450822392311217
SERPINF1	0.794660260190699	0.544513425372232
SERPING1	0.914320124478524	0.674291046035694
SERPINI1	0.754390030543483	0.502403552627756
SESN3	0.539534333583737	0.244401360419936
SFMBT2	0.850232652528727	0.544391060221786
SFRP2	0.656737402560308	0.283703844492513
SFXN3	0.848214899808942	0.682596254917638
SGCE	0.552357154657561	0.421599244938036
SGIP1	0.760094081066422	0.442310192809777
SGTB	0.772504979331957	0.441639776567288
SH2D1A	0.701109515713975	0.496235809705235
SH2D2A	0.725506018704637	0.42104642920745
SH2D3C	0.909579790051143	0.61502999959647
SH3BP5	0.936816116549376	0.60491644334114
SH3PXD2B	0.649951186760948	0.59882375607568
SH3RF3	0.73185571239654	0.530908032317526
SH3TC1	0.667271653955335	0.337577149780934
SH3TC2	0.523350216944332	0.622646558259823
SHANK3	0.764033521981184	0.499174205922613
SHCBP1	0.663848295240372	0.603059307320374
SHROOM4	0.547669024714228	0.518590388851906
SIGLEC10	0.789177395145001	0.584809108135849
SIGLEC5	0.77171443848943	0.489865587452035
SIK1	0.689952132704508	0.683627974061217
SIPA1	0.669781531216926	0.40190044057331
SIRPA	0.857627220672219	0.636863370241897
SIRPB1	0.55619712018025	0.25062934660912
SIRPB2	0.592805312462366	0.388407665407207
SIRPG	0.736279165767329	0.464280816989399
SIT1	0.773336111157938	0.429144046984816
SIX4	0.691939540713275	0.480490774086365
SKAP1	0.669998444215274	0.407483699963464
SLA	0.94563111057026	0.681360978454143
SLA2	0.725361032649055	0.515506801915808
SLAMF1	0.889884542871227	0.527305003514357
SLAMF6	0.88393839105349	0.595946512681812
SLAMF7	0.857244558223038	0.556562096534986
SLAMF8	0.829944506472825	0.592885441322935
SLC11A1	0.600258184695309	0.251878769516687
SLC15A3	0.792586318236534	0.55065259703742
SLC16A2	0.79141588586088	0.541390779991008
SLC16A4	0.686738465139236	0.54923788415356
SLC16A6	0.875808742397416	0.502253122358134
SLC17A9	0.711830461828146	0.649649494435021
SLC19A1	0.715068538980321	0.33396594704789
SLC1A3	0.761929148497285	0.545913386906216
SLC1A4	0.677802022719903	0.480718248874932
SLC22A15	0.548407568452159	0.561905361208469
SLC23A2	0.604007957265102	0.268941098469113
SLC24A3	0.619401441135511	0.557579397730587
SLC25A45	0.604003782755407	0.287551053587604
SLC26A11	0.512872511551689	0.30705143661281
SLC29A1	0.757945176420363	0.547681997770009
SLC2A14	0.847703336959992	0.578528737962248
SLC2A3	0.919605653884983	0.663770628064919
SLC2A4RG	0.794488507580228	0.476172045816931
SLC2A6	0.840342444856437	0.520695444409115
SLC35B4	0.799190802080741	0.565411837422638
SLC39A13	0.629443786196394	0.3380142627299
SLC39A6	0.931014445553528	0.679984430145681
SLC41A1	0.922858862591249	0.638112218181731
SLC43A3	0.907148160573647	0.622511056957484
SLC4A11	0.684636574410576	0.597667973028106
SLC4A8	0.561809883592465	0.339941891985309
SLC6A14	0.729443791222068	0.901670467466775
SLC6A16	0.57706844403259	0.346259845511771
SLC6A20	0.584368841245251	0.675440776763529
SLC6A6	0.845035830402585	0.622230775119316
SLC7A11	0.714344796464306	0.650041986805192
SLC7A5	0.880835291928089	0.651167471055518
SLC7A7	0.809283100228867	0.574416009475274
SLC8A1	0.649525892734617	0.464709224117212
SLC9A7	0.542569572286553	0.397920595787837
SLC9A9	0.641509461751854	0.354257708392099
SLCO1B3	0.539295800851008	0.466738134411677
SLCO3A1	0.79453429516096	0.533950673165722
SLCO5A1	0.776956687917211	0.56433750223524
SLFN11	0.893326550390316	0.644175788398904
SLFN12	0.73759095131707	0.489617317250898
SMAP2	0.844952788782001	0.560477429293108
SMARCA1	0.715558592818115	0.538618545687457
SMARCB1	0.783646038275266	0.607804757290855
SMOX	0.788579733397694	0.54384111710815
SMTNL2	0.658232139815567	0.411525112331269
SNAI1	0.557455981751323	0.3701971893602
SNAPC1	0.676651610889984	0.420720620927862
SNCAIP	0.880240513118555	0.554949418220547
SNED1	0.726805570243178	0.493281637428376
SNN	0.791209510399526	0.542753883677409
SNRPN	0.746583955156915	0.445650746156888
SNX10	0.779088739850011	0.672752944597556
SNX20	0.90112330746931	0.572571857313546
SNX22	0.697671746705876	0.319872868162726
SNX29	0.728303054862771	0.487275252094656
SOBP	0.643749167239646	0.35973436132186
SOCS3	0.841459457596794	0.731414082819182
SOD2	0.776018001205913	0.61433221294062
SORCS2	0.765262629211212	0.473989084991913
SOX17	0.737310782676086	0.489730533363646
SOX7	0.50039927471204	0.273200730747497
SP100	0.574946649182387	0.455020427664755
SP110	0.7940286285627	0.617470175562597
SP140	0.908792447095985	0.60216625850165
SP4	0.58421762603725	0.272240822645161
SPAG4	0.782581167414023	0.52456496048321
SPARC	0.849878261591095	0.714649108871692
SPARCL1	0.731080378226382	0.598880978268653
SPATS2	0.623355779475093	0.487780654415298
SPCS2	0.569976730015425	0.471422802729611
SPHK1	0.799393830548148	0.452071102870332
SPI1	0.812753012862346	0.494605267101797
SPNS2	0.578363909629106	0.617607910992253
SPOCK2	0.877080808806975	0.548278605798246
SPON2	0.793116114375835	0.535438541292611
SPP1	0.707144290871781	0.517260497049196
SRGAP2	0.811154129569665	0.398687374371717
SRGAP2P1	0.607577026259857	0.425628329157762
SRGN	0.868996525539448	0.662734059395286
SRM	0.777132489287016	0.608461432033495
SRPRB	0.526474145319273	0.410134773724624
SRPX2	0.766882986592546	0.507883704921248
SSR3	0.544392301058403	0.572292110624778
ST3GAL1	0.829667432824261	0.651047514806389
ST3GAL5	0.917435289747422	0.610581975250557
ST6GAL1	0.682383732333555	0.479542918105541
ST8SIA1	0.777272109612624	0.444872770149439
ST8SIA4	0.881798468078236	0.571314222334106
STAC	0.562512907123893	0.320639423693753
STAG3	0.540026323687242	0.208569912100949
STAP1	0.761653886406535	0.394282343448326
STAT4	0.793310849127042	0.491399403815753
STAT5A	0.711761631426983	0.381905799816271
STC1	0.823863629533625	0.594440841282193
STC2	0.753102519839611	0.451956609427006
STEAP4	0.818785133364052	0.60231320008477
STK10	0.745864433111927	0.457350379520874
STK17A	0.569971963270689	0.3391437548466
STK3	0.521779757635096	0.606885690854196
STMN3	0.878301389784362	0.67097201836756
STOM	0.794484596352398	0.576724108219348
STON1	0.738216843056664	0.497036353748821
STRA6	0.728427993967542	0.412781171445298
STX2	0.697279530078525	0.464131519880087
SULF1	0.845376479585957	0.721217275413843
SULF2	0.596709335041061	0.660249159996407
SUSD3	0.723526310693964	0.411287034769322
SV2A	0.694276959567924	0.321284324707928
SV2B	0.611871038144207	0.279943611010467
SVEP1	0.625962253715875	0.466565850478448
SWAP70	0.738493652051444	0.511224646994467
SYNE1	0.847439032681653	0.649841798682779
SYNGR1	0.608863858966352	0.384287615883556
SYPL2	0.5093290601817	0.307739078934126
SYT11	0.920209620710479	0.607831779458312
SYTL1	0.738004832030731	0.574683790866696
SYTL3	0.832171182935251	0.518257278952403
SYVN1	0.760836629523385	0.644028662824511
TACSTD2	0.663792432240469	0.655255962384791
TAF4B	0.65865455632129	0.301116820493347
TAGAP	0.884532975724006	0.595795071072612
TAL1	0.748598529515	0.479063989375706
TARSL2	0.60047054353115	0.326645940101679
TBC1D10C	0.776452285236431	0.429055394961308
TBX21	0.673268808547772	0.338903137117497
TCEAL3	0.545298032183528	0.386541562958679
TCEAL7	0.6250603733519	0.480280244447139
TCF3	0.790272879347131	0.516432056912558
TCF4	0.786136159201613	0.605070797446791
TCF7	0.703548529978451	0.399052172799689
TCL1A	0.678894445640473	0.355299478098279
TCN1	0.75756928660089	0.638033221146072
TCTN1	0.541144656708247	0.450336040234606
TDO2	0.822253914152951	0.654782422560541
TDRD6	0.55599269016237	0.439571867364465
TEK	0.808771663033808	0.576748002739899
TFAP2C	0.738045473821832	0.525165112272013
TFE3	0.515857910062065	0.292042998550545
TFEC	0.771820396071834	0.559164562640506
TFPI	0.757407464744665	0.600350315481821
TFPI2	0.518722912606942	0.361061356664789
TGFB1	0.894504474262102	0.609449330624169
TGFB3	0.826878951415806	0.470529450308491
TGFBI	0.907077411138973	0.660014041689326
TGIF2	0.801476316321589	0.571634733862728
THBD	0.844575294624589	0.639117816114158
THBS2	0.860290930952754	0.57344343224586
THSD7A	0.794931712381043	0.519104329131439
THY1	0.902944707298524	0.677608195288495
TIAM1	0.615847148667713	0.215271734940769
TIE1	0.818981248193295	0.590924265941689
TIFA	0.693109482289124	0.488475362548605
TIFAB	0.607645073801983	0.500822520929131
TIGIT	0.825614839975495	0.572422645147417
TIMD4	0.656422667396153	0.353766569363959
TIMP1	0.881578617554453	0.853618249394854
TIMP2	0.759521587090972	0.488880225713411
TIMP3	0.596042044226327	0.530538757643294
TK2	0.571130836170354	0.492232616257223
TLR1	0.774460011829237	0.487828478174615
TLR10	0.705976918024196	0.329154766027658
TLR2	0.788909866192523	0.523232197219051
TLR8	0.723586093318474	0.527996693490766
TM4SF1	0.556328109467142	0.542308119906856
TM4SF18	0.691582111163708	0.616256858163631
TM6SF1	0.653475726837804	0.501869772168497
TM7SF4	0.585115378573141	0.449058601402626
TMC6	0.615631348898338	0.481542018190127
TMC8	0.725662684002491	0.376286628883677
TMED8	0.696914569290967	0.424462358698503
TMEM108	0.60389737980885	0.29243378593105
TMEM119	0.599209439823587	0.314043130048842
TMEM132A	0.667400924252919	0.364927109251518
TMEM132C	0.514573491570402	0.330263338981857
TMEM136	0.788710153370782	0.52103967365327
TMEM149	0.745043275303617	0.455409302551783
TMEM154	0.811284938962394	0.580888552506434
TMEM156	0.671352465935396	0.351596397433235
TMEM158	0.852847236000817	0.647199282064916
TMEM163	0.842264777310564	0.550534007347637
TMEM173	0.607065804961606	0.681050331447789
TMEM184B	0.5542730612492	0.438198172646193
TMEM200C	0.815263039691508	0.512720866206179
TMEM204	0.803837091834295	0.498403124880606
TMEM206	0.834156955285928	0.617014222313398
TMEM22	0.739420399987282	0.477565275938279
TMEM45A	0.809055990959457	0.604399006253913
TMEM55A	0.672084903633764	0.39029242804556
TMEM71	0.786409945291593	0.485727172564359
TMEM90B	0.700375145330791	0.43639372526311
TMEM91	0.544876017368601	0.229453641148453
TMTC1	0.807109338866734	0.616081809077682
TNAP	0.566210358747491	0.399444660886448
TNC	0.837195680890875	0.69266073895589
TNF	0.679308798700237	0.451498882287667
TNFAIP2	0.878283091864136	0.610868298064227
TNFAIP3	0.627707947900312	0.409647200291581
TNFAIP6	0.763062644172639	0.559184163096425
TNFAIP8	0.894954616055962	0.636095700426187
TNFAIP8L2	0.725577570867168	0.519759809227155
TNFRSF1B	0.873575490938145	0.609143448516354
TNFRSF9	0.724187265645383	0.489825646344179
TNFSF11	0.665807476238726	0.501345466980218
TNFSF13B	0.873934205202916	0.660943926841239
TNFSF9	0.610898748032404	0.504955741233167
TNK2	0.526656820984913	0.258201112467983
TNS1	0.584547216392251	0.37087555764247
TOR3A	0.666094814369074	0.581306278209386
TOX2	0.816357757646959	0.571777644339181
TP53INP1	0.641748402472308	0.255229012155833
TPM2	0.629448208216695	0.516214468011685
TPM4	0.594574644194305	0.639265138400567
TPRG1	0.744952538449597	0.58867181267886
TPSAB1	0.560812421047968	0.357492620076832
TPSAB1	0.53491695383589	0.320758767419052
TPST1	0.800769580784729	0.524322049496519
TPST2	0.824516606391905	0.567301462141065
TRA	0.560045211063816	0.316318085595544
TRA	0.778858295990594	0.572389164195486
TRAC	0.775320376438913	0.57370520231115
TRAF1	0.862488076112544	0.488481793708206
TRAF3IP3	0.811525883125761	0.470749858113741
TRAM2	0.67178865331901	0.601953562006194
TRAT1	0.556502133701825	0.394660668158047
TRBC1	0.846311544236291	0.593488295151715
TRBV7-8	0.55652676031201	0.433594885333847
TRD	0.788728966408538	0.561173758682633
TREM1	0.7810839542786	0.495658490838789
TREML2	0.65438556190563	0.317235129342413
TRERF1	0.592568444235246	0.501778444642211
TRIB2	0.881170389518535	0.681613039371405
TRIM22	0.678505815092386	0.6714587653014
TRIP6	0.588951198877092	0.415851139846724
TRNP1	0.529672912194907	0.430519765256564
TRO	0.569416010268322	0.220705917322936
TRPS1	0.798319720099651	0.534288395236165
TRPV2	0.85443253222621	0.521695637009105
TSC22D3	0.633054741182589	0.533648497925829
TSHR	0.65700261093321	0.473008921020042
TSHZ2	0.780096964933311	0.48302179184179
TSHZ3	0.787188920473691	0.547766357658786
TSPAN11	0.841271464098074	0.623218563418494
TSPAN16	0.530795063957809	0.274952811736265
TSPAN18	0.73821612408542	0.665127976773796
TSPAN2	0.523747775667931	0.328609180537397
TSPAN33	0.582748869155615	0.334796604469243
TSPAN4	0.658602754522587	0.341115377893221
TSPAN5	0.597026697672715	0.476127183156103
TSPAN9	0.53068355173014	0.250108249010575
TSPYL2	0.726698175238945	0.357722657205317
TSPYL5	0.754454670897069	0.396123725924547
TTC28	0.607942167664737	0.319211657874263
TTC39C	0.77895449153611	0.470467947755853
TTC7B	0.736162909502095	0.475601426009592
TTC9	0.858676332636336	0.613410102565836
TTL	0.771437973301822	0.54972441059394
TTN	0.585575657060621	0.355185710175184
TTYH2	0.757436264060268	0.43767831869907
TUB	0.696982533724178	0.442242731049425
TUBA1A	0.832800902659964	0.624144164096066
TUBB2B	0.576320954322142	0.300925777212526
TUBB6	0.897921777464129	0.642219333108125
TUBG2	0.601698093910519	0.362345756121376
TULP3	0.658901147809243	0.606486256488985
TWIST1	0.876932833446157	0.622066773222299
TWIST2	0.760683713669574	0.406900641014148
TWSG1	0.59504628646516	0.633267251229296
TXK	0.52013165054728	0.272712851949848
TXLNB	0.647209711995755	0.404392882179805
TXNDC15	0.821589963202282	0.624261758160666
TXNDC3	0.564120693884735	0.295781604466988
TYROBP	0.703339598746405	0.47283749850735
UBASH3A	0.611002425422981	0.424279575213849
UBASH3B	0.628605251979949	0.429901081847131
UBE2E2	0.750147757943912	0.300665759534258
UCN2	0.545781369580673	0.268109667749384
UCP2	0.701510137998408	0.424005956824258
UGGT2	0.517803304108189	0.428829219890324
UNKL	0.566625303120642	0.320676490328567
USP11	0.68386279366554	0.465625572779696
USP13	0.526102909524068	0.361049718467489
VAMP1	0.735006960972753	0.472136438224982
VASH1	0.67255435326388	0.291067386754485
VASN	0.688389342884737	0.431888932427051
VAV1	0.916880477010227	0.585427676003942
VCAM1	0.879024722877008	0.761148653567888
VCAN	0.766137612804878	0.574765768466924
VEGFC	0.859454985317996	0.629917308520791
VGLL3	0.813276849963742	0.577535820249522
VIM	0.660986858702258	0.533216825391799
VNN2	0.870948056394634	0.502027923789216
VNN3	0.766744599426792	0.461085343353702
VPREB3	0.714003890515103	0.360651983753539
VSIG1	0.568108042808868	0.50648989709519
VWA1	0.570126733834753	0.587871950166714
VWF	0.785949394208947	0.572684578195671
WARS	0.74873502169177	0.653915704040029
WAS	0.802876686386981	0.45877088465023
WASF1	0.603981279789076	0.473538065692131
WDFY2	0.758361456212111	0.507046314029033
WDFY4	0.850489720462316	0.466329454163007
WDR19	0.687350425915386	0.498207535521862
WDR54	0.710406259285367	0.469492788563012
WDR86	0.622470635379421	0.22021970477851
WFS1	0.743663735642737	0.49101951898389
WHAMML2	0.590433863436006	0.393363449710007
WIPF1	0.910450771638523	0.55298829897827
WISP1	0.770066573456476	0.463284973001966
WNK1	0.508549407433312	0.478379788719221
WNK3	0.667628994655449	0.440260866750039
WNT2	0.631729281733199	0.318472375353222
WNT2B	0.503299189390941	0.311522193242586
WNT5A	0.738628184106191	0.450452932378026
WWC3	0.643793161245543	0.24329530644102
WWTR1	0.616210639400274	0.399576535170366
XAF1	0.599483837623079	0.441247253776817
ZAK	0.647446306707536	0.623147134312022
ZAP70	0.552906285984396	0.217534888342871
ZBED2	0.812125046273362	0.501690938617925
ZBP1	0.821275085439504	0.688213237727289
ZBTB25	0.510789224082305	0.305599434071141
ZBTB32	0.599441651779829	0.328069480761043
ZBTB46	0.759805686049867	0.434176268913051
ZCCHC18	0.643627286121227	0.366438014983462
ZCCHC24	0.842009073711215	0.534899007446535
ZEB1	0.796424871109747	0.552963323410379
ZFAT	0.59097194075838	0.3400373616888
ZFPM2	0.631946920877436	0.564049078752413
ZHX2	0.86725954738839	0.61818220867083
ZIK1	0.505406881633639	0.252398822539218
ZNF107	0.589698662673051	0.398196383788362
ZNF167	0.536876025824666	0.461175941897523
ZNF215	0.515130749506067	0.211842714027126
ZNF267	0.747443338003663	0.614300651671976
ZNF275	0.752969586677235	0.510312082711644
ZNF281	0.82711622302455	0.547498206786439
ZNF366	0.855396829282577	0.567839140775322
ZNF382	0.68035039683528	0.427683753607446
ZNF385D	0.7266477345248	0.441230873192831
ZNF469	0.845780760861397	0.46080601588654
ZNF497	0.521009427539008	0.242429604613181
ZNF512B	0.758654086531173	0.533815551019624
ZNF521	0.830928038678333	0.517797326981404
ZNF532	0.696536006833096	0.382379859848741
ZNF643	0.515029762091957	0.380445472138822
ZNF671	0.690837847190601	0.347534531852782
ZNF80	0.697379849827192	0.395116952724945
ZNF831	0.761153765026793	0.422252228154615
ZYG11A	0.616629057615742	0.272664672834792
ZYX	0.762392301063703	0.560618524032415
