# Supplementary material for: Integrative analysis of single-cell and microarray data reveals SPI1-centered macrophage regulatory signatures in ulcerative colitis
Source: Front Genet. 2025 Sep 5;16:1617834. doi: 10.3389/fgene.2025.1617834 (PMC12446007; doi:10.3389/fgene.2025.1617834)
Supplement: Supplementary file 3 [file DataSheet2.zip › TableS5.csv]

Gene	MM	GS
IGHA1	0.768836873500602	0.712177385260031
JCHAIN	0.50504428823029	0.302776198537753
CD74	0.646639546290945	0.828644654026558
LYZ	0.611824364474102	0.752404836715769
HLA-DPA1	0.679336004888535	0.672197684299524
XBP1	0.851279953622467	0.796210907665377
NAMPT	0.743176395970079	0.602116760208804
HLA-DPB1	0.617842186992102	0.589059079067282
TIMP1	0.781408670590771	0.886043645213299
HIF1A	0.795765217378135	0.819360069912672
CD81	0.912868298682868	0.636188434408053
ANXA1	0.628208954251975	0.77805912592013
CD55	0.52021262885555	0.896402213601391
IGKC	0.809759792098903	0.679483852879723
TRMT112	0.75990634837133	0.529009730493019
ACTN1	0.874868206542689	0.635989360704131
SPARC	0.899224284553391	0.640045743963271
HERPUD1	0.643143336804829	0.35525990701166
PKM	0.523483460821005	0.833099631769026
SLC38A2	0.840093177219486	0.553452570572201
EPAS1	0.68823473578032	0.206557383377728
TPM4	0.580558757775646	0.728346249508745
SPCS2	0.559566193661775	0.353268756337592
CTSB	0.789508153377284	0.583103576472269
STAT1	0.750353003986467	0.733126084653568
NFKBIA	0.753042665326352	0.495916507670504
A2M	0.828861715868266	0.490389037035198
SEL1L3	0.538625070194393	0.491955817400402
S100A11	0.554714880566814	0.857490443494408
DDX5	0.660630533053616	0.469991411558959
SHISA5	0.67404025940165	0.835929358794142
IFITM1	0.672691216553271	0.797906413077486
LMAN1	0.713271021999466	0.667164765095293
CCND2	0.656462536703847	0.446213591472811
IGKV2-24	0.814125098455867	0.611563677964014
CD44	0.869580209892992	0.794186051254452
ANXA5	0.833968818238946	0.780284082122474
IGFBP7	0.885205009922933	0.58707855162999
LGALS1	0.899475133045544	0.545296175083256
LAPTM5	0.862348203046358	0.540552350208686
CXCL1	0.710756058236751	0.848031205657197
VIM	0.947899836859714	0.609756048876465
SRPRA	0.807968835432864	0.603551942642775
ACTA2	0.558715417784253	0.241445066539452
IFI30	0.856065871862147	0.634373581054644
PEA15	0.779404236093922	0.630801125052008
UBE2J1	0.61264097436124	0.503135416001783
PRKAR1A	0.854377512727848	0.615074400148613
TRAM1	0.721800636282072	0.648477448292157
WARS1	0.766899354825419	0.764629690863587
IL6ST	0.903817815637767	0.618986454723463
AHR	0.879013991051343	0.673059563403674
CFB	0.526402468947851	0.885101428681342
ARRDC3	0.610239075205417	0.505154877529097
ZFP36	0.66272393767389	0.525020811041038
ATP13A3	0.562933059098309	0.221418215310114
HLA-DMA	0.634073504844452	0.804148117601624
PMP22	0.789662783292334	0.672640170676349
NAGK	0.792319282773685	0.300389640257629
ATP6V1B2	0.784718798409738	0.435456211124138
TGFBR2	0.819467963646115	0.598357166349389
RNF213	0.628079694570993	0.757710783869629
COL1A1	0.813997418190725	0.618234621214374
PECAM1	0.915967241429032	0.721485853430984
FNDC3B	0.784180853660939	0.689015858447345
CLDND1	0.751442534435125	0.302310188167887
LOC102724971	0.807960634555827	0.677305616809025
MSN	0.953335786527576	0.694566471273113
CLIC4	0.888693281124169	0.359741060472704
GPX1	0.772966078544564	0.464361612100452
YBX3	0.78444126626876	0.41437895756227
COL3A1	0.824683474356362	0.530461934692812
TRAM2	0.766411733430339	0.557008115546853
SOD2	0.817729352153326	0.529359323766362
CNN2	0.831687995246908	0.820450300881603
FLNA	0.890278674299316	0.433368996541953
IFI6	0.698246362354713	0.708636439345227
SRP72	0.603656040653219	0.475107751954865
LYN	0.783787044845625	0.793202321802245
SAMD9L	0.55414995263861	0.796471780438614
RAB31	0.903772551745693	0.655932705117715
CTSC	0.562891413114343	0.552314316819635
C3	0.808989326300528	0.590502648189447
PNRC1	0.814432940940314	0.452755976401713
RAC2	0.874276244386491	0.707359449117349
TENT5C	0.838454152372198	0.592428193401303
LCP1	0.896823586015787	0.52074786623497
TGFBI	0.870977562577398	0.678796995239764
STOM	0.524060804548391	0.734809103226337
ITGAV	0.745511060132295	0.592304588775142
ANXA6	0.939264983772037	0.561008131191231
DUSP7	0.636033358515217	0.694592844685192
RCN1	0.658733028291825	0.731362986678445
AIDA	0.723629527896388	0.249029074989968
GREM1	0.696774639229703	0.432534435905707
VOPP1	0.796958183914501	0.630760498903203
IRF1	0.545538842564559	0.645706176860757
EVI2B	0.80244335104104	0.662664712841974
CREB3L2	0.734477846126043	0.798688367448242
TMEM109	0.836141231139453	0.483032364500909
COL1A2	0.863184269803223	0.605605456992428
TNFRSF12A	0.657949123258172	0.626143456805469
CLPTM1L	0.736634601837293	0.61484073042419
GNS	0.741301939300609	0.333604432583181
GNAI2	0.961819454244994	0.54988661467943
TLN1	0.911166325302203	0.528560351015903
SSR3	0.607159175644112	0.611819096984337
FN1	0.697231092567682	0.4000507444618
MDM2	0.738917518039116	0.551321501464487
PRNP	0.874250880051388	0.414829246526892
LUM	0.884616905480795	0.518755133457495
CD47	0.642895990932882	0.451314882862711
MFSD14A	0.788249396876418	0.413037770561609
CEBPD	0.621680561077144	0.751366405543077
SELENON	0.66697692469117	0.542755098116451
PLAT	0.620348128037437	0.40694723122702
GM2A	0.740907825729899	0.556836629272441
DPP7	0.860594135567543	0.558059411070994
RHOQ	0.931583702342761	0.485606202886975
SERPINH1	0.892204013958627	0.4309462540004
SYVN1	0.749739529374822	0.702402003231089
LAMB1	0.612154375879383	0.493434567627889
SEL1L	0.638827234135935	0.295512619350704
MMP2	0.933163915834551	0.536402758784882
PRDM1	0.880389045707604	0.717369764159967
FNDC3A	0.777809286822638	0.568504210200922
CCN2	0.730917450796531	0.551442571689047
BTG2	0.891434766447816	0.539413558986052
MAPKAPK2	0.90616909296115	0.617240946413495
BMPR2	0.640708402851572	0.269923147634827
C1S	0.943323850713564	0.585818534570223
MYADM	0.821378039512163	0.340390226775495
MPEG1	0.664344193810122	0.260454582190698
FBXL5	0.731238985035734	0.263037168083152
TIMP2	0.82173864559878	0.489057636566932
HM13	0.784023436731899	0.782812482747308
KLF2	0.586028024166749	0.660741561149311
MAN2B1	0.788399212033202	0.303546864520768
PARP14	0.663531247777654	0.743097865851173
NCOA3	0.815368852511303	0.430886900120009
CD79A	0.798590967618514	0.546241677027901
CD53	0.899375627822053	0.544650414583271
ZYX	0.852840993406681	0.668637353670481
SNRK	0.515406057941603	0.539041653855191
RESF1	0.80706747159022	0.472767527650941
COL6A1	0.8487696502358	0.49486417758197
SMAP2	0.890091553457107	0.522324262512095
ENG	0.926088241428189	0.647074505645652
IGFBP5	0.891709029809475	0.650228820403086
GIT2	0.835487793138182	0.239069673126259
COTL1	0.838705920388078	0.656194783954033
BASP1	0.929935854445278	0.515105478486543
CD99	0.626053235957545	0.241353046148875
BGN	0.925382394650901	0.627628769103323
MOB3A	0.82866146399039	0.468301774037459
CBFB	0.824711558809399	0.75632714162124
CD82	0.821700906815645	0.749502827204725
COL6A2	0.82847052376312	0.507131686706436
TMEM158	0.589206076256508	0.361968214908636
TRIM8	0.878701736323948	0.587275966544169
HLA-DMB	0.661140219046599	0.622455776823736
WNK1	0.84057906124381	0.47347246940521
ARL8A	0.544410954060323	0.289281770587136
CYBB	0.838507204110282	0.433391224976628
PIM2	0.892766112123211	0.681552427494791
UCP2	0.768319184816206	0.480267119322143
TYROBP	0.853736154555445	0.423084921812813
HSPG2	0.634183467293145	0.520775389760529
TNFAIP1	0.674323612668616	0.428515228738603
PODXL	0.812232354426903	0.686715207128712
VKORC1	0.769598745493998	0.363305146564298
COLGALT1	0.711421148086324	0.230124635395676
CNPY3	0.869894599206961	0.483053352896015
PFKFB3	0.712287311363215	0.702047654698395
ZNF460	0.694082496054643	0.323364121101912
PTPN1	0.844830182168622	0.574278338165126
C1R	0.955002187197249	0.666685705693639
SRGN	0.922082261967212	0.627930927624025
ARHGDIB	0.874813386276947	0.582968156795497
ZFP36L1	0.818089254369061	0.46797446712279
STK4	0.841381737099886	0.331673590128081
RB1	0.777281437275273	0.428216086069838
SWAP70	0.800317087030247	0.571140267830688
MXRA7	0.818601373339069	0.400267267577671
TMEM184B	0.834829869115315	0.803339903476783
WIPF1	0.92755961571223	0.598615975554049
NINJ1	0.808329837668502	0.353940242915388
TIMP3	0.759471605151745	0.487470715346001
SEC24D	0.526235407197486	0.874609131429975
IRF8	0.515820627602729	0.273702114182015
PABPC4	0.783031836460797	0.427376484495791
UBE2H	0.540062578095586	0.554846168942238
VAMP5	0.67445026951582	0.498762762900018
COL6A3	0.880907008930438	0.675630022713066
MARS1	0.806714068958307	0.658994596769802
CORO1A	0.85126270875286	0.48162215562255
RHBDD1	0.840610812628974	0.474947818815094
CTSH	0.890890161744591	0.678572389543497
LHFPL6	0.8437287044249	0.463598653469072
RUNX1	0.801155526149366	0.572915568541637
MMP12	0.719737636999449	0.70197983231596
MXRA5	0.680567563316717	0.767418659975986
NPC1	0.621018633586903	0.503154226763045
PTPN6	0.714644710339962	0.226099102899628
PLVAP	0.814858033091841	0.621174647944512
PIM1	0.607488575075706	0.286218615621884
CCL21	0.584328506232665	0.357840303764436
MYL9	0.592712824807969	0.24713138994145
LIMS1	0.896354470090561	0.685221887860828
CCL2	0.938781826417263	0.555436586745223
SERPING1	0.913121471836006	0.617769259460802
PDK1	0.801156760690645	0.48129359394001
TMEM43	0.889861271921078	0.440260086180202
SLC25A32	0.631352647000466	0.264269521571518
SETX	0.733010616134671	0.695024909145837
PLPP5	0.652243633288682	0.534578574410264
LPCAT1	0.557809442815576	0.901514020895366
SLC15A4	0.759945472860452	0.340819238326959
SPARCL1	0.866788791240659	0.557869211525308
TAP2	0.616463074616236	0.819340625751463
PLOD1	0.761655052817269	0.691092643659446
PCOLCE	0.925431683247955	0.580821666267644
KMT2A	0.576466050964349	0.250750450897846
TXNDC11	0.729172274177348	0.295672847021156
NOTCH2	0.739913684674232	0.395517358173726
SAMHD1	0.878272962607394	0.444311646944365
MTHFD2	0.778275934740124	0.730991796443889
SELENOM	0.892615296991952	0.571716120467436
REL	0.614151757982776	0.548947755950983
MMP1	0.855795716211945	0.666193938113359
CTSK	0.934920307214837	0.583392069538531
ITGA5	0.94477733226065	0.646116818828775
FLOT2	0.636649373536063	0.33689113147541
FUT8	0.769153724433294	0.820045120065658
TMEM47	0.752279008607722	0.230431104870285
EDEM1	0.698062034723892	0.71430632966528
PLEKHM2	0.854200524180468	0.480244385645087
PIEZO1	0.672231586151077	0.616124361793344
RNF149	0.627252771403281	0.403200128018726
GRINA	0.68314651864982	0.761539499837
IFITM2	0.873528379477837	0.749914763056229
PARP1	0.622438564855981	0.374141768552094
VPS13C	0.668361221491068	0.51365138965816
PSMB9	0.520039515726488	0.807179489229047
RAB13	0.838793465891836	0.492130942213245
CALU	0.873978019723908	0.727636555793323
CEBPB	0.888608538433204	0.617122851485922
ETS1	0.914000702667801	0.597700976873228
DPYSL2	0.864114868742686	0.333105176717313
NFIC	0.658807494384612	0.316067630510327
ELOVL5	0.913634439190292	0.677525228202232
TNC	0.907702387611759	0.63215713600666
TNFAIP3	0.741503455266116	0.355628520182653
ENPP2	0.789168199351605	0.583178081918863
TCF4	0.928616778427341	0.592748455104902
MMP14	0.855097237608521	0.622466604360492
CHI3L1	0.888278164398162	0.741165288447305
MYO9B	0.703485557724923	0.364123392902409
G0S2	0.764498214764745	0.441653816391421
CHST11	0.965691385140887	0.613403942743258
IFITM3	0.715254058869404	0.838395580383208
ERGIC2	0.597540030509038	0.219384688050958
TUBB6	0.813864881797907	0.622249323416501
ABCC1	0.807688159191146	0.761143942840795
ANO6	0.752547064840546	0.628962910994468
ICAM1	0.879338104358723	0.650280471359762
PTPRCAP	0.718590855342643	0.435085691559223
ELL2	0.833360729630863	0.751196723599772
MAP3K5	0.624755162660871	0.642535321116701
LAP3	0.602429677751866	0.52238468499639
TTYH3	0.693868851343549	0.803012427802053
NOTCH1	0.559432974700645	0.251522787208154
SERPINB9	0.9136219576673	0.599026586713903
SLFN5	0.813193326027143	0.743735818130243
ALCAM	0.532232365492329	0.660049982225948
LCP2	0.867447172578793	0.547465615624075
GPR137B	0.909015229340924	0.568358329798167
PHLDA1	0.827905254450863	0.775051071083998
PLEKHA2	0.6910730361857	0.437453013231249
LMF2	0.546363523377167	0.681720023202483
TMEM39A	0.708834922500011	0.646844440618774
NBN	0.741035035004135	0.467822174153864
SSR4	0.693025351802845	0.648046433149117
AZIN1	0.621466285708365	0.205645354880512
MACF1	0.697271704696322	0.544079079189146
PTPN12	0.769478605359676	0.564138455915747
AKR1B1	0.900002747529629	0.391685537823331
UTRN	0.794074267463081	0.394417017602087
ARRB2	0.779341178616686	0.250193705820985
IL1B	0.78278520218422	0.667072725489518
SP100	0.667346316292438	0.273303698905299
CRTC3	0.712397266289423	0.566014074550149
RAPGEF1	0.718220889919067	0.349268632379391
CXCL16	0.51341003281514	0.569003919470236
MAP3K1	0.790769958629829	0.295104410548918
FAM20C	0.901547416536827	0.483203305759296
RNF130	0.636002179579924	0.256988165785901
CD276	0.732047959886579	0.605371762926469
ARFGAP3	0.522876753522809	0.840419307384547
TUBA1A	0.915899831077905	0.57178996559827
MZB1	0.86903479665578	0.645510901671794
MFGE8	0.849631696464287	0.558830571069289
ALOX5	0.747562494622907	0.568565571168352
TACC1	0.596705569009974	0.268505852026964
B4GALT3	0.651734164306997	0.407928475707212
LPIN1	0.506020325311099	0.800446288702941
TBC1D1	0.73556645834189	0.483148820120482
PPT1	0.772948463739518	0.376922570061426
RBPJ	0.740179346526633	0.302433037609821
ARID5B	0.907664518746935	0.368610590763205
CTSL	0.831281485696354	0.323244465106244
KLC1	0.617272818836107	0.210330814668108
SOCS3	0.822077097066658	0.678140244775707
PACS1	0.811416965101272	0.714149319299711
IL17RA	0.743613367404738	0.335260014768544
AQP1	0.596966976356187	0.318202287130907
CPEB4	0.852210572950534	0.577632177820854
PLAU	0.901154424878432	0.636240643396341
MMP9	0.88939170257317	0.616907596165735
GLCCI1	0.844381532546564	0.613455297456197
G6PD	0.725857769541136	0.629645561221896
PXDN	0.916007898587054	0.601881536105245
AGTRAP	0.806933529719718	0.750878981990832
NAP1L1	0.830340904049381	0.537234245148308
MAGED2	0.562962844441977	0.637159284069112
STAT2	0.853292976084156	0.623734591699187
ERN1	0.684679978749826	0.476767307765161
CDC42SE1	0.830246546677995	0.54297615190945
BHLHA15	0.80428794500577	0.511296406599943
INPP5D	0.819010343275326	0.624794794929067
KIAA0930	0.805372428265677	0.491574296599053
FXYD5	0.92521906745652	0.637814675736833
STYX	0.592233726949463	0.227520703363686
LIMD2	0.621849411077895	0.367385385627083
CAV1	0.896235312680214	0.516946070234824
LOXL1	0.818985581418267	0.475372479439877
CHPF	0.5644700894146	0.788762650541872
TMEM243	0.691855933412615	0.412614613699721
STAT5B	0.897616213767875	0.407039184602924
ICAM3	0.896908812298055	0.477286682330263
FNBP1	0.735351558602881	0.200645788908168
IGSF6	0.729425074159293	0.410233585636676
DNMT1	0.678000797097078	0.609646641048886
PITPNC1	0.641147754558649	0.85951802046292
PCNX1	0.945584045874706	0.434225060293209
MDFIC	0.901524412255896	0.478760888728929
AEBP1	0.88652945499535	0.463008844327507
FADS2	0.628654389476422	0.607898908811212
RGS5	0.869832329250003	0.645164473287395
ICAM2	0.93336976337025	0.555186737976706
MMP3	0.866060950836731	0.70548668733906
SYK	0.673882234954838	0.373331900058411
CYBC1	0.768997624931669	0.59580229480595
RUNX3	0.779628482804643	0.352373166906322
XAF1	0.660631260192298	0.660164541441908
GLIPR1	0.927091714066282	0.513371142344525
CD52	0.658475674967559	0.343728626383541
CDC27	0.744069371389413	0.763555379603289
ENTPD1	0.944800502314116	0.638304168018832
WASHC4	0.796518593489706	0.456429398073162
CCL18	0.695681137655524	0.511635543116989
CYGB	0.712576214114245	0.400213567920414
PITPNB	0.769915127554817	0.702518154950957
PTPRC	0.896257722513136	0.558777111650465
ITGB2	0.93301742637761	0.576474828556085
CRIP2	0.887063242140059	0.56959007838937
STXBP1	0.714772952198281	0.674460470680327
RFLNB	0.839756152886654	0.38883272477855
EID1	0.731035752847205	0.421410809471333
LAMC1	0.913407655748746	0.621465016102777
ROCK1	0.645479764563456	0.254409247386891
HTRA1	0.834527026636263	0.496038483605979
SLC43A2	0.718877728360014	0.209964855923023
ASAP1	0.964914505423083	0.60971886991393
TNFRSF10B	0.626901652806897	0.64162045196497
TSPAN11	0.909778451098994	0.482191287239142
SEC14L1	0.903426754593091	0.714692383253869
COL4A2	0.885888530786527	0.56957734641222
TNFRSF1B	0.844451227567294	0.484920491264242
EMP3	0.965318015958141	0.534684735999048
KIAA0040	0.838806529288507	0.486574937071823
MEF2C	0.765386581114255	0.231785690664723
ANTXR1	0.89795787893178	0.391563174405655
TGFBR1	0.757889758498939	0.52142119698588
DCN	0.895989466219481	0.43738864259589
CXCL8	0.765174333862723	0.609453038772947
FSCN1	0.863685979339101	0.55549157011847
LIX1L	0.818388201069726	0.388966683077384
IL1R1	0.928180171776787	0.622741302569649
LPXN	0.798047868604384	0.326056902754069
CYRIB	0.763045664690232	0.487719980150753
IFI16	0.895870618746964	0.722623437582621
SLC17A9	0.555426932128789	0.726291470360723
RO60	0.605898984154727	0.243360400348185
ATXN1	0.678852272584936	0.230475795066693
GNA15	0.625005365334001	0.811278452701862
PLTP	0.749601781800375	0.357403279077531
PLA2G7	0.721470786307225	0.481412062877775
SLCO3A1	0.861465304111061	0.497983474213209
SPI1	0.870035890856568	0.498869145250255
F3	0.581024830932078	0.752240200545418
NDST2	0.823223577097185	0.407511925325302
LAMB2	0.786856192462915	0.534313232899942
CXCL12	0.71992926706782	0.294331743668304
CHD3	0.519108015761459	0.407633442296022
PTP4A3	0.885587415513047	0.48442667428446
CDH11	0.921569878195304	0.61116488686707
LOXL2	0.91530113516642	0.623323593765748
NT5DC2	0.764979582452251	0.621749470304957
OSMR	0.833357705012527	0.752750583272362
SNAI2	0.718547215049158	0.249496649145272
KDM6B	0.559585031701067	0.260700067090233
RTL8B	0.643567226135176	0.323518865529354
CD27	0.825542860413572	0.540572544120246
RBPMS	0.739406127350674	0.861333280387912
PLBD2	0.706642667999864	0.421718169285335
ACOT9	0.743928623543232	0.67967277933818
USP11	0.900246542135629	0.379610575821352
ZEB2	0.884642768345454	0.329720713273496
ADCY3	0.707510776858801	0.321594304095505
TSC22D3	0.729016422497745	0.511334105068569
BTN3A2	0.502293107485521	0.585755383740293
KLF10	0.639302412005493	0.257077992800417
SEC11C	0.602981013123694	0.576386993244019
VCAN	0.896171840312193	0.546593584445906
IRF4	0.867737350257239	0.569615276435742
EHD2	0.864789630205691	0.493979913247308
PARP8	0.531696615085252	0.725877960532631
ATP2B4	0.94211564445093	0.476079388607664
NDE1	0.596469196798846	0.605121579004383
BLOC1S6	0.782380777400015	0.494336416185877
MYCBP2	0.864012801502588	0.551588093569796
SH3RF3	0.746282369685703	0.473745409515948
SH2B3	0.700029172612762	0.301213944626442
CST7	0.809229828204383	0.455351345109207
TMEM204	0.881768297514688	0.592846600828773
PLXNA1	0.745876289017685	0.649502930298785
PTPRE	0.730804261607076	0.2907794416802
CDH5	0.887779153148236	0.644681341235152
CBL	0.879653607325782	0.479980752771499
BTAF1	0.649112350967986	0.321007084801546
RUBCN	0.805313898372628	0.541798489395721
SLC7A5	0.879303765894566	0.703396207116083
MFSD12	0.70815042997398	0.651431517083771
OSBPL8	0.885304330037235	0.599353918875929
PIP4K2A	0.877176784569753	0.505544229551769
TPST2	0.801681038195389	0.557765848412432
FCHSD2	0.867132202052311	0.407107318531984
PRKCH	0.922066603754388	0.494328034171972
TNFAIP2	0.833729654724181	0.515021209481657
CHSY1	0.908821176899955	0.512599460167381
IL7R	0.93145459580965	0.589148079545048
STK10	0.834518070463691	0.482214559016885
ARAP1	0.66810551076255	0.236174187048864
CRYBG3	0.625865481100871	0.493339744896334
BTN3A1	0.592172190012915	0.714847254870391
DKK3	0.851864352661004	0.392696075378857
SLC7A6	0.548547170259146	0.43261655637943
PCDH18	0.597533134077817	0.439922404213123
SELPLG	0.919608628911859	0.486512270805156
GRAMD1A	0.856588344195398	0.446065386644818
ACSL1	0.765211370197477	0.35523424510092
PIK3AP1	0.820329421397041	0.407876940242956
CSF2RB	0.926195304438641	0.591611681426555
CD93	0.933163815431058	0.601152972248682
COL12A1	0.887780782541857	0.536478258072099
COL4A1	0.895344566525432	0.627119629839599
CD37	0.816388566848416	0.462554699965099
SIRPA	0.837626145433911	0.394574137154968
TWSG1	0.794396602484587	0.480042921078161
TFE3	0.764615031500034	0.485871359923029
CFAP97	0.645556245528265	0.356336413662923
RGCC	0.91058866379558	0.64390541528302
TBXAS1	0.76817575197028	0.780194493870837
LIMK1	0.867920708384447	0.616090777166061
ARHGEF2	0.729750235646633	0.387865678945819
PAM	0.746703802317017	0.654707372266818
GRK5	0.907802529906769	0.654370020878754
NNMT	0.950865083304038	0.575863412594724
IRF9	0.545746280210291	0.74324487933437
PDGFRA	0.777831324513971	0.475982821347093
RGS2	0.774893679888247	0.599620049472814
ANGPTL2	0.937533925720204	0.555624082442948
RARRES2	0.6858105100017	0.297681618182412
ADAM19	0.929482878482385	0.596218446768379
UBE2L6	0.619204853240743	0.774698578921847
PARP9	0.510541027857664	0.80701743414052
CCL19	0.520407197958275	0.378976068072011
HCK	0.842277645745687	0.364770216589237
CSF3	0.713902992754072	0.283662778427363
CD34	0.832089382743348	0.619057325065892
LTBP3	0.696547113970905	0.37613260838123
DNAJB9	0.748721367399175	0.60490230606324
LRP8	0.533446050770057	0.791211942604845
LST1	0.776466423372468	0.36606590563535
ELMO1	0.933450004516027	0.508647932115916
NUP210	0.781184742767718	0.558435454372268
GBP2	0.665538632979777	0.473412899419221
SPATS2	0.798980336409503	0.60437718157098
CALD1	0.816020901353206	0.361402756040362
CLIP1	0.647472498309281	0.449039362112031
GRK6	0.730554214210897	0.344996902366482
MS4A1	0.645915395387761	0.361616414625759
CASP4	0.800741567444278	0.673910311062933
SLC6A6	0.923338368218734	0.697963261982543
APCDD1	0.721285146570935	0.414068167766522
COL15A1	0.877071155756323	0.578573059251277
INPP4A	0.880012845799092	0.506238333940307
ITPRIPL2	0.606583263626483	0.377261922666149
NFKB2	0.819088206751481	0.560629291493273
GPX7	0.82309908101071	0.538179974556592
SLC1A4	0.748126142211165	0.58772010574938
RAB8B	0.905914117500311	0.587504526993887
PANX1	0.844424775895985	0.60142355490259
TXNDC15	0.803499166088305	0.405766844709622
TLR4	0.842695587474662	0.512121774059126
OGFRL1	0.79913958759431	0.238250489819231
SEPTIN6	0.841481831757878	0.524739926460097
CSF1	0.698201213114686	0.38970136540999
OAZ2	0.831901860522384	0.350823716601796
DOCK8	0.926697918147283	0.522767770072036
CELF2	0.839512050677989	0.45287473948813
AQP3	0.529794392771113	0.718724326519924
PHF21A	0.871093975911283	0.398822406045375
RNF115	0.64001394331597	0.33757086903311
DLL1	0.601129838990243	0.323223151335984
C1QTNF1	0.674954679006739	0.492188097235179
SLC39A13	0.752543134293631	0.437777223624705
ATM	0.849661960425212	0.535559871168424
CDC25B	0.644967051369992	0.843813735089144
IQSEC1	0.925545741950134	0.495305062527424
AXL	0.815026341439388	0.297645095139108
MCAM	0.900164725562405	0.575752148713324
CFH	0.900751450752492	0.44608293875436
GMIP	0.569147931397704	0.251101853465985
CYFIP2	0.667529844907511	0.231315410434941
FKBP11	0.855949692985106	0.718965054245721
GYG1	0.744041701047451	0.454406858606786
ZHX2	0.829865972287458	0.633038050741682
CAVIN3	0.881463460245108	0.533290575970318
TSPAN4	0.82906945605736	0.500498293430283
ELMO2	0.901330707703248	0.568565303202362
ELK3	0.971280698118951	0.644226864931333
CCDC71L	0.686987585687244	0.387842448206588
EREG	0.543646941161231	0.269050269136353
IL10RA	0.945691490886499	0.58029409055658
TGFB1I1	0.761912842034179	0.366846796706389
HDAC7	0.820419806090939	0.582867401661495
IRF2BPL	0.775759940674726	0.334555479746678
SPRY4	0.525873485419663	0.358172399377101
LATS2	0.736328961692137	0.547158812495937
SLC2A3	0.891665806497418	0.592651766832742
S100A9	0.792666756217209	0.573747686110948
TULP3	0.524812466651017	0.315514569074795
TMX4	0.789928676639449	0.441169339745146
PTGS1	0.754350040639032	0.304776384688013
CD3E	0.63859658036763	0.284791598827894
MSI2	0.535079502754153	0.75473205451186
GMFG	0.945929220255621	0.555942210299776
C2	0.671666149910232	0.907844628949897
USP48	0.685063775497017	0.350836832281813
DERL3	0.827323121991136	0.61860572511416
RBMS1	0.892892257010074	0.471402773880646
ST3GAL2	0.922411844928855	0.637032050293963
SDC2	0.848055432815762	0.412723893352776
PREX1	0.955043100530782	0.515920682122379
PTGS2	0.816839047676341	0.605547289876637
NCF4	0.904618363955703	0.526867487466663
CLU	0.756506808043541	0.495896990153359
ADPGK	0.831393725196249	0.438540267813807
KLHL6	0.894754484497623	0.588169417541512
GPSM3	0.813874308609651	0.413408579138283
KLF7	0.855195856770196	0.562805775807012
DOCK10	0.755260777547529	0.251391251330428
ACP5	0.511343115770449	0.468170072514015
C1RL	0.708795798917567	0.456474292128362
CHST15	0.953100716525857	0.562142992987852
RGS19	0.701060539392253	0.354216382655616
DPYD	0.865069301492365	0.541157756558514
LAMA4	0.821835817007393	0.521953448239139
CD48	0.770545023652244	0.302800443847829
RAMP3	0.673921615931234	0.565024261576623
PRKAR2B	0.690752815262023	0.506675643107596
ISG20	0.528826799513208	0.66828961071813
SPOCK2	0.798982969939923	0.542444693349616
THY1	0.922454904165828	0.581827782486026
BBX	0.693693333343214	0.389536873903627
FKBP10	0.915865939604975	0.540022323359276
NID1	0.875178062943437	0.582505186366991
PDGFRB	0.923583332329071	0.530310634248615
PLXNC1	0.900453906017069	0.414195475702873
MB21D2	0.595070688223663	0.227109397700319
ASXL1	0.745157682096349	0.31734607999931
PHF1	0.740506947250696	0.547254348452379
FERMT3	0.871921107080412	0.395913294260565
DDR2	0.935935591399763	0.402553254120839
SH3PXD2B	0.913623075919247	0.610735721868219
IL2RB	0.795507757325227	0.402372911445236
WDFY3	0.58442032643708	0.292549004028735
SLAMF7	0.902211760957421	0.563069224316781
STAB1	0.526431626867866	0.231293428148932
HEG1	0.881989844822502	0.672032183528482
TNS1	0.769537956768805	0.285128090773388
LRCH1	0.747899683378392	0.637413712407474
SEMA4D	0.939690008903066	0.604947513447279
SLC29A1	0.81077701443922	0.581800853272504
ZNF281	0.86965262537571	0.437373248015717
FHIP2A	0.847064683628868	0.616871555557251
RASSF5	0.933936872680127	0.574825600832323
CYTIP	0.927497995049399	0.564970742068476
CYLD	0.831776477338003	0.371408109975535
SERPINE1	0.846244197723489	0.524251139016048
STX11	0.910843884122289	0.543643649044975
CSRP2	0.709780756156491	0.386964511186905
IL1RN	0.680602267926945	0.72724775616981
LY6E	0.919329082946339	0.564413014212487
ADGRL2	0.875315789516384	0.590184456647163
ACKR4	0.556117886001938	0.690094932901486
PML	0.672396343363012	0.696580410382766
CYTH4	0.926995354260691	0.585229038197248
CMTM7	0.88550297176734	0.6320038482721
PLS3	0.762506376093534	0.695459926622923
SERPINF1	0.859191725513266	0.416319372098996
MLKL	0.762287179135063	0.717594525131466
OAS2	0.785413328445224	0.781370829134366
PRKCB	0.868770515573003	0.440986478425058
FGFR1OP2	0.602899108468723	0.219531073397005
CD38	0.878133251711445	0.617248769639885
CHST2	0.841816926750281	0.491995639119842
JAML	0.820534326214968	0.370069319687776
DCBLD1	0.731748371722509	0.291653211194904
GPRC5B	0.811123293125805	0.566442784597407
TRPA1	0.682778144020533	0.432084169609476
ZBP1	0.594165668971227	0.758563039493086
IGFBP3	0.517240808965167	0.292719974297331
DDIT4	0.569990076722088	0.63497747773663
C1orf198	0.774054853937535	0.392877467182459
ACSL4	0.913046081651999	0.599538134891112
DRAM1	0.867719373596848	0.724146665642848
HIVEP2	0.721713070337249	0.623098213044076
LSP1	0.716257361837452	0.304492937466325
ROBO1	0.958038300388044	0.603340722535301
SCPEP1	0.830333260892453	0.500523623928211
CXCL10	0.765643004885653	0.624627246843488
MRC2	0.882458476508414	0.48306036939779
UBE2Q2	0.642859057107898	0.298274415891559
PAPSS1	0.811220046908985	0.553184614689739
PLXND1	0.908656693670342	0.59508717971814
CALHM2	0.704164332104034	0.318969415759851
IL34	0.742304762468744	0.413368351726169
ADAMTS9	0.775157473812804	0.725249443280774
S100A8	0.846719403907395	0.681970738263747
FMNL1	0.922307392752388	0.535883110867116
CMTM3	0.906946731224763	0.46208691810433
RGL2	0.747822929535192	0.307491439114585
NFATC2	0.843189077383041	0.4156091490133
ORAI2	0.907157706208421	0.566152730421767
RFX5	0.807079556464416	0.589828775151485
FADS3	0.807007542881772	0.398662175005905
EVL	0.639488531105405	0.453016915073146
RHOJ	0.900163240769889	0.555210317876387
VWF	0.842066533241582	0.674470861153737
SP110	0.829871088165509	0.682160414959662
WDR45	0.513070132557097	0.243018793779478
E2F5	0.590891440702854	0.503920432172746
PTGES	0.817945871335061	0.403357317686615
LAMA5	0.642116996262384	0.453233952468678
THEMIS2	0.945331422169669	0.564699352351761
FGR	0.843670871449867	0.451500891876915
NRG1	0.641694457538502	0.530070101515785
IDO1	0.668645762218218	0.769829022886966
PLEKHG2	0.89521167087916	0.599531765101841
TTL	0.718686746763999	0.641572742962534
ABL2	0.802671002391133	0.32279577829182
ITGAX	0.869422058728075	0.589787093846982
MAP4K4	0.882393692588419	0.53093408068624
DOCK2	0.911155647935975	0.515784702177422
ADGRA2	0.865187489597886	0.387872054918441
SFMBT2	0.929584857638736	0.526259642707531
TESC	0.564446021365734	0.61433240966289
DPYSL3	0.898589251546741	0.42483737402911
POU2AF1	0.88712647545136	0.576760227774698
AKNA	0.724812473759335	0.332342277982854
FICD	0.685122279317994	0.611542205291392
PROK2	0.6932296698824	0.471917938860781
SCRN1	0.7392843381472	0.373225963474624
EOGT	0.783444909293353	0.330994121291266
EMILIN1	0.759163952734231	0.401347260256825
SLC22A17	0.685917841106334	0.34693674052829
PTPRM	0.879972650876817	0.613427116711948
SH2D3C	0.856838993967194	0.449915027098482
TRIM22	0.801082918723412	0.775247423684716
FAM117A	0.767969172763532	0.447840317498133
ADA2	0.834511484003144	0.471564319780192
NOTCH3	0.764351192420373	0.439406066930866
EMILIN2	0.856523096994536	0.44095219136923
FAM30A	0.753108267739226	0.523590465710444
FOSL1	0.503084670137963	0.505008892691301
MMD	0.653857967669283	0.283347060403325
JAM2	0.753532976442809	0.485329886410948
RBP5	0.642073767288865	0.433941851643589
DDHD1	0.814637391959634	0.453803299700213
BTN3A3	0.619486690684041	0.792420858459909
CD200	0.762283689128457	0.433337331596949
HSPA13	0.798699413302965	0.536651664774801
MFAP4	0.645799450959738	0.284640461789965
ALPL	0.853508040012895	0.598127072742111
NID2	0.756438054807176	0.432247777227078
RNF24	0.807868293266795	0.556665541824258
WWTR1	0.879076237104569	0.493815253237492
FGF2	0.849615546101599	0.491302774919495
ALOX5AP	0.770755813263217	0.258875528228829
CSF1R	0.720810405214548	0.36408519951559
DENND5A	0.952296298409485	0.523245403777387
CCR7	0.717376411832707	0.383752506950041
APLNR	0.794403846740299	0.595377115243503
KDR	0.855853472227814	0.602791625912475
C11orf96	0.7713818326476	0.52076495754424
BNIP2	0.791429064393572	0.36661591525945
TGFB1	0.98444819081269	0.569566623274763
MX1	0.626451537504105	0.500490579066089
PPP1R16B	0.773923134130601	0.424905496589825
AP1M1	0.753139236549782	0.401810888441136
ABI3	0.858412575694052	0.530594979976031
PHC2	0.651763980501277	0.392177259848282
MYO1F	0.893431827807192	0.46883426994023
OLFM2	0.552117114800941	0.262848315583666
SFXN3	0.685201139142488	0.595693861198917
GBP4	0.748386901658553	0.70337350469674
RIPK2	0.843138433878612	0.634080993164783
CCDC3	0.895060158191232	0.534371110502465
NCKAP1L	0.888618467878675	0.529600040209815
SNN	0.696165697238451	0.380844764593012
ADGRE2	0.908114054772541	0.608969151989815
SEMA7A	0.685228626935951	0.510338489897252
CXCL5	0.73904318752675	0.381184272719157
LDLRAD3	0.896065008829397	0.484373226687524
ADAM28	0.644735266601188	0.325123010092809
ITGB7	0.643354012625566	0.348136921390046
LRRC32	0.821926190136936	0.533235337443678
VAV1	0.895649665729853	0.44099548731081
ARHGAP31	0.887623846578293	0.458455569800786
MANEA	0.697123806367254	0.318690246874891
RGS14	0.508592943003422	0.261095793713431
CEMIP	0.832081637892664	0.545281724126122
RASSF2	0.902110828868927	0.437836664998079
PIK3CG	0.784371190056039	0.340423503566143
PKN1	0.850869559924248	0.562683346793898
RPS6KA2	0.768211057325899	0.753810038574133
PRDM2	0.683994717259876	0.204437720405858
TOR3A	0.724272340280914	0.477067661513864
CYRIA	0.941072790712005	0.527008066688224
ZEB1	0.922913594666896	0.439425088168859
MSL3	0.748991157591851	0.278120074442859
FCGR2A	0.832243899256447	0.5193249221194
ARHGAP45	0.656401142319201	0.270086336499497
IFNAR2	0.854013781973217	0.613403284287737
CDK17	0.841399256641627	0.327067276598512
RFTN1	0.885448527117865	0.55013795248849
SCARA3	0.775823745885917	0.47039852898353
ZCCHC24	0.724246126299433	0.309882094977409
BACE1	0.668733862192011	0.49555935160496
WWC3	0.782504052637049	0.284440228738638
SELL	0.900639060928476	0.515934270462969
ZBTB4	0.674210552667031	0.24451618725866
GGT5	0.896797334479204	0.444050467861501
FCER1G	0.84771179419607	0.462495089840149
EDNRB	0.805552713808961	0.394940900486469
FYN	0.946152556018832	0.623478978256801
ITGAL	0.860184751719815	0.51133887575088
ARID5A	0.879957824915252	0.632490401447866
TNS2	0.778882196176168	0.482013868651048
CERS5	0.846412784758823	0.351904703831547
DEGS1	0.867923150272792	0.535229512593567
SASH1	0.659497904347976	0.330868382892612
PLK3	0.740638945697564	0.568162637283352
RAB29	0.86055213155658	0.493435998930542
ADCY7	0.838555894244416	0.530213220694661
COL5A1	0.708488636955679	0.438361856518853
FBLN5	0.818849170225169	0.423696888137577
PRDM8	0.691702985422447	0.447338350044548
LMCD1	0.80946969696323	0.456395724893096
FBN1	0.913415303662244	0.572475982227461
ADAMTS2	0.800949482331088	0.385342800894423
TMC8	0.579648339322386	0.343678631658325
NCOA7	0.888886227073797	0.716167954838939
PLEK	0.821964601054102	0.573950806996847
CD3G	0.590174615643338	0.355036902249607
LAMP3	0.911700457055761	0.539324702775278
CD4	0.709460548981004	0.358400787737769
PROCR	0.786468737277302	0.43274994914817
JADE2	0.596520235461912	0.229002910507562
F2R	0.800525389926371	0.680264032112497
APOE	0.584790066520176	0.393089751995846
IRAK3	0.747015288326623	0.787160272034234
ELL	0.779500284191381	0.341841560643739
DOCK11	0.919126302226178	0.500500435455425
TSPAN33	0.597537254220033	0.27967384573665
RHOH	0.898534946386469	0.561953431639056
ITGB8	0.600261956333436	0.282280384536432
PRPS1	0.738573619123283	0.582176908939233
SLC39A6	0.89900734919663	0.547277642610134
LILRB2	0.896238850680435	0.53239069236158
GYPC	0.891683993203072	0.49936231695506
CEP170	0.926917959290202	0.496683138289944
PARVB	0.86090376903002	0.51117035835458
EFEMP2	0.906603158810383	0.480741582933218
SDC3	0.587138777131859	0.582269137461963
TMEM119	0.815189745495117	0.389443850892912
IKZF3	0.756440201726393	0.488993336685249
EXTL3	0.744384137979484	0.590046360496825
CAVIN1	0.904020339262457	0.53428461336097
NRP1	0.865969789946453	0.438065103672536
GJA1	0.685427561092407	0.615461004837286
TRIB2	0.707473764117206	0.781727750145586
THBD	0.861957904492063	0.581903648092775
ATP11C	0.72607931703931	0.377168094882245
STAT5A	0.869753129621202	0.522829700128214
OSBPL3	0.767203219829399	0.74124206136388
CSGALNACT2	0.962117909421088	0.523115835119735
DOCK4	0.789391398169445	0.535165462562527
EFEMP1	0.779819879855333	0.277834993991436
SEMA6B	0.624883811564764	0.408032518979907
PLEKHO2	0.911057117838652	0.468266061358014
CCDC69	0.943079199120939	0.628018338502505
BCL6	0.833914047299636	0.531044597908724
ATP11A	0.805536109217452	0.633269522759326
FMNL2	0.561993355679079	0.473728874143811
SEMA4A	0.908113114169011	0.489854830566705
HCLS1	0.936335834696089	0.589917412972675
SEMA3F	0.604834915822426	0.382499756502054
LAX1	0.868061790185766	0.638247710019809
CLIP3	0.674824818817529	0.276964381095386
FBLN1	0.672731338978326	0.20142706235497
SLC15A3	0.868236871221126	0.617728384835403
SEC22C	0.850277701915555	0.720285733411475
BMP6	0.868178802937563	0.402453614740419
ITGA9	0.651731086700492	0.273842325112875
ANKRD44	0.855034233538361	0.434708537971486
RNF166	0.703629560341622	0.319090924642709
PDLIM7	0.752469481000127	0.519042533556988
SNX29	0.590545788214002	0.239149072365871
CD5	0.649959459395997	0.512363677111437
TBC1D10C	0.664512292058755	0.33143182048512
SLAMF8	0.811483753533858	0.48092176495302
HOOK3	0.80817385978542	0.295343501869915
SPP1	0.789173946242968	0.493813698868128
SLC41A1	0.92569865663293	0.680594875497177
DEF6	0.730514606491887	0.379647097201958
LRRC25	0.781851546599936	0.437611094125282
DOK3	0.850919906161208	0.443816088901744
GCA	0.73654711746405	0.259559727300345
GRB10	0.780163094006362	0.581249739300377
HYAL2	0.702726249961308	0.544690197753242
SLFN11	0.935916407472563	0.633623571053921
SULF1	0.751133531671506	0.438086907260311
CEP120	0.701041619549232	0.349431033449252
LILRB4	0.818290551620808	0.477886567930881
CYYR1	0.858204806042778	0.608444248766468
CAV2	0.841341682221666	0.523984010389844
VCAM1	0.890819808168399	0.571138971328402
CD22	0.554686485338361	0.352633977150494
SMOX	0.757757576954221	0.647755702399496
LILRB1	0.911912953390504	0.535518769676482
MYO1G	0.880874502543493	0.383549820715258
ABI2	0.810894732747326	0.463781441998384
CRISPLD2	0.880760098229608	0.502700907300624
SLC12A4	0.911443801538165	0.624037567778469
FADS1	0.888416300474107	0.62874566973724
RGL1	0.832373445454369	0.314723287066653
DUSP22	0.748263081653963	0.52245093790139
RIPOR1	0.944681888671324	0.50648399545622
GAS1	0.598545432165362	0.221259904733603
PTGDS	0.714196716522669	0.447888163976212
PTK7	0.693690776681513	0.345292526454806
BMAL2	0.714296766340997	0.812846618452936
C5AR1	0.807138108609255	0.443409734510012
THBS2	0.815697466749378	0.350533721260456
CARD8	0.937160600898591	0.570080378109122
SERPINE2	0.640065467448368	0.503119388452487
AMPD2	0.849517408204561	0.420243426024575
PLEKHG1	0.726393688585928	0.574325164511225
SETBP1	0.671843963145095	0.231903364628206
PRXL2C	0.892504026137185	0.551777106710872
CX3CL1	0.580687017886096	0.480189521269321
TMEM132A	0.734288723710215	0.41424440791154
PLXDC1	0.79572929581668	0.348947438624837
FOXF1	0.717809034685026	0.446049591894234
FAM89A	0.571380573247275	0.444804585959282
ATP10D	0.830018732767204	0.65799264417794
NFKBIE	0.735959801138232	0.44415914180454
TMEM154	0.879424051383658	0.478775226327557
HDGFL3	0.668589665882515	0.21828397199871
APOBEC3F	0.732349233803353	0.35983716329014
ATP8B2	0.939227552295027	0.559033250141593
FYB1	0.83435953554246	0.349457438122323
TMEM88	0.596900281717323	0.36689704822703
ADA	0.877362255585859	0.557318417462811
PTAFR	0.758571358897734	0.564155312567242
CCN1	0.839154326513586	0.543597497357959
SH2B2	0.807447436908798	0.5203993094283
CTHRC1	0.809251535515023	0.430640666937827
KCNAB2	0.888140614621355	0.46471737217245
DAPP1	0.681047719192284	0.847533485254962
MAD2L2	0.883799016570687	0.605002848109524
GJA4	0.712377703957526	0.441902426196604
CLSTN3	0.88603741660533	0.658620353907359
LTBP2	0.858508283717055	0.437936267148243
S100A4	0.751240854603588	0.425777690555397
FCMR	0.603257896619159	0.316188086629648
KIRREL1	0.9412829155711	0.585665412437825
LAMC3	0.646155876203521	0.237264453709704
MFAP2	0.722984476434955	0.272873573876949
CXCR4	0.846381064302022	0.527751166574196
KYNU	0.791790746940194	0.827477680035633
SLC23A2	0.802941664633775	0.492489290768923
WAS	0.892830985631268	0.438960759430925
DSE	0.924471974315746	0.517888429023656
PTPRS	0.833980442249543	0.455100164502913
C3AR1	0.724573203984862	0.349371380717098
RASAL3	0.800443626878093	0.50491140297588
NCF2	0.881028707837406	0.549562131500843
NFATC1	0.853645436492332	0.466493695506789
DENND1C	0.754920040207396	0.391608662378059
AQP9	0.831357111859368	0.6087902894646
FAM171B	0.872682838525951	0.429240389931451
MTSS2	0.522048353365811	0.233175348147188
ARHGAP9	0.871063798285937	0.478033115805266
PAX5	0.514926308745423	0.285517831279405
FSTL3	0.702119484634577	0.379479357497285
ARL4C	0.828859257717473	0.603950440294685
GRAP	0.72658294042011	0.415666392220415
TNFRSF11B	0.725914216997867	0.41555644949376
SEMA4C	0.830371754738009	0.434151300640147
WDFY4	0.787863392226539	0.427696395014014
POU2F2	0.773580133864357	0.403480535536523
RGS10	0.780293329121369	0.262399348088387
CYP7B1	0.924858548352893	0.449631732839275
PLPPR2	0.734689461215768	0.349678147560949
MGP	0.87633910311109	0.54461683491298
LDB2	0.783033246286612	0.5812715044243
CDYL2	0.81218847766168	0.520896907855206
CLMP	0.93105279855408	0.469905148265468
LCK	0.709496866885755	0.447821224727844
TUBG2	0.779130790157618	0.412720717659452
PXDC1	0.785085861849298	0.620004038072364
ADAMTS1	0.821077073806843	0.584943947187259
SPON2	0.821349666864513	0.520854428130902
RCSD1	0.786525594158829	0.390763841282872
LAIR1	0.828343552188245	0.451375770136717
FBLN2	0.668569207381268	0.212130220791744
VAMP1	0.728789901470493	0.346867073197256
FLI1	0.953526356029837	0.568567782557871
MAP3K3	0.930399042119818	0.411809606769807
ARHGAP23	0.769300735172123	0.374270447513665
TMEM131L	0.713065174239555	0.404765447257723
GNG11	0.870416751689382	0.436265901743743
CCL11	0.750224923867076	0.412181651474308
RNF144B	0.752406230065922	0.363357005642419
GLA	0.628978152532441	0.279280916882831
AMPD3	0.803288480643337	0.363724964319544
TNFSF8	0.848410667651071	0.516707202331131
PHC1	0.805197095275966	0.500431107406126
ITGA4	0.810056476430766	0.419628881715571
FCN1	0.786247376069509	0.420863792516163
NFAM1	0.651754328405499	0.31141542911893
PLCB2	0.775619995968411	0.354287481233784
JAK3	0.918890856853879	0.612484679823765
DNM1	0.690000141472839	0.380885338562104
HLA-DOA	0.541585146559739	0.311033056931705
DUSP2	0.507526328490692	0.295809889553969
NXN	0.824478137301239	0.388262068128941
RASA3	0.900396571211342	0.363925936311636
IL11	0.699174738507256	0.293283838254494
ECM1	0.817685531764536	0.437763879564773
SASH3	0.786580640573671	0.467727295447554
GSAP	0.812292578660701	0.403182776609484
EAF2	0.787367114469875	0.497352425633539
NAB2	0.752419651582972	0.337233382944267
ZNF532	0.907054937675755	0.591151030765783
DCHS1	0.816849584389363	0.495678611814467
HTRA3	0.798523815976046	0.404783621805081
CD3D	0.6748294608076	0.446251552979216
EGR2	0.705442972184221	0.510029607024648
FMNL3	0.928261217010669	0.55412857488098
CCN4	0.894520768648568	0.516119554522611
PTPN14	0.859967224986245	0.503033216784811
ZNF385A	0.64555662641437	0.316315929145378
ARAP3	0.607574930841978	0.326293087399985
C1orf162	0.793403914512665	0.285335739119439
KIF21B	0.656305403288168	0.442519132136764
PCDH17	0.802823887435045	0.534419419136636
GBP5	0.832157396747926	0.578200741600906
FHL3	0.883907925809112	0.47989929414515
FAM53C	0.750374203384891	0.332006524238586
EHD3	0.932583190479691	0.585632810104974
PRRX1	0.954333790921147	0.50644601009771
NRROS	0.890253188797729	0.494790406092516
TSPYL2	0.805860567222526	0.47197153131213
UBD	0.724115331569857	0.751105078078344
PAPLN	0.806561189935119	0.589963817577665
ITGB3	0.919159927773499	0.5801224032871
SRPX2	0.872878657929311	0.574572630804717
ADAM8	0.749086387721377	0.379087301592451
TSPAN18	0.817847777672614	0.562786737293237
RGS16	0.808209628611916	0.40940277854973
ISLR	0.835769512665167	0.357978593464224
PPP3CC	0.798279163021106	0.213539719243781
MCUB	0.637888625188601	0.678852828139668
FPR3	0.655337677222735	0.295732858714058
AIF1	0.772807241824495	0.391882254546823
KIFC3	0.611896692263363	0.291373422619973
FBXL7	0.742615975737158	0.316949923938303
EDNRA	0.911357831278234	0.566429642360774
FGD3	0.839377043352919	0.421346568013734
PHF11	0.596866130027065	0.401623384520733
CDH13	0.77032101279575	0.25625440629245
DBN1	0.756037126650177	0.333131457221304
FBXW7	0.795752727557059	0.551943207335199
VEGFC	0.728291881347799	0.437852828687106
ADGRL4	0.892804729014363	0.634889380107213
PLK2	0.688766827533899	0.574745834242271
GEM	0.803030342131509	0.531580555781606
VASN	0.745396814177085	0.408750043135688
PIAS3	0.758264305886664	0.673467794069878
TEAD2	0.679995106003396	0.482601880818596
LOX	0.851085048726636	0.507558854325053
PIK3CD	0.831922059957732	0.448240487310054
SLC2A6	0.672062963600211	0.390922497401064
ITIH5	0.719905455242183	0.286396171321847
STEAP4	0.871375506213359	0.678271024484545
RUNX2	0.848248687232238	0.44226956913295
FERMT2	0.909878661531829	0.508765801008395
DEF8	0.583041013166814	0.558695924394587
CD79B	0.632477288766455	0.343307441626147
IGFLR1	0.874036781684448	0.533944650669741
RAB12	0.74810561771274	0.262467304990833
SDK1	0.893703436093975	0.419528545830804
IFIH1	0.531970166254328	0.229767316101087
FLT1	0.831210241177818	0.627601317659308
RELT	0.792442013214603	0.516553240054116
HAPLN3	0.89796941928647	0.710587199303009
SCIMP	0.694277620717716	0.41394669736468
SEPTIN1	0.745527175570763	0.445284572155983
MAP1B	0.767827735700995	0.335628662477965
NAPSB	0.549358040494547	0.326834189322735
PRF1	0.664730445858925	0.39440542063741
RASGRP1	0.870818918408262	0.538363020756279
NRM	0.649870513439538	0.401028991609393
FCN3	0.76831276719909	0.567151235526181
SHISA4	0.602657693435128	0.32553902459381
CD300C	0.727830967278224	0.370915744202144
LBH	0.831651268028373	0.565410759769911
MFNG	0.89516546761632	0.587904015837057
CSF3R	0.822283451435987	0.529321229235056
KCNA3	0.874428677840072	0.541519048309495
MAF	0.723034261266224	0.336908622327399
CD300A	0.817436118560689	0.417832171746789
RAMP2	0.805369010236004	0.490916326994208
HIP1	0.91450568429051	0.535864113578342
CDK14	0.926228828737053	0.513701052188492
EMB	0.644777159554419	0.498721018908675
WNT5A	0.872720281099184	0.542216288660428
P2RX1	0.782171845359442	0.324050980312583
NLGN2	0.615572877596421	0.230783722567645
MMP25	0.707714254487829	0.32821360510547
INHBA	0.826981520192631	0.432232991603719
CIITA	0.581450308702893	0.530421301540504
ZSWIM4	0.66917295457515	0.344927448991446
ZNF618	0.624451373182733	0.452901082783526
IL2RA	0.714205024027771	0.535516507344621
PHF20	0.640844351877006	0.372572683254354
CALCRL	0.900694464401743	0.57619229735559
CCL3	0.76025997818119	0.435545632048933
TMOD1	0.569362197924904	0.216766315021722
JADE1	0.753549604963794	0.457471668505267
PALM2AKAP2	0.948826745112955	0.570175666833234
BCL6B	0.783310973792417	0.453202772939163
CCL22	0.593521017069408	0.459895739013198
FER1L4	0.676945404258611	0.509397363699536
SHE	0.68169785766887	0.423422396005576
BATF3	0.57367792808813	0.320975611580031
FGD2	0.828686296831873	0.516272478979258
TNFAIP8	0.881109497490927	0.540692679844288
CD6	0.61138404902067	0.348521915210078
CD19	0.605142818509358	0.340395975735799
RDX	0.864098352652398	0.357950030711214
F2RL3	0.516031470985516	0.383988900083057
VASH1	0.843664432456075	0.455452158604934
PNOC	0.796472572699656	0.574503047444651
NRSN2	0.548549692635466	0.247745311140436
PARVG	0.856074738280355	0.443749823606614
JAM3	0.890320763037609	0.443776132177826
CCDC80	0.765917025521708	0.292764483374809
SNX10	0.881445358032793	0.514077326790534
ITPRIP	0.873187178781978	0.420092243797462
FGFR1	0.891876019784076	0.456034828890341
EBF1	0.913815693896689	0.507449511022208
MX2	0.900278660372982	0.543114704052058
ZNF107	0.622993523819302	0.221113879530292
MAFB	0.758712306594996	0.412138770566162
BST2	0.805881838223852	0.604900997854871
CD99L2	0.804341683811283	0.277473778492983
GLT8D2	0.873254790880349	0.443521345751385
PDLIM4	0.794393783318459	0.41128689519735
OLFM1	0.827478369223268	0.609416568291472
A4GALT	0.773040848650252	0.421528665660233
ADGRG5	0.708754334891714	0.497725882237177
PDPN	0.941952769642516	0.633109329605206
ZNF267	0.768632207428321	0.377380684670577
GLIS3	0.749005559922142	0.255262528123779
PPFIBP1	0.700809377874231	0.306055242503245
PI15	0.8098289909597	0.322853534640134
RNF122	0.894106722058254	0.599539267789867
NFKBID	0.644070195310367	0.238939862921903
MR1	0.84932011831945	0.485178784149337
SH2D2A	0.628684343955685	0.326750341157242
HHEX	0.829010821540457	0.490457222735806
DNAJB5	0.883983257479101	0.434387930955827
BAG2	0.799823336217387	0.584166222990863
TNFAIP8L1	0.574083987893648	0.419363990615453
RHOBTB2	0.50864873691952	0.336234267731632
PIK3R5	0.890537332688906	0.45003388411422
KCNN3	0.868881455546973	0.602137833358894
TNFSF13B	0.816989776631265	0.471241276763266
VSTM4	0.718850852479737	0.219804900975521
ST3GAL5	0.832695488412552	0.606374285024973
CTNNAL1	0.563920420837328	0.572277510099239
IL16	0.755982785547679	0.386259069781213
ELFN1	0.561420359522808	0.21812881912571
ADARB1	0.832955083255412	0.539191735259314
LRRC8C	0.951312687219561	0.559934292396138
PKD2	0.830168800138266	0.394257607034112
QKI	0.959640375576499	0.519012895710048
SLC9A7	0.548248212197485	0.669010156488873
FCRL5	0.878372695235698	0.625177241947517
NEU3	0.702269678818106	0.397481173269039
CA5B	0.80058296856159	0.315206229284
SLFN13	0.552094186008231	0.615921519952133
SLAMF6	0.796950804834679	0.504044386915428
B3GNT9	0.657363487660868	0.427750451545219
ZC2HC1A	0.620394539569342	0.286860598052067
SELP	0.918008514907934	0.667021331764606
SMOC1	0.663832541928447	0.328182159164308
IL12RB1	0.780262916102073	0.514312234673097
COL5A2	0.861899689219054	0.49726776537334
BTN2A2	0.775142971913063	0.554487454632592
CXCL13	0.786675186450995	0.442574832641386
ROBO4	0.702828060165174	0.392399553503495
XRRA1	0.504621751239616	0.258582107772876
GIPC3	0.639623623939092	0.346626599662754
CD180	0.837519310690585	0.542349704870506
PLEKHO1	0.908072100959143	0.498528567357028
RASL12	0.584416150230641	0.293591303841785
P2RY14	0.621651957279539	0.279548869943176
CARD11	0.68148381447251	0.601597134650691
RILPL2	0.905061825976736	0.610045938018488
GIMAP6	0.894680452388701	0.536119511950667
HSPA6	0.630725011507759	0.230257805677545
TWIST1	0.779546174903136	0.35283242987555
SIGLEC10	0.655977818492355	0.331961918481475
MMRN1	0.729640395786917	0.399416391740357
HS3ST3A1	0.723059201474842	0.463697343816927
GBGT1	0.738095035492631	0.3075865587766
C16orf54	0.827374487422547	0.426763246699032
MCTP1	0.900706703397275	0.497138187609155
SLC7A7	0.796840859910837	0.433822569519084
NCS1	0.752628918070039	0.538969548062063
GIMAP7	0.844928556492273	0.532322477464101
HCAR2	0.657554286123285	0.385628641221284
TSPAN2	0.684330809171503	0.262394171164524
DOK2	0.754146129609306	0.487460864924848
SLC4A7	0.625317592928354	0.237551548781673
IKZF1	0.847805769846618	0.454771359971372
TAGAP	0.858018096713084	0.483261983197847
ADGRF5	0.862832385615876	0.571854588492326
LAT	0.673295411692886	0.468985808297807
ARHGEF6	0.908073227202232	0.495054490720487
LEF1	0.843556254046867	0.667492127973919
SH3TC1	0.687876599719146	0.405896917730727
SH3BP5	0.94008243782553	0.517501680156215
SLA	0.919749664508477	0.548319479362134
CD2	0.783700016860628	0.522856412108708
SNCA	0.762355342643466	0.331791867643535
GAB3	0.873423619126649	0.437935864843714
DUSP10	0.600464165599984	0.731072913459308
LAT2	0.852367753866332	0.434447428880263
STX2	0.894310290602844	0.540353020985569
KDM2B	0.583745569768685	0.311078053463756
RAB34	0.91281388911812	0.483374902943742
MME	0.881766100573558	0.516405416813509
GPC6	0.78569221192844	0.357327842156473
ROR2	0.673123660578345	0.640657404335628
RHBDF2	0.878101407624318	0.5841405663427
HCST	0.826368352234302	0.485066805295522
BICD1	0.863561553409195	0.47901376886426
IGKV1D-8	0.709944418836288	0.541666360478469
LYVE1	0.814581594345797	0.319866316387076
APBB1IP	0.911680252942727	0.465613246554169
CXCL11	0.6568102712634	0.677812206327727
SLFN12L	0.810630592159561	0.4936128078717
HLX	0.721593089129438	0.339516416913421
ARHGEF17	0.666406992798247	0.277483910487228
CD83	0.711051429978574	0.413981285238259
ABLIM3	0.80519913657419	0.389968088604258
CFP	0.74434533706247	0.377896566886235
ARHGAP25	0.896300875522195	0.521971499966945
ACKR1	0.881440950275654	0.561574842597842
AKT3	0.915399647646576	0.440760027615839
RIPOR2	0.897041253416568	0.509173012424471
MID2	0.861202913346425	0.493214591051464
S1PR4	0.751303698464669	0.363403766866735
TEK	0.830549537796365	0.587875200190277
SGCE	0.857555858020457	0.306643400527467
BIN2	0.915633691547545	0.462885924343259
TNFRSF9	0.788697458660854	0.569973086327874
MIXL1	0.780604370484468	0.587140364847696
SNED1	0.681747069653941	0.416515697053119
RASGRP2	0.621749740394832	0.236494649229398
CXCL9	0.722632741537566	0.552778366445672
GNG2	0.839073664240204	0.326446277379208
MMP19	0.877772440505476	0.486264340637462
SP140	0.828109048991098	0.554259726858565
CMKLR1	0.664778532581309	0.384925678257445
SLC16A2	0.70611198796878	0.512926614456945
GNB4	0.942592062321156	0.505541013296364
JCAD	0.819606129543349	0.456161335649563
FNDC4	0.792965545173085	0.432729478106336
LIF	0.591744803080448	0.394783896182332
DLGAP1-AS1	0.566415417162001	0.600699751503228
NIBAN1	0.887909729087381	0.423997939907893
GZMB	0.741952628504256	0.553362321619904
MYO5A	0.949774710395531	0.451980811449237
C2CD2	0.85085964292899	0.45668921465816
DYSF	0.874763604578058	0.548873754895349
OSM	0.645753102341978	0.377417995890609
DTNB	0.685438749695636	0.423676341755899
CFL2	0.862693544910701	0.394587963730598
ARHGAP30	0.891233300468818	0.460720779002425
PPM1M	0.862872429097207	0.378356476708484
TGFBR3	0.638256065498559	0.243859076354281
RUSC2	0.64804191897139	0.258255396126435
CLEC14A	0.772682542477586	0.561654723620667
XCR1	0.519065643920303	0.255631474823826
MSC	0.934685387454062	0.531039606250394
ADGRG3	0.757324263228481	0.416755518757313
MAP4K1	0.779959083600979	0.507518102022926
COQ10A	0.680326808183338	0.438771236947704
ENO2	0.730748686705656	0.56446742032068
CPXM1	0.739019116160439	0.498540167355918
CARMIL2	0.548935887979552	0.369248811517218
PDLIM3	0.688436149250604	0.287962368618136
COPZ2	0.7130149891412	0.520447638690318
KLHL5	0.945694410504317	0.565247586793856
SYDE1	0.874250194262572	0.505855425909295
NRN1	0.780464768463605	0.526032027313868
HCAR3	0.679986449925835	0.421831265497875
P3H1	0.8814802865891	0.650273723505587
CERCAM	0.850211706004733	0.404429887721808
FKBP14	0.78611576551858	0.446965901962797
BCL2A1	0.831805452507595	0.47134900967473
CH25H	0.667317469989131	0.512841144293178
PILRA	0.763974468860573	0.323446208178605
ITGAM	0.816891858488403	0.351918715869446
SPAG4	0.71611463867735	0.494375951934415
CD247	0.594282127217851	0.255905325133568
PTPN7	0.845568228512513	0.540110433402859
CDR2L	0.513430338952688	0.419252356030128
CPNE5	0.803109414385148	0.449168215827257
TSPAN5	0.739369897489366	0.49557268011168
LILRA3	0.816469374221611	0.427040658758467
STAT4	0.840846142422752	0.496530262420206
LY9	0.765100825172952	0.448355169165726
ADAMTS10	0.547021103202636	0.29424007165887
EPSTI1	0.560698316282451	0.431863369764341
CTSF	0.721836267127734	0.295511088335678
RASGRF2	0.755510447470069	0.574071995797587
SLC9A9	0.754804972956929	0.329696877940206
PRICKLE1	0.649063195127638	0.21559046084547
GIMAP4	0.891924908808511	0.625384483742266
CHRDL2	0.778061519642175	0.455752229036079
LARP6	0.888176779704729	0.428592957322386
JAZF1	0.879886259016164	0.520555963596062
TIE1	0.848265599210968	0.479270795002545
PLCB1	0.794499086080184	0.517740344122442
TNFSF15	0.543682613429626	0.456377227034728
OLFML3	0.602099547597581	0.210736877440464
CADM1	0.768610579739352	0.498335049399835
GPR132	0.856568497150749	0.407985527935911
CGAS	0.897608329591639	0.620150644782564
SIRPG	0.717574649301677	0.455393046344214
CERS4	0.761966845987309	0.431901379736625
SPHK1	0.823956090367219	0.436239026586644
GUCY1A1	0.899604435714504	0.460661217655096
PPM1F	0.700417229304574	0.330359929452431
LMO4	0.712086727940759	0.470450389912942
TM4SF18	0.852944525594818	0.628724509692988
EML1	0.901271420560116	0.48170658221624
EOMES	0.559609633246231	0.411196498687544
GJC1	0.804531418085644	0.481524841091199
IFIT3	0.585966545346779	0.547537417334265
DEPP1	0.555194794199944	0.474210985489845
SRGAP2	0.920464150198533	0.526896838001175
GLB1L	0.531190803901319	0.311953710117717
CPZ	0.517067631613806	0.343023001769484
MEG3	0.572742219718988	0.289581055983321
TRAF3IP3	0.796070844543252	0.43922996670527
PDGFB	0.572668620257018	0.221868846461286
CEP128	0.845675575369764	0.546091038224773
CD69	0.765840389145952	0.553474849186051
SELE	0.865227508473804	0.549961019976428
SORCS2	0.777844539287502	0.37511811155479
ITPR1	0.85334751372507	0.509745464741691
P2RY8	0.847114368879832	0.561496256435796
CD248	0.748527320301874	0.341439042054754
TTYH2	0.61396966751102	0.276167730258122
STC1	0.752166804457163	0.500735670888728
PCBP3	0.905830356973793	0.51217119817469
LDOC1	0.811829815617759	0.405674518429803
TPST1	0.895633199045121	0.385255852516999
FES	0.644766284531112	0.22938210413265
TTC7B	0.888753576606068	0.435929798889856
TSHZ3	0.854396683437545	0.424960331926163
ITGA8	0.622023831227955	0.464062107666926
MCC	0.89232178695947	0.461993903226733
MMRN2	0.798894080758339	0.511831617121919
GPR183	0.913941762303037	0.585346371990823
EMCN	0.773586059043194	0.398055265025773
NOS3	0.687043729688853	0.404279118512479
CD300E	0.706647940697291	0.297360156796591
TMOD2	0.867517681596408	0.350098960199547
ARHGAP15	0.895567236743064	0.486531401489731
C1QTNF6	0.518105723509775	0.314487726029866
ITK	0.77907714625816	0.46555244623792
PDE4B	0.875504004721501	0.619811537546815
TSPAN9	0.77546181196855	0.44363006043468
SLC16A7	0.738773904437247	0.449707195772886
CCDC88A	0.910493891657486	0.474396191684849
MAL	0.503966732253392	0.383263867573508
FILIP1L	0.876362034966369	0.577594929382795
GPR155	0.854188968467288	0.467663285505883
MEOX2	0.669415975938143	0.348495297221539
ST8SIA4	0.9273245251986	0.516613189571493
RBMS3	0.779873283871661	0.485819465513492
FDCSP	0.60619032138994	0.373260807172165
SPIRE1	0.576870769775518	0.435547299351711
FPR1	0.837293325335895	0.50090635061961
LSAMP	0.847910751202304	0.542291607274597
FCHO1	0.549083157787623	0.306401631333843
SLC2A14	0.884224513795596	0.574358910252403
ZNF667-AS1	0.697257231152257	0.226492046257802
TRPS1	0.944916466532859	0.496715398075744
PSTPIP1	0.565325672580114	0.250985011644026
HLA-DOB	0.758957006080542	0.531410574765399
SNX18	0.635993962729028	0.239795425680153
RASIP1	0.779345012657781	0.586356114944519
GAS7	0.857380568541907	0.312263719739518
CHST10	0.844440826658191	0.454836476436496
GNB5	0.672449835738515	0.651559520323055
SHC3	0.829568977781446	0.330563864691025
PALD1	0.619777681174172	0.371623355419405
ZAP70	0.608842738570682	0.37498125504485
PDCD1LG2	0.903661510319178	0.542353388993827
TREM1	0.79109926789725	0.496949281934596
ARL3	0.568353882642431	0.523649351830162
NEDD4	0.623328081045513	0.479572074893071
ZNF319	0.71726713643808	0.28619419444915
MEOX1	0.660877751901224	0.449932443400008
ITGA11	0.523149840678553	0.378329868923749
TMEM255B	0.778100922400407	0.528900817386173
BATF	0.800894698987998	0.482096620221181
FOXP3	0.685081182851791	0.532531461656774
RASGRP3	0.90695443919141	0.545121283778016
IL21R	0.782216608182081	0.559609364878412
UBASH3B	0.709466286746071	0.695146458117089
MYH10	0.810844041698097	0.445797699791872
ARSG	0.842717790077755	0.350291415845697
MAGEH1	0.811213006006075	0.409282615512294
HS3ST3B1	0.906996836801991	0.398698227278009
NR4A3	0.803470897174588	0.456263223165841
ESAM	0.823918331815998	0.393648686613616
SAMD4A	0.811407363086885	0.333784577343562
NUDCD1	0.685726422039681	0.484992139716844
LY96	0.846626651639433	0.46008469742881
CRYAB	0.653714444171264	0.28521630043305
TMTC1	0.87772961256037	0.600952721064213
LILRA1	0.863747692488276	0.468242708283029
NEMP2	0.617841734195307	0.266814215237851
FZD4	0.638074792394545	0.357574170402734
EBI3	0.67794367770367	0.349705142039316
SEPTIN4	0.582166641682288	0.229933910762308
E2F6	0.636903349278244	0.309791975089475
DNAJC18	0.673418936981733	0.296585226364499
DPEP2	0.695129940803728	0.28841786505274
FAM78A	0.875901563450325	0.481979985289277
HELB	0.794640623249625	0.53476003736578
SLC9B2	0.754132349843203	0.426342420155752
CEP97	0.680710413762777	0.415760482761956
GUCY1B1	0.91481685747124	0.491675927253316
BANK1	0.643534957177248	0.400126218149128
TSHZ2	0.907823299445181	0.584159445124341
GRK3	0.826426406819129	0.55898396454761
TTC28	0.87072345453244	0.449919634038367
DUSP4	0.683378581504871	0.673076315132657
PLA1A	0.796371845981926	0.576578674889558
MEDAG	0.894479515051326	0.461378375456247
GIMAP2	0.671781606993983	0.505424521340346
APOBEC3G	0.828095358017413	0.527040539989534
HVCN1	0.626821343472838	0.311529515618011
PEAR1	0.658102158099046	0.520299782171404
CNRIP1	0.825461472735444	0.394892226247408
HABP4	0.700589797170911	0.301056145732192
GIMAP8	0.88505507007513	0.56875429422451
MITF	0.595915941920236	0.439606546714045
SERPINB9P1	0.503777199561187	0.249289636237277
EVC	0.794116651908893	0.25670564214327
TIFA	0.765014488618183	0.503241962936914
APOL3	0.831065049355074	0.628336011353963
ERG	0.887609945585671	0.566274991567547
SLC11A1	0.770591220778892	0.445951107036876
CSF2RA	0.874081345678976	0.486017394154551
APOLD1	0.674275987540595	0.35878917130898
P2RY6	0.753556889335736	0.340311698892093
SLC7A2	0.671239068066723	0.406208937371672
MAP3K12	0.834590096890839	0.476454168515514
SHROOM4	0.696754549114561	0.396629197699065
SYT11	0.933436890313279	0.582813671583898
GVINP1	0.791470000443253	0.498523212468975
PTPN13	0.694813548052787	0.737208634840402
CD84	0.724876569777856	0.449403816672631
HGF	0.854053602777888	0.574452583778569
UBE2E2	0.868144166062463	0.321273112190012
TRPV2	0.951064689244601	0.541190134260647
TFPI	0.893604997744865	0.541249500318841
EGR3	0.73460290933194	0.463566746509104
NRP2	0.925438403849995	0.460311270446436
ZNF215	0.716366431721988	0.463100039850914
RORA	0.896659207927435	0.497407691590066
CPVL	0.723294135034383	0.439357241002232
CAMK4	0.553844051554065	0.241464908277206
CD72	0.58418890676199	0.366360217499546
QPCT	0.661441962223384	0.3357336496004
HIVEP3	0.793393677274275	0.48654898207264
IRAG1	0.585484960086706	0.208561998714197
TNF	0.792257056551141	0.434391602329178
NXPE3	0.90283108431523	0.596282080293695
ADAMTSL4	0.510498145794587	0.302028017792965
IPCEF1	0.747995887549965	0.309425893607819
MRGPRF	0.795700403268228	0.427343354713747
RIPOR3	0.642137212257853	0.279598856520531
GPR174	0.527413043101019	0.209496900181741
SIGLEC5	0.691399444107467	0.34321858532665
AASS	0.581459787539951	0.458456440656398
SPATA31G1	0.590119427067564	0.298348772097045
AGAP2	0.812297469554297	0.390030232845942
FFAR2	0.719306620551178	0.451006812746371
FLT4	0.540130900290855	0.253355661334401
IL1RAP	0.645499294953868	0.51548118089462
TGFB3	0.870382464022952	0.363328179463439
PIP4P2	0.923950167279594	0.551972346181181
ADAMTS14	0.557112303758491	0.299191596844136
KIF3C	0.687647450812573	0.41625211351724
FAT4	0.821396373388768	0.412342515968529
IFI44L	0.664197600073725	0.481518225225063
TMX3	0.720070719379938	0.263215806159499
PGF	0.71103016209921	0.37440122275787
SIGLEC9	0.76174308342202	0.319441906189636
CLEC2D	0.693819315359529	0.414677789650472
MEFV	0.729965955519398	0.374699012063441
TLR6	0.892278038938458	0.456958246492848
MLLT11	0.824211969413174	0.42976179416984
ALDH1L2	0.855832495725379	0.493843162066305
ADAMTS4	0.861717458784095	0.439318807633926
MAP3K20	0.830986922304936	0.581688696290137
AMOTL1	0.815892262879901	0.343934023825185
LTF	0.532996005504724	0.367484414084833
CCR1	0.827814302752227	0.419426313359908
LILRA6	0.859157868794569	0.473102839145646
PAPPA	0.869288709507803	0.477185324002894
MAP7D3	0.827204958345135	0.282742494836712
SEMA3A	0.631438062208109	0.376119452269226
PDE7B	0.631766130541192	0.241270716627165
BNC2	0.794622553046752	0.258325464258805
LOC400464	0.676045731511624	0.308424741860116
SPN	0.640294782116882	0.232564686217993
NPL	0.687603909154824	0.217863984087369
UCHL1	0.760033617717832	0.350016676443975
OLFML2B	0.871459526863776	0.531776115611709
RASGRP4	0.702165826441499	0.299334141811068
PRKCQ	0.569633134446974	0.32554764861443
SMARCA1	0.876267224252109	0.511712156733548
PAMR1	0.571826187269591	0.424537095448479
CHN1	0.937304623310307	0.50889791024619
CR1	0.840584922075645	0.556384193083417
HACD4	0.749287888262429	0.298131434907303
KLHL3	0.535483975374505	0.481107251253313
GPR52	0.550418760247073	0.322934671127821
CD40	0.845139833114733	0.643830469307017
CXCR1	0.841035421604966	0.543634726044568
AKAP12	0.725933013641853	0.254877941536643
SLCO5A1	0.663609158071042	0.565007805492256
IFFO1	0.691281154593461	0.399029174644043
FCRL1	0.542947448019707	0.289891262241577
PREX2	0.75431427626229	0.342816462629848
ARHGAP24	0.872959319011499	0.490335386393214
TNFAIP6	0.85179836778712	0.453745778564648
GRAMD1B	0.6544862978327	0.356249547256825
USP13	0.646232411294999	0.322406815695191
S100A12	0.782369081616875	0.469415045767111
VNN2	0.844944671617244	0.569895668948723
IL1A	0.676728448302678	0.557286466031032
CXCL6	0.865696858522304	0.432948909333506
FCGR2B	0.889139278327216	0.4945089905785
LOXL3	0.784311362579752	0.296731803884568
TREML2	0.675876150020022	0.290311793826476
RAB33A	0.520829677247753	0.226569646517962
WWC2	0.789148200255816	0.517485803956812
GRAP2	0.585290762294581	0.355911914862585
PHTF1	0.816980885081258	0.583782279531993
MGAM	0.72546908404309	0.317932645494183
SLC16A4	0.628180898919923	0.577004651240097
ITPKB	0.670558171493949	0.395682360282144
CYP26B1	0.675160529559487	0.255166686170832
SHISAL1	0.57010872544306	0.319557753759268
BMERB1	0.762098139847009	0.407286682592119
NOD2	0.761481372118541	0.410526030734188
MRAS	0.881857677819497	0.54975982109518
FJX1	0.708932854436796	0.345390770937099
GUCY1A2	0.708429313129938	0.396428503874543
FNDC1	0.78524411233452	0.307376697521866
SLA2	0.62752514752215	0.297098146152026
FCRL3	0.61402106489793	0.332747004581426
MMP10	0.683130146842068	0.618740261958474
C21orf91	0.716773058165155	0.231248400301854
KIAA1586	0.69785668643322	0.232191918860344
ZFP69B	0.684510737945128	0.301064002132104
GFPT2	0.876559581081463	0.398544087602807
UST	0.690875519354707	0.357260687108666
CHL1	0.658773909321583	0.368247482052399
CACNA1C	0.791353985229669	0.379417016899273
POPDC1	0.819687651238909	0.27331514954914
ADAMTS5	0.791227269276317	0.477293360428486
CNTNAP1	0.754616523689025	0.440244036835749
LAMA2	0.635523379252825	0.38520894122952
SLC35B4	0.737792992738006	0.428170938363496
NRIP2	0.507797333116587	0.288161902709894
STRA6	0.560201703100477	0.275796610130383
LINC01128	0.59206490386257	0.224788036737602
ADAM12	0.821731372339439	0.384252445842923
SLC16A6	0.819855116016037	0.381071010330982
BICC1	0.92518597005982	0.405011399799026
PRKD3	0.807519767077357	0.460700138166851
TAF4B	0.680083762032634	0.340187297152815
SFRP2	0.607784392638407	0.271127768154042
FGD5	0.861739561916922	0.574121340411824
GRID1	0.661397583568979	0.245401619995835
CD163	0.68596755371297	0.393241856064631
CD86	0.852523374682769	0.504270790430151
CYSLTR1	0.826688338787282	0.459476035586815
SIGLEC14	0.707797042025238	0.263960834946164
IGDCC4	0.623513026346595	0.311366184133654
RNASE6	0.70608741544867	0.413863942668979
GPR176	0.930275392706765	0.492249436008745
DENND2A	0.506621671858192	0.262969302057551
ST6GALNAC5	0.644906925665979	0.391833728654697
SIRPB1	0.761711933455487	0.362999137323004
ST8SIA1	0.5849507252769	0.321647563980872
RASSF8	0.878737394912294	0.338955800970255
GATA3	0.523394984782672	0.200140104934056
DUSP14	0.816517544623718	0.463368998668695
IL6	0.795104230070511	0.376664083127443
ANXA2R-AS1	0.676048439170406	0.390777455758172
BLVRA	0.821319281512092	0.6731430943547
CXCR5	0.557287200347245	0.336868975940966
LGI2	0.632504054764513	0.51330907444345
APH1B	0.700131255711949	0.530735394391046
DNAAF9	0.89146830264756	0.381942843988826
SIGLEC7	0.536422948029559	0.370444014829144
ARL13B	0.776110700849786	0.401584366842282
ARHGEF10	0.699963488998845	0.555787311643247
GNLY	0.593544688103509	0.319198344037501
PALMD	0.8063763781736	0.580143927480797
CLIC2	0.860975661092271	0.460993127725287
ZNF331	0.672718435083216	0.266403329348388
ZNF154	0.703576362567186	0.38207520647367
CYP27B1	0.610436508265788	0.37715590115806
SCD5	0.570758602226047	0.377434393048149
ANXA2R-OT1	0.665346187130126	0.645946957188588
SYTL3	0.864312948831723	0.50361975966143
ANGPT2	0.86032054637559	0.497750930351201
P2RY10	0.695023972243128	0.383269662893018
SNCAIP	0.679001203854558	0.542132911422707
STARD8	0.797530640734804	0.467784969967831
ZNF671	0.714899290780685	0.380464906099744
FCGR3A	0.81528928425237	0.596409505115647
P2RY13	0.75870120145197	0.378842479464047
TRPV4	0.713069510437705	0.44625677809592
SNAPC1	0.776982608400191	0.300055646503531
GZMK	0.704884966152477	0.468797619055824
HK3	0.638214395507175	0.281305406588356
CALHM6	0.568415136225095	0.411292561245617
MCEMP1	0.546484181750851	0.208547532120931
FAM234B	0.781990402829597	0.263569403168252
CNTRL	0.688977899681723	0.368748201176669
HRH2	0.775495510440234	0.410933456376178
SLAIN1	0.658298600919627	0.361329590913614
MILR1	0.659496429192727	0.475023291585231
RSPO3	0.711257673709908	0.344072012571106
ADAMTS12	0.799129825695373	0.33842328269341
SOX5	0.895451399608291	0.425577254696802
GNB3	0.619203848975892	0.317278274258863
IKBIP	0.872909880613121	0.638640845905146
NHSL2	0.837682264878083	0.438694939718391
IRF5	0.735074476156967	0.451371103663973
KCNJ15	0.806374285915219	0.485896631380152
RAPGEF4	0.743021077058913	0.522948551827612
SNAI1	0.838775173070635	0.443907172424421
SLC8A1	0.788687144687397	0.328946602082485
IGHV1OR21-1	0.802300480747095	0.642086350841535
DLC1	0.720092631449848	0.341972409657858
MASP1	0.860389405246585	0.471854721877105
TLR5	0.592492766526201	0.218199645449815
TNFRSF17	0.681878979792407	0.456233408879046
BOC	0.752841482298914	0.481662893137817
FRMD4A	0.837281912661744	0.22403112925905
BTK	0.829007591733705	0.485591003272875
GALNT14	0.543026419431184	0.420980832196312
COX7A1	0.65771391946629	0.320026179497428
CD80	0.878651797642686	0.597891502070208
NAP1L5	0.635052212723608	0.484915015229587
TRAF1	0.814709766575752	0.447444340909142
PDE1B	0.795294254411243	0.30889198028849
LILRA5	0.812656424722783	0.446440397582496
RRAGD	0.544774264325987	0.212940667346121
SPOCK1	0.720075872937818	0.223339465808843
NLRP3	0.737726446086532	0.364411510382521
MPDZ	0.88866362507147	0.447176872140818
CACHD1	0.753314700212325	0.340606818592779
TLR2	0.771998816139467	0.379882297790839
DLG4	0.830019632286243	0.3908782345788
ZNF366	0.772439240810326	0.477272579320214
AFAP1L1	0.738295270118555	0.46749827319575
PYHIN1	0.728144347302667	0.510385762863185
TDO2	0.896483664819624	0.444707837509798
EPHA3	0.688162911344574	0.272893176613513
PDE7A	0.62820375450396	0.400322721511703
TSPYL5	0.83281126318421	0.36323057783413
FGF7	0.846646444950963	0.492784168714397
KL	0.772772619429115	0.33635436727494
NUGGC	0.782183720461703	0.482984652316548
APBB1	0.733086258034106	0.39373745758561
RGS1	0.699228293423276	0.526745050030951
SNX20	0.82583051571644	0.557041707855392
GPR146	0.569370263472928	0.245903166438414
SGTB	0.890011695310075	0.471840591227252
SYNE1	0.881411549454324	0.398513483007669
MDGA1	0.748068203179901	0.327594497397351
SPART	0.783220946470354	0.498503788781551
ZNF521	0.834222351477494	0.422666222759497
IL24	0.776005657132246	0.30983313996138
NUAK1	0.69265524495161	0.425524393417843
SOBP	0.731440842624643	0.212612006532722
SEC14L2	0.521822832849797	0.58333523911805
FAM13C	0.62400468556229	0.261438666056877
KCNE4	0.745205083675957	0.420653092589655
CACNA2D1	0.885328450975111	0.417007771344215
MEI1	0.747157173883571	0.535504923484988
ANK1	0.704649865528972	0.484679285674055
PARP15	0.69378519077666	0.420183149966321
ZNF438	0.667476092685975	0.382209076261285
CD28	0.710214263873564	0.45632643609573
CDH6	0.77837761507336	0.412614521173308
FAM20A	0.89464288042524	0.463469077376217
GLT1D1	0.777260392314019	0.426837840115818
SACS	0.891727509379368	0.557869541689873
SGIP1	0.858504990364012	0.545600287609373
TIGIT	0.643247824548033	0.45473484919394
RFTN2	0.837938640452321	0.372954254381188
ARMCX2	0.794921218484861	0.666109846796553
IL33	0.830355603038154	0.592276408167065
EVI2A	0.796599963095461	0.404279361002517
SND1-IT1	0.506268880935724	0.455246144297085
PCDH12	0.804018926167191	0.430346358128183
OLFML1	0.708422550774222	0.271214250466826
CCR6	0.557013701503573	0.497711044155751
HYCC1	0.908477105072612	0.404970103834222
RECK	0.82219816037182	0.350505215781977
MYCT1	0.825968293703907	0.500481289927282
TGFB2	0.883363041151326	0.466464234653687
SLAMF1	0.87592664403687	0.522190400231675
PHACTR1	0.853659625240429	0.411521604288057
NPR1	0.759185198706437	0.42985754213088
GALNT18	0.72934528950227	0.573598543738478
P2RX7	0.845639624123547	0.381574085637969
LPL	0.508508454560868	0.503604341448571
BACH2	0.523960247850855	0.367763867013596
ETV5	0.765364767672821	0.457767459160535
APBA2	0.86336905468791	0.455679039459145
CPT1C	0.546243562915971	0.281910616456323
THEMIS	0.539075740242614	0.340914168318592
ADGRE3	0.801985428347069	0.446412246359462
CCR4	0.734556910835367	0.49242512631611
HECW2	0.868190166463323	0.422613894003649
PEG10	0.639876937535261	0.222640391509113
HSPB8	0.855392493410564	0.361788324172624
KCNJ8	0.753879801014428	0.463225108146518
FKBP7	0.698259479470557	0.332600890801961
HOXB2	0.775954467442321	0.35238142604979
FRMD6	0.877636207663464	0.423771639392488
GALNT15	0.774288248135952	0.295303129727864
THSD7A	0.777687460358615	0.448561524903223
CSGALNACT1	0.918347097731142	0.508565035779592
CREB5	0.83013841492684	0.432114612369907
RGS4	0.648970016765721	0.427836877265864
TLR8	0.822736687833263	0.350262829710062
BEST1	0.795680202333132	0.390998660898523
APOL4	0.641431078014448	0.509315014885605
DYRK3	0.876711562732593	0.601757504397348
S100B	0.640035244371663	0.509120298971045
KBTBD8	0.503628375276313	0.303376636609832
SIRPB2	0.708962603016777	0.291734875800245
SV2A	0.80124418273099	0.429765760575776
S1PR1	0.926153763262923	0.572612867010127
PDE1C	0.552371095224367	0.466929389305188
PHLDB2	0.79557677166421	0.327424428569451
ARMCX1	0.665240644195498	0.291048313099549
NLGN4X	0.809858759961087	0.338005334379981
GLI3	0.828547165650851	0.345639988945963
KCND1	0.827629830884309	0.495773801178735
PRR16	0.890923647518094	0.506905605189175
CHI3L2	0.857922843211288	0.454506631154533
CTLA4	0.807217607558025	0.63215784290806
GPR84	0.740767815219403	0.381093773111159
PCED1B	0.7867344522371	0.475806759938833
GPR65	0.824064894320034	0.429130250549524
AMN1	0.54660392172062	0.245702505116081
AIM2	0.815514094243858	0.507528525453226
FST	0.626204700947091	0.357143680533968
CD300LB	0.657321932790516	0.353779309163373
EBF3	0.639595261012518	0.422054521910055
ICAM4	0.67904206634898	0.419910371327512
TMEM71	0.827810112206496	0.4513601484875
MOXD1	0.684391247902601	0.457914964151917
ERO1B	0.777531853264436	0.524694376786594
ZNF385D	0.84118807168934	0.488734222660863
FLRT2	0.800146188089036	0.336620401340534
GPR68	0.805434178694276	0.403098145722606
GPX8	0.693203315049055	0.654764528888297
CXCR2	0.807421728646375	0.494520861267052
MARCHF1	0.75577302867386	0.393128672152979
CARD6	0.624739874981986	0.711114158187602
CCR2	0.777796408128808	0.407125581272977
LAYN	0.892193161183931	0.542510853640743
IGF2	0.734462698096418	0.409503558840833
ARHGAP29	0.881905350144017	0.555211311060416
PRPH2	0.574305042313468	0.282385957886148
RERG	0.833693286725681	0.326956228061181
HAVCR2	0.737096130129428	0.326241811418074
CD1C	0.549790518894878	0.311439387158995
BCAT1	0.875252470141397	0.403245418870345
CD226	0.825581769007965	0.525212505223105
ROPN1L	0.791333208484366	0.462253429433384
FAM124A	0.727628935489726	0.426761125942095
ARHGAP6	0.639423248729155	0.390429098445598
ADAM23	0.736642399583559	0.219077975909682
F5	0.765811497729394	0.409747426215745
IGKV2OR22-4	0.713772421006553	0.504712579216288
TFAP2C	0.663085725260601	0.523941533842804
SVEP1	0.822475803816443	0.40596684482432
TCEAL7	0.541692959214688	0.27087254838492
DIPK2B	0.902225750841098	0.600085841425776
NFE2	0.652970173598951	0.312353094792134
CP	0.539136510084456	0.278495725666592
CALHM5	0.829578435650519	0.423672812125889
LRFN5	0.589595524741796	0.478564004373254
TLR1	0.826239970619817	0.342879354000195
AFF2	0.58495856924778	0.305734346894053
FAM120C	0.678677880689943	0.325963117236917
PDZD2	0.61455476459817	0.22353458617297
DZIP1	0.853768148926622	0.458850096274048
FCAR	0.728938323251966	0.393224992912127
SLED1	0.654448031218102	0.316865183327536
FPR2	0.779925331979106	0.503563199957348
ABCD2	0.78446057102419	0.457842527571677
KLHL29	0.53264834513482	0.682570875875355
TENM3	0.696842637826745	0.223280240638562
CD109	0.849523838105775	0.450649278001373
TLR10	0.625032541488064	0.341593428989801
AJAP1	0.672494972034698	0.252195595634091
FCRLA	0.603672802587237	0.33153400262679
CFHR1	0.875654671819906	0.437082926937477
EGFLAM	0.799667632929479	0.402711937646803
TMEM156	0.769223600892592	0.471505696834091
MINAR1	0.649776364123814	0.200668881249442
VGLL3	0.840250411632032	0.36229543883851
NMNAT2	0.637047835922085	0.421336185438585
PPM1K	0.795345197938621	0.502576293071665
LRRC4	0.626101623109946	0.445980088826285
ADGRE1	0.658943693860791	0.25911975257847
FIBIN	0.752079717249649	0.40410464254538
ESR1	0.715746096276242	0.374052386918226
ANKRD29	0.544682524375682	0.372495537661579
CMTM2	0.615441182410505	0.342640236978621
EGFL6	0.836359001302159	0.394899437520139
LRRK2	0.886252217455305	0.474068553742105
SAMSN1	0.893983479340413	0.524857644611938
SGCD	0.564383533364468	0.283675504290677
DKK1	0.539792770709315	0.36647570055488
IFI44	0.709228615737312	0.596622814967791
FBN2	0.522470024517759	0.381613840013785
ETV1	0.655972653985346	0.341296937597218
SKAP1	0.589091498043397	0.333452335831694
PARD6G	0.631082320665605	0.301033676205391
GP1BA	0.529417949306998	0.346429492599257
PLPPR4	0.609163265433209	0.243991782791414
P4HA3	0.77012051247665	0.299509631642255
ARHGAP10	0.723791497184852	0.317517210631436
TESPA1	0.645948681866886	0.341209962123105
TFEC	0.773041935031606	0.396408374362116
ABCC9	0.807308753629943	0.455908410923326
RILPL1	0.734234212667657	0.440004811678243
RELN	0.507113551321542	0.203013312255391
PRKD1	0.802952690984692	0.382028982519467
TMEM45A	0.692833697216763	0.559294530956778
CXorf65	0.600113672939305	0.328831448902043
ARHGAP28	0.667104453922344	0.343524992712861
FCRL2	0.691619823711523	0.400693089455266
ICOS	0.762035379569224	0.539388066600143
MNDA	0.860535592157762	0.469008116086896
PYGO1	0.806742477852512	0.442107333039062
LY86	0.611688138999832	0.230344898595576
CASS4	0.65833562666568	0.396905831253435
MIR142	0.80907075466589	0.457149255055468
TNFSF11	0.612109989594883	0.304963363283487
S100A3	0.823037920557528	0.467211007550588
CLIP4	0.858700904932479	0.43886842975447
CSPG4	0.588529794683614	0.246450655118466
ZIK1	0.584109144778548	0.207977828602767
FAM167A	0.773373220968468	0.507911670130218
FAM110B	0.782441430570698	0.421782268554083
CLEC4A	0.768702673216194	0.405613835116535
AMIGO2	0.632582333394127	0.277937903547699
C5AR2	0.658409944887674	0.233982754094526
IL18RAP	0.751187271755104	0.389876869304656
TLL1	0.73533791028472	0.417197038778258
WASF1	0.675954920604178	0.482138973719156
TRAT1	0.586588110835041	0.264258676646843
BTLA	0.624347129429295	0.369214835045712
IL10	0.767328923064951	0.309589063609376
LBP	0.508391402433195	0.291612823677649
CSF2	0.63911702353149	0.288698160727698
CNTLN	0.720105404289478	0.434766711396811
FFAR3	0.519523398534101	0.299194472862715
TRPC6	0.70246118489654	0.316536837579373
GJA5	0.806623282321011	0.524593890907908
LILRA2	0.748475972003516	0.365192708669273
HEY2	0.786457250787319	0.484766563628443
AP1S2	0.591186852962642	0.321611089850476
PTGFR	0.881032315787836	0.461000383699819
DAZL	0.591605430676607	0.238642864727283
SLC1A3	0.77770509494223	0.365381376909598
ACOXL	0.672908780715455	0.519112162473113
DCC	0.783784696847518	0.393520004659753
CCR5	0.544033342871426	0.356495410864085
HAL	0.636033577979649	0.227265035076295
LINC00472	0.590181051229083	0.242474887573009
FAM216A	0.699372758266071	0.35347749468439
CLEC1A	0.868417617145021	0.577027247215529
ANO2	0.680170884303002	0.561316265003159
AVPR1A	0.627721183702793	0.26911777671436
ADAMTS3	0.810847545176161	0.361924486583885
FAM124B	0.546671382170035	0.283262578857089
LINC00528	0.744895327026502	0.491024664836508
WNT2	0.622675648265003	0.287275935758943
IL18R1	0.793080363025397	0.512659915045511
UBASH3A	0.589477175439883	0.414862231118229
B3GALNT1	0.865980741117753	0.479241491661335
ESR2	0.597192464561113	0.386952438330039
CYP1B1	0.704495250901449	0.268483316116654
GSDME	0.720464843098792	0.311118309514733
C3orf80	0.728390021659948	0.304600099047304
FBXL2	0.647808644456039	0.500433010348961
NLRP12	0.718963078537943	0.335327293620046
STEAP1B	0.693377159039107	0.254510505552598
IL12RB2	0.629485514807888	0.302901609590381
CLEC2B	0.842014126639668	0.411764815187036
FILIP1	0.639192626156068	0.386048691727066
SLFN12	0.847817045989114	0.453228750493029
KATNAL1	0.826255391240109	0.454733770216797
TFPI2	0.689037548195379	0.339344020770658
PDE10A	0.654830972102874	0.507432580540865
TACR1	0.707721643907711	0.382651621978341
TET1	0.593914404833416	0.23742940867166
FGF10	0.618122653248018	0.272731907979193
LIN7A	0.77999444688831	0.235162652410474
TMEM26	0.677732640847342	0.395449453961025
AOX1	0.833544445490852	0.311410688006654
TASL	0.874771072023605	0.506799432109977
FAP	0.896977959920976	0.421470948508217
IL13RA2	0.69602539246227	0.472101832654146
ACSS3	0.772982576876503	0.29123880155208
STK32B	0.605387382810324	0.231344729822313
ZDBF2	0.730258182035003	0.519583241202972
GPR171	0.563990197212119	0.284780145362066
RNF180	0.711903068135144	0.333963070704777
POLN	0.725050123973316	0.523897633047682
DSEL	0.726838014332287	0.234659688751195
PTHLH	0.747245873681862	0.319688161154913
STAP1	0.630993114043455	0.357146364203997
TM6SF1	0.898593614343592	0.471466934305069
GREB1	0.645213344695548	0.265174554316408
H1-1	0.7596517458069	0.433365881341405
OLR1	0.648876733850791	0.293374238164917
DCLK1	0.587766676272563	0.300332768450994
CEP85L	0.817471990283365	0.437641516933684
MUCL1	0.563095298578958	0.227659080588946
CCDC102B	0.763631161662456	0.362454076731549
POGLUT2	0.686084431824575	0.396988154090426
TRPC1	0.786752669200755	0.292332113831412
DYNLT5	0.576596756084669	0.301046427771253
ETNK2	0.592929785368923	0.223193098743492
KMO	0.798031222157147	0.464445269697824
LETM2	0.66947348320636	0.462141888021494
FIGN	0.529010430024294	0.30164953468274
C1orf54	0.597708453243441	0.383503577850558
HERC5	0.791207160492475	0.289846167288219
GPR141	0.755604924327217	0.374454547389731
TXLNB	0.833851851139433	0.460600495873834
CXCR6	0.50726196697649	0.368657524662701
DIO2	0.628384664999805	0.430348229582477
SH2D1A	0.669298414348516	0.404378081622053
PCDHB5	0.648370407067076	0.245990080402497
ADPRH	0.838684996987116	0.466137683802384
SIRPD	0.618160441909046	0.302778640128644
PCDHB15	0.54569791008384	0.208764657460842
NDP	0.528366015065316	0.313566898064016
MICU3	0.71093593580504	0.328836739268948
TTN	0.510766705275729	0.332270475773832
FAM209B	0.586048837760283	0.265819966325501
NLRP7	0.63892388294884	0.497006627324424
COL24A1	0.626195925878865	0.279230469607831
KCNA2	0.693405416080421	0.449208076341184
RAB3C	0.679467190622031	0.361175452871999
S100A2	0.556898351255067	0.568636731792475
SLC4A8	0.536394587217291	0.3060338629944
NLRC4	0.693266978133757	0.283682107634491
DOK5	0.66288439428728	0.373813641493466
CUBN	0.725877087481874	0.243693985415861
RAB39B	0.761734972393301	0.412360843678901
ACKR3	0.794235793060341	0.378759336409109
CFAP54	0.762083228910101	0.447462663842034
FMO3	0.658051469118689	0.416188325930371
HSD11B1	0.853912054951658	0.379880946000361
ALPK2	0.742046449460195	0.410782385458301
AMPH	0.70082968645736	0.302121654466224
MIR181B1	0.595805235841133	0.438013433405956
CSTA	0.624474892519842	0.361969897615804
TSHR	0.702640234050755	0.367668116485079
DYNC2H1	0.802850674876156	0.325626643760148
STC2	0.542409623140843	0.239472820071059
PTX3	0.701452811296136	0.264102623161988
FLT3	0.639054518245207	0.323264815764717
LRCH2	0.724238037985221	0.35858752052392
NRCAM	0.866446353832654	0.350066997083537
ECM2	0.681160705796961	0.326875720697216
CCL7	0.647317960357444	0.27114580750276
LRRN1	0.623668030007104	0.272911082206036
NOX4	0.796280050622479	0.40054921977274
ANXA2R	0.721836348409731	0.398639986977844
ANGPT1	0.754428896507367	0.23015162534804
LCA5	0.615964108332152	0.278788992311224
PABPC5	0.719045111890967	0.22680328577108
ADAMTS6	0.833697882734278	0.423397978466652
CCR8	0.521474860313658	0.497232776273819
FHL5	0.73309367515695	0.378084320833904
NEB	0.69526648526976	0.334651710927461
SV2B	0.541834902393634	0.302379599392262
FAM229B	0.621833396513935	0.372826667959831
TMEM108	0.660180721423311	0.223056680785981
ELOVL2	0.776437722227175	0.363238067332495
ACOD1	0.55977762156881	0.245400879071037
CLEC6A	0.744234907392168	0.433134802818034
TRPC4	0.713410812109712	0.48888261382147
PDE1A	0.674486891521982	0.205219033493464
COL8A1	0.73037922452276	0.331226644853487
CLEC7A	0.804713575758418	0.453385261025149
ZNF569	0.538781661437122	0.2094167558339
TLCD5	0.617581870290242	0.465719359454075
LRRTM2	0.635234037811451	0.342663460582184
MED12L	0.626994812111484	0.426530177233617
PCDHB10	0.63003628082368	0.250281895927671
IMPG2	0.638794650878224	0.404830974804983
RIC3	0.638108935238719	0.290239420060824
KLRG1	0.612305737917308	0.417604960918784
CCL4	0.754871746223859	0.416870239361031
GNGT2	0.589895629660641	0.262947083172942
PLCL1	0.7217911372486	0.32133510353735
CLEC5A	0.667446129701171	0.31281193142774
ZYG11A	0.727220719723285	0.518970928434407
[truncated: 54 more rows]
