# Supplementary material for: Integrative analysis of single-cell and microarray data reveals SPI1-centered macrophage regulatory signatures in ulcerative colitis
Source: Front Genet. 2025 Sep 5;16:1617834. doi: 10.3389/fgene.2025.1617834 (PMC12446007; doi:10.3389/fgene.2025.1617834)
Supplement: Supplementary file 3 [file DataSheet2.zip › TableS6.csv]

ModuleColor	module_size	spi1_overlap	spi1_total	background	pvalue
green	2560	491	994	11749	8.99467487799124e-91
midnightblue	148	32	994	11749	5.71522493635919e-07
lightcyan	119	21	994	11749	0.000931265642152872
tan	416	34	994	11749	0.611331031343421
magenta	954	62	994	11749	0.991858646863751
grey	722	44	994	11749	0.994178052426447
yellow	935	56	994	11749	0.998710356726243
salmon	254	7	994	11749	0.999954967412233
blue	2175	135	994	11749	0.999993817081887
black	631	25	994	11749	0.999998477521305
cyan	898	29	994	11749	0.99999999998483
grey60	105	0	994	11749	1
turquoise	1832	58	994	11749	1
