# Supplementary material for: Integrative analysis of single-cell and microarray data reveals SPI1-centered macrophage regulatory signatures in ulcerative colitis
Source: Front Genet. 2025 Sep 5;16:1617834. doi: 10.3389/fgene.2025.1617834 (PMC12446007; doi:10.3389/fgene.2025.1617834)
Supplement: Supplementary file 3 [file DataSheet2.zip › TableS7.csv]

ModuleColor	module_size	spi1_overlap	spi1_total	background	pvalue
paleturquoise	2640	404	936	12150	2.8370521131039e-53
darkgrey	103	24	936	12150	7.06026596410646e-07
midnightblue	210	27	936	12150	0.00584503335778676
darkgreen	133	16	936	12150	0.0495367694840467
steelblue	58	5	936	12150	0.465575460026251
darkorange	84	5	936	12150	0.785176753029297
green	1061	75	936	12150	0.807531847249693
grey	485	32	936	12150	0.846287969160023
cyan	1735	123	936	12150	0.861513666509928
orange	90	4	936	12150	0.923724470319541
lightgreen	174	8	936	12150	0.963031847679664
darkmagenta	42	1	936	12150	0.965710226725352
royalblue	162	7	936	12150	0.970738482479929
darkturquoise	113	4	936	12150	0.97824919471891
black	591	30	936	12150	0.996175010146635
lightcyan	573	28	936	12150	0.997636955731906
purple	360	14	936	12150	0.999067645144016
tan	296	9	936	12150	0.999802281679804
darkred	442	16	936	12150	0.999895014604289
red	662	26	936	12150	0.999984094099491
grey60	245	4	936	12150	0.999995833838534
lightyellow	166	1	936	12150	0.999998488737192
salmon	1606	73	936	12150	0.999999978430095
darkolivegreen	119	0	936	12150	1
