# Supplementary material for: Integrative analysis of single-cell and microarray data reveals SPI1-centered macrophage regulatory signatures in ulcerative colitis
Source: Front Genet. 2025 Sep 5;16:1617834. doi: 10.3389/fgene.2025.1617834 (PMC12446007; doi:10.3389/fgene.2025.1617834)
Supplement: Supplementary file 3 [file DataSheet2.zip › TableS8.csv]

gene	gene_mean_activity	GSE87466_DEG	GSE75214_DEG	GSE87466_WGCNA	GSE75214_WGCNA
AATBC	0.0104994598989967	No	No	No	No
AATK	0.0697280151614824	No	No	No	No
ABCA1	0.421194798484432	No	No	No	No
ABCA7	0.0235308273046827	No	No	No	No
ABCB4	0.0113036539116709	No	No	No	No
ABCC4	0.030100008065605	No	No	No	No
ABCG1	0.0935164238965392	No	No	No	No
ABHD12	0.202618758759846	No	No	No	No
ABHD6	0.0647452186724977	No	No	No	No
ABI3	0.322017794303747	No	No	No	No
ACAA1	0.238719266221233	No	No	No	No
ACER3	0.242424067182792	No	No	No	No
ACOT9	0.343006562759906	No	No	No	No
ACP2	0.138285915902906	No	No	No	No
ACP5	0.840592943814531	No	No	No	No
ACPP	0.0309963456892738	No	No	Yes	No
ACRBP	0.00838754634614938	No	No	No	No
ACSF2	0.0560042704235563	Yes	Yes	No	No
ACSL1	0.39558053824306	Yes	Yes	No	No
ACSL4	0.273868128946095	Yes	Yes	No	No
ACSM1	0.00261445603863281	No	No	No	No
ACSM5	0.00730550971823807	No	No	No	No
ACTB	4.25647403572657	No	No	No	No
ACTR2	1.12006417187976	No	No	No	No
ACTR3	1.20987612278034	No	No	No	No
ADAM8	0.25344937606641	No	No	No	No
ADAP1	0.0533039550996976	No	No	No	No
ADCK1	0.017634697350861	No	No	No	No
ADCY7	0.179877030905112	No	No	No	No
ADGRE1	0.0669519194848572	No	No	No	No
ADGRE2	0.386902587077325	Yes	No	No	No
ADGRE3	0.0479127744971454	Yes	No	No	No
ADGRE5	0.558043147767092	No	No	No	Yes
ADGRF1	0.000382087041051173	Yes	No	No	No
ADORA2A	0.0242499788064114	No	No	No	No
ADORA3	0.0661890242121805	No	No	No	No
ADPGK	0.268794989588932	No	No	No	No
ADPRH	0.0814323700964712	No	No	No	No
AFF3	0.0513512676059021	No	No	No	No
AGAP3	0.119553495973153	No	No	No	No
AGO4	0.0633655556178713	No	No	No	No
AGPAT3	0.115104289785179	No	No	No	No
AGTPBP1	0.0833484448924809	No	No	No	No
AHR	0.522088556492231	No	No	No	No
AIF1	2.59493688048102	No	No	No	No
AIM2	0.0836242344954843	Yes	Yes	No	No
AIRE	0.00329568716920389	No	No	No	No
AKIRIN2	0.332549192459571	No	No	No	Yes
ALCAM	0.147968068108303	No	No	No	No
ALDH2	0.496940451163626	No	No	No	No
ALDH3B1	0.0599122772932176	No	No	No	No
ALG13	0.250316040918515	No	No	No	No
ALOX15	0.00744287110968066	No	No	No	No
ALOX15B	0.00467159974219053	No	No	No	No
ALOX5	0.202429697598856	Yes	No	No	No
ALOX5AP	0.396427106196773	No	No	No	No
ALPK3	0.0142576573026309	No	No	No	No
AMPD2	0.209252441270514	No	No	No	No
AMPD3	0.109532706344233	No	No	No	No
ANKH	0.136239221474449	No	No	No	No
ANKRD13D	0.092640018293609	No	No	No	No
ANKRD20A8P	0.000474266091942676	Yes	No	No	No
ANKRD33B	0.0150808915262719	No	No	No	No
ANXA2	1.35367886891683	No	No	No	Yes
ANXA9	0.00167192981759495	No	No	No	No
AOAH	0.515727500022741	No	No	No	No
AP1B1	0.292525066285914	No	No	No	No
AP1S2	0.507566098278115	No	No	No	No
AP1S3	0.0324071727782336	No	No	No	Yes
AP2S1	1.28112008593169	No	No	No	No
AP5B1	0.052624897849578	No	No	No	No
APAF1	0.0960589568165621	No	No	No	No
APOBR	0.179456223843788	No	No	No	No
APOC1	0.64821977749381	No	No	No	No
APOC2	0.0701980548547877	No	No	No	No
APOE	0.700396103526622	No	No	No	No
ARAP1	0.177869454938284	No	No	No	No
AREG	0.715828369484443	Yes	Yes	No	Yes
ARHGAP10	0.064312459830476	No	No	No	No
ARHGAP18	0.326154067190638	No	No	No	No
ARHGAP22	0.0537625086743986	No	No	No	No
ARHGAP31	0.143925513827532	No	No	No	No
ARHGAP4	0.226961651273357	No	No	No	No
ARHGDIB	1.45401652796773	Yes	No	No	No
ARL11	0.054363410844422	No	No	No	No
ARL4C	0.720124879595421	No	Yes	No	No
ARL5B	0.478683626294681	No	No	No	Yes
ARL8B	0.488837653814795	No	No	No	No
ARMT1	0.126697156678027	No	No	No	No
ARPC1B	1.35888002587803	No	No	No	No
ARPC2	1.98857205924298	No	No	No	No
ARPC3	2.20825948029873	No	No	No	No
ARPC4	0.90436564927994	No	No	No	No
ARPC5	1.55157417718616	No	No	No	No
ARRB2	0.674395674288645	No	No	No	No
ARRDC2	0.116370593518455	No	No	No	No
ASAH1	1.16725289941317	No	No	No	No
ASAP1	0.242759194797742	Yes	No	No	No
ASB2	0.0630971803878114	No	No	No	No
ASF1A	0.0770830002497972	No	No	No	No
ASGR1	0.158467920665437	No	No	No	No
ASGR2	0.0806036305667268	No	No	No	No
ATAD2B	0.0910849867055966	No	No	No	No
ATG16L2	0.0896186063250059	No	No	No	No
ATG3	0.633363432739268	No	No	No	No
ATG4C	0.122037513943356	No	No	No	No
ATG7	0.127465391057503	No	No	No	No
ATP13A3	0.660669372747917	No	No	No	No
ATP1B3	1.05653565963494	No	No	No	No
ATP2B1	0.852804310386107	No	No	No	No
ATP6AP1	0.451945632682425	No	No	No	No
ATP6V0B	1.24961855955233	No	No	No	No
ATP6V0C	0.583853295751502	No	No	No	No
ATP6V0D1	0.762589414183622	No	No	No	No
ATP6V0D2	0.100420682254808	No	No	No	No
ATP6V0E1	1.36864320794105	No	No	No	No
ATP6V1A	0.27000509685445	No	No	No	No
ATP6V1B2	0.654776983590512	No	No	No	No
ATP6V1C1	0.293302270970929	No	No	No	No
ATP6V1F	1.24964193928584	No	No	No	No
ATP8B4	0.0824503757009524	No	No	No	No
ATPAF2	0.0892679429023563	No	No	No	No
AURKC	0.0145334832226051	No	No	No	No
AVPI1	0.182516662191985	No	No	No	No
AXL	0.281428311100693	No	No	No	No
AZIN1-AS1	0.0478436111718189	No	No	No	No
B3GNTL1	0.0430033236993648	No	No	No	No
BANK1	0.0398509965922483	Yes	Yes	No	No
BANP	0.0791659612731683	No	No	No	No
BASP1	0.561563678153248	Yes	Yes	No	No
BCAR3	0.0183257692024747	No	No	No	No
BCAT1	0.178766103703612	No	Yes	No	No
BCL11A	0.140452766996382	No	No	No	No
BCL2A1	1.41485123612128	Yes	Yes	No	No
BCL2L11	0.175321912775674	No	No	No	No
BCO2	0.0210164510431079	No	No	No	No
BEST1	0.0876424460204013	No	No	No	No
BET1	0.123159333226121	No	No	No	No
BICD2	0.114120721804394	No	No	No	No
BID	0.742521959642255	No	No	No	No
BIRC3	0.558975551657633	Yes	Yes	Yes	Yes
BIRC7	0.00555320264187737	No	No	No	No
BLK	0.0067144422689581	No	No	No	No
BLNK	0.059378918912525	No	No	No	No
BLVRA	0.418545541169599	No	Yes	No	No
BMP2K	0.20556206122141	No	No	No	No
BRI3	0.462822035876458	No	No	No	No
BRI3BP	0.0931324703165018	No	No	No	No
BRWD1	0.111608352038171	No	No	No	No
BTK	0.210175929240075	Yes	Yes	No	No
C10orf91	0.00103777520250221	No	No	No	No
C11orf45	0.00290862206301289	No	No	No	No
C12orf42	0.00167694986541383	No	No	No	No
C12orf54	0.000457930683615332	No	No	No	No
C15orf39	0.141093677022476	No	No	No	No
C16orf87	0.0825042563220421	No	No	No	No
C19orf38	0.172592533539816	No	No	No	No
C19orf47	0.00957090482806547	No	No	No	No
C1orf127	0.0037935848794727	No	No	No	No
C1orf162	0.662581679018841	No	No	No	No
C1orf54	0.507514543224844	No	No	No	No
C1QA	1.53644899333515	No	No	No	No
C1QB	1.438707629304	No	No	No	No
C1QC	1.26738284974643	No	No	No	No
C20orf197	0.00450360256988763	No	No	No	No
C20orf27	0.251110371992377	No	No	No	No
C3AR1	0.499954031804191	Yes	No	No	No
C3orf58	0.0805915841795377	No	No	No	No
C3orf67	0.000809228585499809	No	No	No	No
C5AR1	0.81264461779049	Yes	Yes	No	No
C5AR2	0.06442754505168	No	No	No	No
C7orf61	0.0041160528314582	No	No	No	No
C9orf66	0.00817308397347016	No	No	No	No
C9orf72	0.271097340331367	No	No	No	No
CA11	0.0479951968915559	No	No	No	No
CABLES2	0.004543506983069	No	No	No	No
CACNA2D3	0.10730661736933	No	No	No	No
CACNA2D4	0.0773245948275039	No	No	No	No
CACUL1	0.178224523936748	No	No	No	No
CALCA	0.00348172075450034	No	No	No	No
CAMK1	0.206154294068802	No	No	No	No
CAPG	0.859821720702352	No	No	No	Yes
CAPZA1	0.734674067927884	No	No	No	No
CARD9	0.0884975262891628	No	No	No	No
CASP1	0.682928413608429	Yes	Yes	Yes	Yes
CASP5	0.0538178349851041	Yes	No	Yes	No
CASP9	0.071293848924894	No	No	No	No
CASS4	0.0914672238050976	No	No	No	No
CAT	0.467279128642178	No	No	No	No
CATSPER1	0.0425710702184773	No	No	No	No
CBARP	0.00226620401003517	No	No	No	No
CBFA2T3	0.0464578774745574	No	No	No	No
CBWD3	0.0299481511944678	No	No	No	No
CCDC146	0.0298694634887129	No	No	No	No
CCDC170	0.0624034217144081	No	No	No	No
CCDC26	0.0181062690091946	No	No	No	No
CCDC77	0.0174685033907529	No	No	No	No
CCDC81	0.00257662735766888	No	No	No	No
CCDC88A	0.549807730191345	Yes	Yes	No	No
CCER2	0.000449825217167969	No	No	No	No
CCL18	0.148615658230632	Yes	Yes	No	No
CCL23	0.0192054714373524	No	No	No	No
CCL24	0.0148866808443414	Yes	No	No	Yes
CCL3	1.45779698758326	Yes	No	No	No
CCL3L1	0.94746149545224	No	No	No	No
CCL4L2	0.859574508470523	No	No	No	No
CCL7	0.0251623895479348	No	No	No	No
CCM2	0.140989626260056	No	No	No	No
CCND3	0.177534182918654	No	No	No	No
CCR1	0.392155972875423	Yes	No	No	No
CCR2	0.05683781888641	No	No	No	No
CCRL2	0.408783539534079	No	No	No	No
CD101	0.0405740850443925	No	No	No	No
CD14	1.18747136135233	No	No	No	No
CD163	0.384217935169737	No	No	No	No
CD163L1	0.153559826978577	No	No	No	No
CD180	0.0639940816830731	Yes	Yes	No	No
CD1A	0.0161009718974968	No	No	No	No
CD1B	0.0237957429001193	No	No	No	No
CD1C	0.211104728637112	No	Yes	No	No
CD1D	0.155531978243532	No	No	No	No
CD1E	0.129928757733809	No	No	No	No
CD200R1	0.0338249750592095	No	No	No	No
CD207	0.0456540806469543	No	No	No	No
CD209	0.193696917519951	No	No	No	No
CD22	0.0264103867938525	Yes	Yes	No	No
CD274	0.11561763689037	Yes	Yes	Yes	Yes
CD300A	0.410407868627037	No	Yes	No	No
CD300C	0.100755303958535	No	No	No	No
CD300E	0.476429338204544	No	No	No	No
CD300LB	0.0762457689987559	No	No	No	No
CD300LF	0.192427091898647	No	No	No	No
CD302	0.335330997062855	No	No	No	No
CD33	0.203672347538961	No	No	No	No
CD37	0.634434332076829	Yes	Yes	No	No
CD4	0.596924704426891	No	No	No	No
CD40	0.361669330787544	Yes	Yes	No	No
CD48	0.995977500069832	No	No	No	No
CD53	1.06599659040518	Yes	Yes	No	No
CD55	0.65484855344695	Yes	Yes	No	No
CD58	0.26955100542853	No	No	No	No
CD68	1.32798745511818	No	No	No	Yes
CD72	0.114310757944737	No	Yes	No	No
CD74	3.95269531713598	Yes	No	No	No
CD79A	0.0787159499328078	Yes	Yes	No	No
CD79B	0.0311763962304173	No	Yes	No	No
CD80	0.100378663841747	Yes	Yes	No	No
CD83	1.23716232236933	No	Yes	No	No
CD84	0.217956172183663	No	Yes	No	No
CD86	0.669102116362977	Yes	Yes	No	No
CDCA7L	0.0317827814320506	No	No	No	No
CEACAM21	0.0324970199921271	No	No	No	No
CEACAM3	0.0305492529688386	No	No	No	No
CEACAM4	0.120362894944306	No	No	No	No
CEBPA	0.0895010161745032	No	No	No	No
CELA1	0.0120265925587305	No	No	No	No
CELF6	0.00480466986866282	No	No	No	No
CERS6	0.123429216538287	No	No	No	No
CFP	0.487198913168107	No	Yes	No	No
CHD1L	0.0476713043366006	No	No	No	No
CHML	0.147856663757319	No	No	No	No
CHMP1B	1.07546356489764	No	No	No	No
CHN2	0.0520391937241171	Yes	Yes	No	No
CHRNA10	0.00856940770655202	No	No	No	No
CHST13	0.0190088995864242	No	No	No	No
CIITA	0.310598960012967	No	Yes	No	No
CLASP2	0.100460828323382	No	No	No	No
CLCA2	0.000486742667422197	No	No	No	No
CLCN4	0.0128586906596447	No	No	No	No
CLCN5	0.0499306724731724	No	No	No	No
CLCN7	0.0880814232596761	No	No	No	No
CLEC10A	0.771232570416133	No	No	No	No
CLEC12A	0.210262842637969	No	No	No	No
CLEC4A	0.487313551492197	No	No	No	No
CLEC4D	0.07842034738722	No	Yes	No	No
CLEC4E	0.296061596128746	Yes	Yes	No	No
CLEC4F	0.0147407754217159	No	No	No	No
CLEC4G	0.0209759873556181	No	No	No	No
CLEC5A	0.132615598401821	No	Yes	No	No
CLEC6A	0.0125547204436253	Yes	No	No	No
CLEC7A	0.739671862166748	No	Yes	No	No
CLEC9A	0.0899478884068305	No	No	No	No
CLIC2	0.213805885282559	Yes	No	No	No
CLN8	0.229361064929141	No	No	No	No
CLNK	0.0277446662289315	No	No	No	No
CLTA	0.657278573857626	No	No	No	No
CMKLR1	0.149274929533192	No	No	No	No
CMPK2	0.0339461994477741	No	No	No	No
CMTM6	0.908730750719314	No	No	No	No
CMTM7	0.197432026552809	No	Yes	No	No
CNDP2	0.391304171731717	No	No	No	No
CNN2	0.38930846645301	Yes	No	No	No
CNPY3	0.54285096703027	No	No	No	No
CNR2	0.00194738961720642	No	No	No	No
COA6	0.216479301950673	No	No	No	No
COL19A1	0.00163914712148003	No	No	No	No
COL8A2	0.0230152313138968	No	No	No	No
COLGALT1	0.193068158605042	No	No	No	No
COMMD5	0.192810448295895	No	No	No	No
COMMD9	0.228673755608993	No	No	No	No
COMT	0.437983386443196	No	No	No	No
COQ2	0.0791498938151107	No	No	No	No
COTL1	1.70044840653359	No	No	No	No
CPNE9	0.00440602722222827	No	No	No	No
CPPED1	0.419896566301927	No	No	No	No
CPQ	0.232113357798591	No	No	No	No
CPVL	1.25064046485925	No	No	No	No
CR1	0.0900931599729241	Yes	Yes	No	No
CREBL2	0.271524291426916	No	No	No	No
CREG1	0.544429826618369	No	No	No	No
CREM	1.17514936791429	No	Yes	No	No
CRHBP	0.0430260963132431	No	No	No	No
CRIP3	0.00534211060800687	No	No	No	No
CRX	0.00275888098647753	No	No	No	No
CSF1R	0.604899116585248	No	No	No	No
CSF3R	0.310641541557881	Yes	Yes	No	No
CST3	2.56319199432331	No	No	No	No
CST6	0.0108626463159476	No	No	No	No
CSTA	0.771867171929792	No	Yes	No	No
CSTB	1.39608146726013	No	No	No	No
CTNNBIP1	0.0982169968687873	No	No	No	No
CTNNBL1	0.261937305118685	No	No	No	No
CTNS	0.0724696549167336	No	No	No	No
CTSB	1.73166187993398	No	No	No	No
CTSD	1.3138284885834	No	No	No	No
CTSH	1.0801652989128	Yes	Yes	No	No
CTSS	2.19480407937582	No	No	No	No
CTSZ	1.11707250063867	No	No	No	No
CX3CR1	0.0592250784063803	No	No	No	No
CXCL16	0.615879704798493	No	No	No	No
CXCL8	1.75283038595776	Yes	No	No	No
CXCL9	0.192138167523587	Yes	Yes	Yes	No
CXCR5	0.00536857058515178	No	No	No	No
CXorf21	0.162678623297024	No	No	No	No
CXorf38	0.110369668180339	No	No	No	No
CYB5R4	0.258849173023274	No	No	No	No
CYBB	0.905526034518829	Yes	Yes	No	No
CYP2S1	0.107902841260874	Yes	No	No	No
CYP3A43	0.000711261789753899	No	No	No	No
CYSLTR1	0.148826518881987	Yes	No	No	No
CYSLTR2	0.0740832151012011	No	No	No	No
CYTH4	0.294092435192693	Yes	No	No	No
DAGLB	0.0444825890799212	No	No	No	No
DAPK1	0.210627536831281	No	No	No	No
DBNL	0.478896926281984	No	No	No	No
DCANP1	0.0131051370978632	No	No	No	No
DCLRE1B	0.02459228390897	No	No	No	No
DCUN1D1	0.130877364853652	No	No	No	No
DDX21	0.790366693128457	No	No	No	No
DDX59	0.0522002072539586	No	No	No	No
DEFA5	0.00184688482449459	Yes	Yes	No	No
DENND1A	0.0782177587022036	No	No	No	No
DENND1B	0.136644467628519	No	No	No	No
DENND4A	0.209344437138738	No	No	No	No
DENND4B	0.0925889319653576	No	No	No	No
DENND6B	0.0820463647663982	No	No	No	No
DGAT2	0.0530330463643666	No	No	No	No
DHRS9	0.0366225036434503	No	No	No	No
DHX34	0.0430367053159937	No	No	No	No
DIRAS1	0.00408961731832829	No	No	No	No
DIRC2	0.0221337722687247	No	No	No	No
DISC1	0.0415225510143834	No	No	No	No
DLEU7	0.0195933001288804	No	No	No	No
DLGAP3	0.0149045326319242	No	No	No	No
DMXL2	0.370060945803194	No	No	No	No
DNAJC5B	0.0383872650990439	No	No	No	No
DNASE1L1	0.0784245185673455	No	No	No	No
DNASE1L3	0.908847401998335	No	No	No	No
DNASE2B	0.00420421118411498	No	No	No	No
DNMBP-AS1	0.00685670616497384	No	No	No	No
DNPH1	0.266458188600248	No	No	No	No
DOC2A	0.00625618070952602	No	No	No	No
DOCK10	0.257634966567692	No	No	No	No
DOCK11	0.125770903515512	Yes	Yes	No	No
DOCK2	0.325945607982903	Yes	No	No	No
DOCK4	0.126841494169182	No	No	No	No
DOCK5	0.185165577937159	No	No	No	No
DOK1	0.0879421769884917	No	No	No	No
DOK2	0.407541427295212	No	No	No	No
DOK3	0.11849760817076	No	Yes	No	No
DPEP2	0.0646261347026537	No	No	No	No
DPP9	0.0962608537497821	No	No	No	No
DPYSL2	0.364362078110138	No	No	No	No
DRAM2	0.370116374536492	No	No	No	No
DSC2	0.0767718857713428	No	No	No	No
DTNB	0.021908661637424	No	No	No	No
DTNBP1	0.122276632994011	No	No	No	No
DTX2	0.0673814639164755	No	No	No	No
DUS2	0.0220202611988923	No	No	No	No
DUSP1	1.72975094578185	No	No	No	No
DUSP2	0.729657352922516	No	No	No	No
DUSP3	0.1796805761169	No	No	No	No
DUSP6	0.599447916129929	Yes	No	No	Yes
EBI3	0.140959727247731	No	No	No	No
ECHDC1	0.256097414885807	No	No	No	No
EDEM1	0.314957879603263	No	No	No	No
EFHD2	0.701017623318822	No	No	No	No
EGR2	0.139240155282472	No	Yes	No	No
EHBP1L1	0.123626441430891	No	No	No	No
EHD1	0.432000770579364	No	No	No	No
EIF1AY	0.178553481598156	No	No	No	No
EIF4A3	0.524276819146833	No	No	No	No
ELAVL4	0.0183685606915878	No	No	No	No
ELMO1	0.165876354384436	Yes	Yes	No	No
EMILIN2	0.340565343515735	No	No	No	No
ENO1	1.44992853701913	No	No	No	No
ENPP2	0.280441354974144	Yes	No	No	No
ENPP4	0.0196111147645262	No	No	No	No
ENTHD1	0.0089845987206184	No	No	No	No
EPB41L3	0.332642126027742	No	No	No	No
EREG	0.801629982678674	No	No	No	No
ESCO2	0.00730393087168204	No	No	No	No
ETF1	0.503027655735807	No	No	No	No
ETV3	0.350713559575045	No	No	No	Yes
ETV5	0.0934048752113178	No	No	No	No
F13A1	0.24372935078172	No	No	No	No
FABP3	0.0603243430717292	No	No	No	No
FAM110A	0.207054359876884	No	No	No	No
FAM177B	0.00515689377187358	No	No	No	No
FAM210A	0.147122219832311	No	No	No	No
FAM221B	0.00248485895583129	No	No	No	No
FAM225A	0.0048925056678965	No	No	No	No
FAM3B	0.00532750877408556	No	No	No	No
FAM41C	0.0144534770135413	No	No	No	No
FAM49A	0.58681154229573	No	Yes	No	No
FAM49B	0.944307033713334	No	No	No	No
FAM71A	0.0186382300685512	No	No	No	No
FAM78A	0.0486400944733994	No	No	No	No
FBP1	0.191766061852313	No	No	No	No
FBXO41	0.0104073653142436	No	No	No	No
FBXO6	0.160124779091406	No	Yes	Yes	No
FCAR	0.0574558378488418	No	No	No	No
FCER1A	0.320600873245286	No	No	No	No
FCER1G	2.47260597046464	Yes	No	No	No
FCER2	0.0245102713219099	No	No	No	No
FCGR1A	0.281949512531695	No	No	No	No
FCGR1B	0.0899084269356483	No	Yes	No	No
FCGR2A	0.855009506931089	Yes	Yes	No	No
FCGR2B	0.375245071327172	Yes	Yes	No	No
FCGR3A	0.457631669136947	Yes	No	No	No
FCGRT	1.28877500287164	No	No	No	No
FCHO1	0.0448117889456785	No	No	No	No
FCN1	0.708793905394692	No	Yes	No	No
FCRL1	0.00118139720885031	No	Yes	No	No
FCRL2	0.0033343754489547	No	Yes	No	No
FERMT3	0.522880216076165	No	No	No	No
FES	0.238753030417428	No	No	No	No
FEZ2	0.223028634835445	No	No	No	No
FGD2	0.243852142445097	No	No	No	No
FGD3	0.0512324288696428	No	No	No	No
FGL2	1.36820837085457	No	No	No	No
FGR	0.33739903309427	No	Yes	No	No
FIG4	0.0551790631789347	No	No	No	No
FIRRE	0.00533734402329371	No	No	No	No
FKBP15	0.158842242448849	No	No	No	No
FKBP5	0.167979324534389	No	No	No	No
FLT3	0.0518145332904477	No	No	No	No
FLVCR2	0.0641317498833482	No	No	No	No
FMN1	0.0507454734227247	No	No	No	No
FNBP1	0.502349054005665	No	No	No	No
FNIP2	0.417201719493431	Yes	No	No	No
FOLR2	0.258798469008235	No	No	No	No
FPR1	0.541526955572157	Yes	Yes	No	No
FPR3	0.46997095891845	No	No	No	No
FRAT1	0.0228044063732245	No	No	No	No
FRAT2	0.0440003894147232	No	No	No	No
FRMD4B	0.222777541533091	No	No	No	No
FTCDNL1	0.0315637023076762	No	No	No	No
FTL	4.84672837806182	No	No	No	No
FUCA1	0.500527775404579	No	No	No	No
FUOM	0.336210934159721	No	No	No	No
FZD2	0.0558635933906765	No	No	No	No
G0S2	1.21874015890896	Yes	Yes	No	No
GAA	0.217732708543473	No	No	No	No
GAB2	0.0977734063885608	No	No	No	No
GAB3	0.0669631269445786	No	No	No	No
GABARAP	1.05391637015548	No	No	No	No
GABARAPL1	0.344049950457518	No	No	No	No
GAL3ST4	0.0368617635816275	No	No	No	No
GALC	0.0735950516424105	No	No	No	No
GALNT6	0.109963744775584	No	No	No	Yes
GALR2	0.014203642388688	No	No	No	No
GAPLINC	0.0187180728420427	No	No	No	No
GAPT	0.0937032657106639	No	No	No	No
GAS2L3	0.0471799649472254	No	No	No	No
GAS6-AS1	0.0145021378677764	No	No	No	No
GAS7	0.1738033657618	No	No	No	No
GATM	0.156816036322571	No	No	No	No
GBGT1	0.0607202070847572	No	No	No	No
GCA	0.623639727695667	No	No	No	No
GCC1	0.0353757139337935	No	No	No	No
GCH1	0.226699642082188	No	No	No	No
GCNT1	0.0509842092912498	No	No	No	No
GDI2	0.987413645907578	No	No	No	No
GFRA2	0.0695898754688174	No	No	No	No
GGA2	0.139707090102003	No	No	No	No
GHRL	0.0445189592346979	No	No	No	No
GIMAP2	0.112437294009495	No	No	No	No
GIMAP4	0.303197073321646	Yes	No	No	No
GIMAP8	0.0804848144589889	No	Yes	No	No
GK	0.770399575581187	No	No	No	No
GLIPR1	0.707365393344295	Yes	No	No	No
GLUL	1.40595876783907	No	No	No	No
GM2A	0.272631189625815	No	No	No	No
GMIP	0.116073586255281	No	No	No	No
GNA13	0.572429189553456	No	No	No	No
GNA15	0.388619695050224	Yes	Yes	No	No
GNB2	0.566587549481446	No	No	No	No
GNB4	0.293309161845679	No	No	No	No
GNG10	0.415018312111328	No	No	No	No
GNGT2	0.0792322855500086	No	No	No	No
GNPDA1	0.220866098634036	No	No	No	No
GNPTAB	0.16483752744152	No	No	No	No
GNS	0.407327640812395	No	No	No	No
GOLGA8N	0.00955861158238566	No	No	No	No
GOLGA8O	0.00543459058857976	No	No	No	No
GPAT3	0.162825999216928	No	No	No	No
GPBAR1	0.0512111252266679	No	No	No	No
GPNMB	0.435900953162682	No	No	No	No
GPR137B	0.267080967848996	No	No	No	No
GPR141	0.0257044844163364	No	No	No	No
GPR160	0.143190052675386	Yes	Yes	No	No
GPR183	1.56469585292292	Yes	Yes	No	No
GPR34	0.279760469536939	No	No	No	No
GPR35	0.14992314700397	No	No	No	No
GPR82	0.0656258041744907	No	No	No	No
GPR84	0.187600431608699	No	Yes	No	No
GPRIN3	0.21054047182969	No	No	No	No
GPSM3	0.822218852471482	No	Yes	No	No
GRAMD1C	0.00126663079406503	Yes	Yes	No	No
GRB2	0.650472583865971	No	No	No	No
GRIN2D	0.00675516801509364	No	No	No	No
GRIN3A	0.0026802292800493	No	No	No	No
GRINA	0.516192547301353	No	No	No	No
GRIP1	0.0164565155329395	No	No	No	No
GRK2	0.178552187193555	No	No	No	No
GRK3	0.191697457546802	No	No	No	No
GRN	1.53205215432963	No	No	No	No
GSAP	0.158078806505847	No	No	No	No
GSDMA	0.00703345692766542	No	No	No	No
GTF2B	0.465753790507033	No	No	No	No
GZF1	0.133875494520762	No	No	No	No
H2AFY	0.914860134502564	No	No	No	No
H3F3C	0.00338279650485189	No	No	No	No
HACD4	0.247044015367227	No	No	No	No
HAMP	0.0288929968741491	No	No	No	No
HAVCR2	0.318743786121304	No	No	No	No
HBEGF	0.505709041518504	Yes	No	No	Yes
HBG1	0.00139520521254528	No	No	No	No
HBG2	0.0017632921300405	No	No	No	No
HCAR2	0.182593955092277	Yes	No	No	No
HCAR3	0.185655499841564	Yes	No	No	No
HCCS	0.129940137652917	No	No	No	No
HCK	0.635864629281888	No	No	No	No
HCLS1	0.755672897215665	Yes	Yes	No	No
HCST	1.0363100370184	No	No	No	No
HDAC9	0.0676081173485778	No	No	No	No
HEATR3	0.0600540448224754	No	No	No	No
HESX1	0.00389220340003824	No	No	No	No
HEXA	0.38239855704947	No	No	No	No
HEXA-AS1	0.00160411133425029	No	No	No	No
HFE	0.0185900389804715	No	No	No	No
HIC1	0.126479609284685	No	No	No	No
HK3	0.0444700495311939	No	No	No	No
HLA-DMA	1.68563331781743	Yes	Yes	No	No
HLA-DMB	1.18640422080151	Yes	No	No	No
HLA-DOA	0.248518067561579	No	No	No	No
HLA-DOB	0.0600221221191915	Yes	Yes	No	No
HLA-DPA1	3.33774982912548	Yes	No	No	No
HLA-DPB1	3.3541719502691	Yes	No	No	No
HLA-DQA1	2.40548054359657	No	No	No	No
HLA-DQA2	0.300773800202487	No	No	No	No
HLA-DQB1	2.36809994311158	Yes	No	No	No
HLA-DQB2	0.0546309291887663	No	No	No	No
HLA-DRA	4.4046589538386	No	Yes	No	No
HLA-DRB1	3.63389188009498	No	No	No	No
HLA-DRB5	1.15444728235891	No	No	No	No
HMGA1	0.365639737135427	No	No	No	No
HMGB1	1.43863312292271	No	No	No	No
HMOX1	0.416405180436013	No	No	No	No
HNMT	0.406048054683585	Yes	No	No	No
HNRNPH2	0.372733474094985	No	No	No	No
HPS1	0.239601245923739	No	No	No	No
HPS3	0.13552297536901	No	No	No	No
HPS5	0.136683332150043	No	No	No	No
HPSE	0.127728402897335	No	No	Yes	No
HRH2	0.161816472737183	No	No	No	No
HS3ST1	0.0981388856703406	No	No	No	Yes
HSD17B14	0.0505272786724087	No	No	No	No
HSPBAP1	0.0532872016294674	No	No	No	No
HTR3B	0.000520939361620749	No	No	No	No
HTR7	0.0199517979086053	No	No	No	No
HVCN1	0.149868744336359	No	No	No	No
ICOSLG	0.0922230155536947	No	No	No	No
IDO1	0.42015978595651	Yes	Yes	Yes	No
IFFO1	0.0480874703060537	No	No	No	No
IFI30	1.43235536485547	Yes	No	No	No
IFITM10	0.034528291129074	No	No	No	No
IFNGR1	0.622077658600404	No	No	No	No
IFNGR2	0.401281254789734	No	No	No	No
IFNL1	0.0057881249221938	No	No	No	No
IGFLR1	0.309190908925349	No	No	No	No
IGLON5	0.0155908705965582	No	No	No	No
IGSF21	0.00399652164214623	No	No	No	No
IGSF6	1.03804847491549	Yes	No	No	No
IL10	0.118003775044088	No	No	No	No
IL10RA	0.432846208566623	Yes	No	No	No
IL13RA1	0.277271381634029	No	No	No	No
IL17RA	0.134526513940486	No	No	No	No
IL18	0.306140010463215	No	No	No	No
IL18BP	0.226711569091996	No	No	No	No
IL1A	0.157024464459271	Yes	Yes	No	No
IL1B	1.70648534549432	Yes	Yes	No	No
IL1R2	0.225534935652747	No	No	No	No
IL1RAP	0.161446030204307	Yes	No	No	No
IL1RL2	0.0238791926759927	No	No	No	No
IL1RN	0.833122825384478	Yes	Yes	No	No
IL22RA2	0.0143384201245938	No	No	No	No
IL27	0.0351307530688884	No	No	No	No
IL4I1	0.240522575682468	No	No	No	No
IL6R	0.386393329935461	No	No	No	No
IMPDH1	0.122220875669178	No	No	No	No
INAFM2	0.0506857619591776	No	No	No	No
INHBA-AS1	0.00751194944325921	No	No	No	No
INPP5D	0.184554549982781	Yes	Yes	No	No
INPPL1	0.0897815079855565	No	No	No	No
INSIG1	0.856538541297164	No	No	No	No
INTS6L-AS1	0.000759404523295858	No	No	No	No
INTS9	0.034493967212315	No	No	No	No
IQGAP1	0.754601881807517	No	No	No	No
IQGAP2	0.321390485149587	Yes	No	No	No
IRAK2	0.158283413375331	No	Yes	No	No
IRAK3	0.243405023930859	Yes	Yes	No	No
IREB2	0.136790324273611	No	No	No	No
IRF5	0.0845203830438924	No	No	No	No
IRF8	0.503349836831208	No	No	No	No
ITGA9	0.0473206964428846	No	No	No	No
ITGAD	0.001152857456003	No	No	No	No
ITGAM	0.153990328047266	No	No	No	No
ITGAX	0.560791255692875	Yes	Yes	No	No
ITGB2	1.16467320615755	Yes	Yes	No	No
ITGB2-AS1	0.0663181594647157	No	No	No	No
ITM2B	1.81758338562073	No	No	No	No
ITPK1	0.125946379567969	No	No	No	No
ITPR2	0.325119295842493	No	No	No	No
ITPRIP	0.117002688434138	No	No	No	No
IVNS1ABP	0.58919273441271	No	No	No	No
IZUMO1	0.00227704933180196	No	No	No	No
JAML	0.996342010264953	No	No	No	No
JARID2-AS1	0.000977962956910337	No	No	No	No
JOSD1	0.306389283675134	No	No	No	No
KBTBD8	0.0771690282117767	No	No	No	No
KCNC3	0.0262063373895717	No	No	No	No
KCNE3	0.0789196409404087	No	No	No	No
KCNF1	0.00230424609530028	No	No	No	No
KCNIP2	0.000575290269468611	No	No	No	No
KCNJ10	0.00428178971815622	No	Yes	No	No
KCNJ2	0.082027863228842	No	No	No	No
KCNJ5	0.00712453718399516	No	No	No	No
KCNK10	0.00480962979543416	No	No	No	No
KCNK13	0.0202382900165343	No	No	No	No
KCNK17	0.0076503836399089	No	No	No	No
KCNK6	0.237407305899259	No	No	No	No
KCNMA1	0.0536007763400487	No	No	No	No
KCNMB1	0.0558171920358385	No	No	No	No
KCNN1	0.00247780075152402	No	No	No	No
KCNQ1	0.0444825581471368	No	No	No	No
KCTD12	0.60593165350506	No	No	No	No
KCTD5	0.0748580230902514	No	No	No	No
KDM1B	0.0660860318132718	No	No	No	No
KDM4B	0.0709882760676541	No	No	No	No
KDM6B	0.684154158203423	No	No	No	No
KDM7A	0.218519350840492	No	No	No	No
KIAA0513	0.0608866494464754	No	No	No	No
KIAA0930	0.233000158710182	No	No	No	No
KLF4	0.596815002048435	No	No	No	No
KLHDC8B	0.0478092638756796	No	No	No	No
KLK6	0.000716290036780051	Yes	Yes	No	Yes
KMO	0.149217318520712	Yes	Yes	No	No
KRT23	0.00702656953825135	No	No	No	No
KYNU	0.610104063279542	Yes	Yes	No	No
L3MBTL4-AS1	0.00735663146169487	No	No	No	No
LACC1	0.229901369881438	No	No	No	No
LACTB	0.316634183930692	No	No	No	No
LACTB2	0.0742296142009144	No	No	No	No
LAIR1	0.432893527510649	No	No	No	No
LAMP1	0.505104092547838	No	No	No	No
LAMTOR1	0.727445548193001	No	No	No	No
LAMTOR3	0.234688072834229	No	No	No	No
LAPTM5	1.73008265702793	Yes	No	No	No
LAT2	0.324597969246713	No	No	No	No
LCMT1-AS1	0.000606401657666771	No	No	No	No
LCP1	1.4176658651691	Yes	Yes	No	No
LCP2	0.709125010531512	Yes	Yes	No	No
LDLRAD4-AS1	0.000690755852649617	No	No	No	No
LFNG	0.113461858640881	No	No	No	No
LGALS12	0.00111304839424993	No	No	No	No
LGALS2	1.05992646524201	Yes	No	No	No
LGALS9	0.615329499150371	No	No	No	No
LGMN	0.657857959602548	No	No	No	No
LHPP	0.0627100611411176	No	No	No	No
LILRA1	0.115529449005404	Yes	Yes	No	No
LILRA2	0.121190832400657	No	Yes	No	No
LILRA4	0.0580116336817551	No	No	No	No
LILRA5	0.422614788840473	Yes	No	No	No
LILRA6	0.0773042359661508	Yes	No	No	No
LILRB1	0.369819670156605	Yes	Yes	No	No
LILRB2	0.507852993564602	Yes	Yes	No	No
LILRB3	0.304072843527595	No	Yes	No	No
LILRB4	0.381575510876362	Yes	Yes	No	No
LILRB5	0.136309078977603	No	No	No	No
LIMD2	0.330859106872643	No	No	No	No
LIMK1	0.0633737820197664	No	No	No	No
LINC00173	0.00553641355063761	No	No	No	No
LINC00243	0.0380434615404859	No	No	No	No
LINC00528	0.0503061080031913	No	No	No	No
LINC00877	0.119146771223044	No	No	No	No
LINC00884	0.0540558094668306	No	No	No	No
LINC00900	0.00995543546623108	No	No	No	No
LINC00926	0.0132337000687981	No	No	No	No
LINC00996	0.111695939912058	No	No	No	No
LINC01003	0.0260231654869117	No	No	No	No
LINC01010	0.00803956694362831	No	No	No	No
LINC01094	0.0343531626812298	No	No	No	No
LINC01118	0.000474266091942676	No	No	No	No
LINC01127	0.00450213049481731	No	No	No	No
LINC01393	0.00074728427580058	No	No	No	No
LINC01410	0.0153343648094484	No	No	No	No
LINC01483	0	No	No	No	No
LINC01503	0.0297461490881872	No	No	No	No
LINC01506	0.0298467088905353	No	No	No	No
LINC01546	0.000295175094929045	No	No	No	No
LINGO3	0.00302003259785622	No	No	No	No
LIPA	0.733516000052073	No	No	No	No
LITAF	1.73581641697151	No	No	No	No
LMO2	0.133527505392178	No	No	No	No
LOXL3	0.0262931411982189	No	No	No	No
LPAR5	0.0120566037895292	No	No	No	No
LPAR6	0.239926577894133	No	No	No	No
LPCAT1	0.279067590505668	Yes	Yes	Yes	No
LPCAT2	0.168513683989405	No	No	No	No
LPXN	0.366122574024437	No	No	No	No
LRCH4	0.145951782365181	No	No	No	No
LRRC25	0.224565696057931	No	No	No	No
LRRC36	0.00613364418258107	No	No	No	No
LRRC8C	0.162963638338617	No	Yes	No	No
LRRFIP1	0.8354454785324	No	No	No	No
LRRK2	0.106616574480005	Yes	Yes	No	No
LSP1	1.02514223832181	No	No	No	No
LST1	1.64709100720279	No	Yes	No	No
LY86	0.46899212716951	No	No	No	No
LY9	0.0420902691556475	No	No	No	No
LY96	0.672256862696984	Yes	Yes	No	No
LYL1	0.0485563286435927	No	No	No	No
LYN	0.676487314703754	Yes	Yes	No	No
LYPLA1	0.314054818608927	No	No	No	No
LYRM4	0.155792644038675	No	No	No	No
LYSMD2	0.194030460230552	No	No	No	No
LYZ	3.50851959144265	Yes	No	No	No
M6PR	0.742108055753593	No	No	No	No
MACROD2	0.00372142032365327	No	No	No	No
MAFB	0.592019925440161	No	No	No	No
MALT1	0.406310144656074	No	No	No	No
MAML3	0.0629982935917889	No	No	No	No
MAN2B1	0.316526021940188	No	No	No	No
MANBA	0.200873806969922	No	No	No	No
MAP2K1	0.287162322108271	No	No	No	No
MAP3K1	0.174013596550907	No	No	No	No
MAP3K8	0.45680637001059	No	No	No	No
MAPK15	0.000500872605235369	No	No	No	No
MAPK1IP1L	0.352840298510759	No	No	No	No
MAPKAPK3	0.199770473788178	No	No	No	No
MARCH1	0.298649336241634	No	Yes	No	No
MARCO	0.135014471022596	No	No	No	No
MAST3	0.0498418531295033	No	No	No	No
MB21D2	0.113538600032307	No	No	No	No
MCEMP1	0.2438954689879	No	No	No	No
MCOLN1	0.19105412994449	No	No	No	No
MCOLN2	0.0731414152963813	Yes	No	No	No
ME1	0.0647884971952737	Yes	Yes	Yes	Yes
MED12L	0.000857230226260865	No	No	No	No
MEF2A	0.194465498604285	No	No	No	No
MEF2B	0.00753103078980324	No	No	No	No
MEFV	0.0989846094424943	No	No	No	No
MELK	0.010400336231356	No	No	No	No
MERTK	0.101020299807519	No	No	No	No
METRNL	0.298251609852083	No	No	No	No
METTL21A	0.105503217851941	No	No	No	No
METTL22	0.0982439525698263	No	No	No	No
MFAP1	0.115787952658804	No	No	No	No
MFSD1	0.463955652794126	No	No	No	No
MFSD12	0.166912483441482	No	No	No	No
MFSD13A	0.0381946119541029	No	No	No	No
MFSD2A	0.0738288421463371	No	No	No	No
MGAT1	0.652273111876512	No	No	No	No
MGST2	0.434376578706865	No	No	No	No
MICAL1	0.168306164836174	No	No	No	No
MIF4GD	0.217299186694295	No	No	No	No
MILR1	0.0973545956668049	No	No	No	No
MIOS	0.0812704056858344	No	No	No	No
MIR181A1HG	0.100921021253633	No	No	No	No
MIR3945HG	0.180329665507969	No	No	No	No
MKL1	0.0612636574902999	No	No	No	No
MKNK1	0.206698074557236	No	No	No	No
MMP10	0.0359944706365473	Yes	Yes	No	No
MMP12	0.437830779293006	Yes	Yes	No	No
MMP19	0.315072803890574	No	No	No	No
MMP25	0.0773310204149779	No	No	No	No
MMP9	0.372797974872601	Yes	Yes	No	No
MNDA	0.865372163806516	Yes	Yes	No	No
MOB1A	0.907159891382303	No	No	No	No
MOB1B	0.11821581921128	No	No	No	No
MOB3A	0.305570145596872	No	No	No	No
MOSPD2	0.118549196170642	No	No	No	No
MPEG1	0.92056301715738	No	No	No	No
MPP1	0.28669528833386	No	No	No	No
MRC1	0.460689212920516	No	No	No	No
MRVI1-AS1	0.0024479252576522	No	No	No	No
MS4A1	0.019456511130992	Yes	Yes	No	No
MS4A14	0.0357450489849678	No	No	No	No
MS4A4A	0.462423809371492	No	No	No	No
MS4A6A	1.36329838786387	No	No	No	No
MS4A7	1.05834525560868	No	No	No	No
MSR1	0.155607953768747	No	No	No	No
MSRB1	0.16828509643123	No	No	No	No
MTCH1	0.385423162486592	No	No	No	No
MTFMT	0.045922886822414	No	No	No	No
MTMR10	0.088625619004216	No	No	No	No
MTMR14	0.175364824730086	No	No	No	No
MTSS1	0.106562551851822	No	No	No	No
MTUS2	0.00291010817430409	No	No	No	No
MVB12B	0.0340444553229853	No	No	No	No
MYBL1	0.00416224891982987	No	No	No	No
MYCL	0.075282076332758	No	No	No	No
MYD88	0.27673814932978	No	No	No	No
MYO18B	0	No	No	No	No
MYO1F	0.407806159465215	No	No	No	No
MYO1G	0.238347846064168	No	No	No	No
MYO9B	0.361346437918041	No	No	No	No
NAA25	0.0703268492477012	No	No	No	No
NAAA	0.308848444212356	Yes	Yes	No	No
NABP1	0.640115916113397	No	No	No	No
NADK	0.192752316267059	No	No	No	No
NAF1	0.113778189486871	No	No	No	No
NAGA	0.278876126108237	No	No	No	No
NAGK	0.577726130451673	No	No	No	No
NAGPA	0.0717169024789026	No	No	No	No
NAIP	0.302767033184981	No	No	No	No
NAMPT	1.93002584044848	Yes	Yes	No	No
NAPRT	0.153265411613478	No	No	No	No
NAT1	0.0332848515444257	No	No	No	No
NBPF20	0.0100616577111723	No	No	No	No
NCAPH	0.00625249522757695	No	No	No	No
NCCRP1	0.00441887848164142	No	No	No	No
NCEH1	0.0950475728684849	No	No	No	No
NCF1	0.382853271477092	No	No	No	No
NCF2	0.597777018157299	Yes	Yes	No	No
NCF4	0.50164004582544	Yes	No	No	No
NCKAP1L	0.448043207230542	Yes	No	No	No
NCKAP5	0.016813898077612	No	No	No	No
NCOA4	0.570485580280869	No	No	No	No
NDRG2	0.148651587275921	Yes	No	No	No
NDUFB2-AS1	0.00541079339820609	No	No	No	No
NEFH	0.00866827133081331	No	No	No	No
NEK6	0.144039112995281	No	No	No	No
NEMP1	0.0287493903334262	No	No	No	No
NEU3	0.0411966154264066	No	No	No	No
NEU4	0.0234780170443469	No	No	No	No
NFAM1	0.143881052075213	No	No	No	No
NFKB1	0.683156836604655	No	No	No	No
NFKBIA	1.66931761865741	No	No	No	No
NFKBID	0.385227001719724	No	No	No	No
NFKBIE	0.242360484053695	No	No	No	No
NINJ1	0.863964922241913	No	No	No	No
NINJ2	0.0789001767242166	No	No	No	No
NIPSNAP3A	0.138949193556682	Yes	No	No	No
NISCH	0.1216548563945	No	No	No	No
NLRC4	0.0652132616017783	No	No	No	No
NLRP12	0.00654574540047346	No	No	No	No
NLRP3	0.376389787918235	No	No	No	No
NOD2	0.0635322810544061	No	Yes	No	No
NOG	0.000448598661556407	No	No	No	No
NOP10	1.00397882795602	No	No	No	No
NPC2	2.01955047840342	No	No	No	No
NPL	0.217416527806666	No	No	No	No
NPTN-IT1	0.00308482167590064	No	No	No	No
NQO2	0.236628061393417	No	No	No	No
NR4A2	1.04827423636406	Yes	Yes	No	Yes
NR4A3	0.797444309380184	Yes	Yes	No	No
NRROS	0.0695491804290552	No	No	No	No
NSMAF	0.152393434528122	No	No	No	No
NTN5	0.000414630609627586	No	No	No	No
NUDT16	0.154257111691281	No	No	No	No
NUP214	0.21407684191379	No	No	No	No
NUP62	0.265271735452168	No	No	No	No
NUP93	0.103466108996391	No	No	No	No
OAZ1	2.66034570096891	No	No	No	No
OAZ2	0.515543812593334	No	No	No	No
OGFOD2	0.026075833793757	No	No	No	No
OGFRL1	0.270465298182957	No	No	No	No
OPN3	0.125057181557473	No	No	No	No
OPRL1	0.00958497665104479	No	No	No	No
OR1I1	0.000457930683615332	No	No	No	No
OR3A3	0.000465615043848208	No	No	No	No
ORAI2	0.140335022175987	Yes	Yes	No	No
ORAI3	0.0941619499263765	No	No	No	No
OSBPL11	0.111138204911256	No	No	No	No
OSCAR	0.118945549842658	No	No	No	No
OSM	0.337775423396657	Yes	Yes	No	No
OSTF1	0.697576680990981	No	No	No	No
OTOA	0.0903274731663794	No	No	No	No
OTUD1	0.371911195738021	No	No	No	No
OXSR1	0.215402641932822	No	No	No	No
P2RX4	0.202083824746893	Yes	No	No	No
P2RX5	0.0105478299822799	No	Yes	No	No
P2RX7	0.11981098733277	No	No	No	No
P2RY13	0.239598098624753	Yes	Yes	No	No
P2RY2	0.0229317880493096	No	No	No	No
P2RY6	0.184235303995962	No	No	No	No
PABPC1	2.08795958850321	No	No	No	No
PABPC4	0.397930977756818	No	No	No	No
PACSIN2	0.191612444674077	No	No	No	No
PADI2	0.0291535022722167	Yes	Yes	No	No
PADI4	0.0158226287092853	No	No	No	No
PAK1	0.401441118289467	No	No	No	No
PALD1	0.0530684296110167	No	No	No	No
PARL	0.267071630793961	No	No	No	No
PARP15	0.0119387950670508	Yes	Yes	No	No
PARVB	0.225073424900153	No	No	No	No
PARVG	0.355792246333425	No	Yes	No	No
PAX5	0.00238629124833309	No	Yes	No	No
PCBD1	0.266286211522829	No	No	No	No
PCBP1	1.05427759494276	No	No	No	No
PCED1B	0.0107349698148616	No	No	No	No
PCYOX1L	0.0204307685211437	No	No	No	No
PDCD1LG2	0.0328512262049966	Yes	No	No	No
PDCL3	0.251694024029376	No	No	No	No
PDE1B	0.027632948804909	No	No	No	No
PDE4A	0.271708005281427	No	No	No	No
PDE6G	0.0356750912535376	No	No	No	No
PDGFC	0.043273100852642	No	No	No	No
PEA15	0.404225284186951	Yes	Yes	No	No
PFKFB3	0.616609954176999	Yes	Yes	No	No
PFN1	2.08544071204712	No	No	No	No
PGBD5	0.00897671544815991	No	No	No	No
PGD	0.324049496085424	No	No	No	No
PGK1	1.19037268596444	No	No	No	No
PGM2	0.129119568884497	No	No	No	No
PHACTR1	0.707945684311531	No	No	No	No
PICALM	0.439003487522153	No	No	No	No
PIK3AP1	0.409174905857479	No	Yes	No	No
PIK3CB	0.0920825703179217	No	No	No	No
PIK3R5	0.151507281112732	No	No	No	No
PIK3R6	0.0223551723400694	No	No	No	No
PILRA	0.404287963074958	No	Yes	No	No
PIPOX	0.00791331319106013	No	No	No	No
PKD2L1	0.0142636174783158	No	No	No	No
PKIB	0.142724702388877	Yes	Yes	No	No
PLA2G15	0.0567086802240854	No	No	No	No
PLA2G2D	0.0408465474830479	No	Yes	No	No
PLA2G7	0.587839389339365	Yes	Yes	No	No
PLAUR	1.54849971346075	No	Yes	Yes	Yes
PLB1	0.0336848745772335	No	No	No	No
PLBD1	0.294644102862157	No	No	No	No
PLCB2	0.109287764177643	No	No	No	No
PLCD1	0.042219729759045	Yes	Yes	No	No
PLD3	0.572627831607408	No	No	No	No
PLD4	0.149971836788091	No	No	No	No
PLEK	1.20726760209615	Yes	Yes	No	No
PLEKHB2	0.519559023387579	No	No	No	No
PLEKHD1	0.00130183329155643	No	No	No	No
PLEKHF2	0.105941179955389	No	No	No	No
PLEKHO1	0.420498759565797	No	Yes	No	No
PLEKHO2	0.236263291388533	No	Yes	No	No
PLIN2	0.734003134732785	No	No	No	No
PLK1	0.00696527951605177	No	No	No	No
PLSCR1	0.888636380595137	No	No	No	Yes
PLSCR2	0.00208569012070259	No	No	No	No
PLTP	0.196589654827083	No	No	No	No
PLXDC2	0.336714296123775	No	No	No	No
PLXNC1	0.260235651915665	Yes	Yes	No	No
PM20D2	0.0210476472524338	No	No	No	No
PNPLA6	0.156173599753472	No	No	No	No
PNPO	0.0710501699661779	No	No	No	No
POLD1	0.0382717205742793	No	No	No	No
POLD4	0.272175720367924	No	No	No	No
POLM	0.0340327194632741	No	No	No	No
POMP	1.50559485037197	No	No	No	No
POU2F2	0.229123031393712	No	Yes	No	No
POU4F1	0	No	No	No	No
PPIF	0.898745454362049	No	No	No	No
PPM1H	0.0104854761028508	No	No	No	No
PPM1M	0.100152388034055	No	No	No	No
PPM1N	0.0378030814441474	No	No	No	No
PPP1R9B	0.0990238660449542	No	No	No	No
PPP3CB-AS1	0.00769465591107269	No	No	No	No
PPT1	0.727187628282704	No	No	No	No
PRAM1	0.0705587675272745	No	No	No	No
PRDM2	0.16121015751758	No	No	No	No
PRDM8	0.073728138332525	No	No	No	No
PREX1	0.257128765017629	Yes	No	No	No
PRKCA	0.109710620120808	No	No	No	No
PRKCB	0.342629957847526	No	Yes	No	No
PRKCD	0.153848280790978	No	No	No	No
PRMT9	0.26338306446202	No	No	No	No
PROC	0.00306343551746737	No	No	No	No
PROK2	0.069422061259731	Yes	Yes	No	No
PRPSAP2	0.0754944012294702	No	No	No	No
PRR11	0.0314041222394722	No	No	No	No
PRSS36	0.0174173092721721	No	No	No	No
PSAP	2.19191732711793	No	No	No	No
PSMA8	0.0018781400632594	No	No	No	No
PSTPIP2	0.211466604707259	No	No	No	No
PTAFR	0.350009186915929	No	Yes	No	No
PTGER4	0.319865903239946	No	No	No	No
PTP4A2	0.735835038932006	No	No	No	No
PTPN18	0.189588995219331	No	No	No	No
PTPN6	0.564566400747046	No	No	No	No
PTPRE	0.857267529451999	No	No	No	No
PTPRJ	0.173801325846166	No	No	No	No
PTPRO	0.0250096263541901	No	No	No	No
PUS10	0.018415065537104	No	No	No	No
PXDC1	0.0758790150565397	Yes	No	No	No
PYCARD	0.746843920028705	No	No	No	No
PYGL	0.125107437848774	No	No	No	No
QKI	0.536322492476871	Yes	No	No	No
QRSL1	0.0435319586908926	No	No	No	No
RAB10	0.51477061873867	No	No	No	No
RAB20	0.478395226191798	No	No	No	No
RAB24	0.0764710724231955	No	No	No	No
RAB31	0.638389149819943	Yes	Yes	No	No
RAB32	0.349042807954595	No	No	No	No
RAB39A	0.0252814800364847	No	No	No	No
RAB3A	0.0119591162933187	No	No	No	No
RAB42	0.0405973835872636	No	No	No	No
RAB4B	0.102448635644467	No	No	No	No
RAB5C	0.717845483923667	No	No	No	No
RAB7A	0.756255166353794	No	No	No	No
RAB7B	0.103053925165188	No	No	No	No
RABEP2	0.0362539666835565	No	No	No	No
RABGEF1	0.126852449192826	No	No	No	No
RAD23B	0.282012671996123	No	No	No	No
RALA	0.44910186401705	No	No	No	No
RANBP2	0.411104020832872	No	No	No	No
RAP1A	0.746561872695554	No	No	No	No
RAP2A	0.121086242403139	No	No	No	No
RAP2B	0.318643393672666	No	No	No	No
RASGEF1B	0.509144463807303	No	No	No	No
RASGRF1	0.0162427619763305	No	No	No	No
RASGRP2	0.0671167388139186	No	Yes	No	No
RASGRP4	0.0490986017526956	No	No	No	No
RASL10A	0.00221499921251055	No	No	No	No
RASSF2	0.284008461471499	Yes	Yes	No	No
RASSF3	0.242120516812215	No	No	No	No
RASSF4	0.333760356778112	No	No	No	No
RASSF5	0.468882159364117	Yes	Yes	No	No
RB1	0.467577699575743	No	No	No	No
RBM47	0.483642948460705	No	No	No	No
RCBTB2	0.123414183530239	No	No	No	No
RCOR1	0.196332826201956	No	No	No	No
RELT	0.149288017528825	No	No	No	No
REM2	0.00136535244499722	No	No	No	No
RENBP	0.155621011803025	No	No	No	No
RETN	0.136648694169882	No	No	No	No
RFPL1S	0.00493352852162413	No	No	No	No
RGL1	0.162083699037311	No	No	No	No
RGS10	1.19798847021521	No	No	No	No
RGS18	0.181162122536452	No	No	No	No
RGS19	0.291378221441579	No	No	No	No
RHBDF2	0.151860075860485	No	No	No	No
RHOG	0.799043627034653	No	No	No	No
RILPL2	0.635251204094467	No	Yes	No	No
RIN3	0.153511674726591	No	No	No	No
RIPK2	0.363159168672654	Yes	Yes	No	No
RMI2	0.0116633971227265	No	No	No	No
RNASE6	0.715433398360602	No	No	No	No
RNASEK	0.912289017205696	No	No	No	No
RNASEK-C17orf49	0.00192269741821994	No	No	No	No
RNASET2	0.9773370595863	No	No	No	No
RNF13	0.513543876999161	No	No	No	No
RNF130	0.682089258297774	No	No	No	No
RNF135	0.0758218551660074	No	No	No	No
RNF141	0.122725900221124	No	No	No	No
RNF144B	0.249937338969431	No	No	No	No
RNF149	0.71453776364399	No	No	No	No
RNF166	0.132102299685384	No	No	No	No
RNF175	0.00110123429046584	No	No	No	No
RNF19B	0.339778126067773	No	No	No	No
RNMT	0.350004254060243	No	No	No	No
RNPEP	0.258152411140313	No	No	No	No
ROGDI	0.0896424156543563	No	No	No	No
RP2	0.191291597972016	No	No	No	No
RPE	0.110507658757732	No	No	No	No
RPP30	0.113678477167072	No	No	No	No
RPS10	2.20747488824874	No	No	No	No
RPS6KA1	0.179872329528879	No	No	No	No
RPS6KA4	0.121322393132841	No	No	No	No
RRAGC	0.22821201658101	No	No	No	No
RRAGD	0.0918791505786895	No	No	No	No
RRAS2	0.00147770607845168	No	No	No	No
RSL24D1	0.535712863655245	No	No	No	No
RSPH3	0.0588993627839974	No	No	No	No
RTCB	0.266866565622184	No	No	No	No
RTN1	0.0856757761415266	No	No	No	No
RTN4IP1	0.0129669272447812	No	No	No	No
RUFY4	0.0140123209445657	No	No	No	No
RUNDC3A	0.00141590402902497	No	No	No	No
RUNX3	0.483535116645468	No	Yes	No	No
RYR1	0.0222651518501838	No	No	No	No
S100A11	2.61260795313185	Yes	No	Yes	No
S100A8	1.20504617082303	Yes	Yes	No	No
S100A9	1.77356208102752	Yes	Yes	No	No
S100B	0.31961919393131	No	No	No	No
S100Z	0.030147462125415	No	No	No	No
SAMD12-AS1	0.000364453350379007	No	No	No	No
SAMHD1	0.934289459910764	No	No	No	No
SAP30	0.0237340632840257	No	No	No	No
SAT1	3.31028270596547	No	No	No	No
SCAMP2	0.290052917333981	No	No	No	No
SCARB1	0.0572428716018459	No	No	No	No
SCD	0.0714141458745392	Yes	No	No	No
SCIMP	0.227252770429257	Yes	No	No	No
SCN4B	0.0287998073208915	No	No	No	No
SCN5A	0.000463836153655168	No	No	No	No
SCNM1	0.21863713292594	No	No	No	No
SCO2	0.101585496714172	No	No	No	No
SCRN1	0.0496345949446984	No	No	No	No
SDS	0.340964185722139	No	No	No	No
SDSL	0.217015987190688	No	No	No	No
SECTM1	0.149125539445258	No	No	No	No
SEL1L3	0.112564878325574	No	No	No	No
SELL	0.250252423386969	Yes	Yes	No	No
SEMA6B	0.185558053627087	No	No	No	No
SEMA7A	0.0395228067033851	Yes	No	No	No
SEPT3	0.000382087041051173	No	No	No	No
SEPT9	0.329599876705594	No	No	No	No
SERPINB1	1.20859068630519	No	No	No	Yes
SERPINB8	0.179349948991054	No	No	Yes	Yes
SERPINB9	1.01235470566212	Yes	Yes	No	No
SERPINB9P1	0.05252541707331	No	No	No	No
SERPINF2	0.0508305902466403	No	No	No	No
SFMBT2	0.151509412249848	No	No	No	No
SFTPD	0.0100958540739063	No	No	No	No
SGK1	1.04958085258886	No	No	No	No
SGK3	0.226743490958076	No	No	No	No
SGMS1	0.102308477542388	No	Yes	No	Yes
SGPL1	0.205611170242995	No	No	No	No
SGPP1	0.0819367327556418	No	No	No	No
SH2B2	0.0256277150433475	No	No	No	No
SH2B3	0.440033559066701	No	No	No	No
SH3BGRL	1.02955935552023	No	No	No	No
SH3BP1	0.143735378753548	No	No	No	No
SH3BP2	0.297756413116664	No	No	No	No
SH3BP5	0.397963135353149	No	Yes	No	No
SH3D21	0.0574671440672858	No	No	No	No
SHKBP1	0.255234387525316	No	No	No	No
SHTN1	0.234546898367493	No	No	No	No
SIAH3	0.000886777597279688	No	No	No	No
SIGLEC1	0.0591307222816064	No	No	No	No
SIGLEC10	0.242555881707641	No	No	No	No
SIGLEC11	0.00984973105353704	No	No	No	No
SIGLEC12	0.122156699180322	No	No	No	No
SIGLEC14	0.0811943170698888	No	No	No	No
SIGLEC15	0.00996567653668283	No	No	No	No
SIGLEC5	0.0272080071112581	No	Yes	No	No
SIGLEC6	0.00131332578787045	No	No	No	No
SIGLEC7	0.12305557012533	No	No	No	No
SIGLEC9	0.105254607156492	No	No	No	No
SIK3	0.126041509680647	No	No	No	No
SIPA1	0.150865003307355	No	No	No	No
SIRPA	0.329981719301048	No	No	No	No
SIRPB1	0.0721894301971543	No	No	No	No
SIRPB2	0.0137756922787954	No	No	No	No
SKAP2	0.522671686076349	No	No	No	No
SKIL	0.479870030112896	No	No	No	Yes
SLAMF7	0.41695174728117	Yes	Yes	No	No
SLAMF8	0.290870456911917	Yes	Yes	No	No
SLC12A5	0.0311141849871138	No	No	No	No
SLC12A9	0.10888766111981	No	No	No	No
SLC15A3	0.361611174440514	No	No	No	No
SLC15A4	0.121041612383843	No	No	No	No
SLC16A3	0.453206334581675	No	No	No	No
SLC16A6	0.0636057519493074	No	Yes	No	No
SLC17A5	0.0627775285107882	No	No	No	No
SLC19A1	0.036456057557552	No	No	No	No
SLC1A3	0.0503951486938019	No	Yes	No	No
SLC22A13	0.00497426255045257	No	No	No	No
SLC22A14	0.0016608450047962	No	No	No	No
SLC22A18AS	0.0351586831700426	Yes	Yes	No	No
SLC24A4	0.0456459532200004	No	No	No	No
SLC25A19	0.216517255444532	No	No	No	No
SLC25A30	0.026651914559365	No	No	No	No
SLC25A30-AS1	0.000851317362153476	No	No	No	No
SLC25A33	0.110900880366406	No	No	No	No
SLC25A40	0.0747615965193421	No	No	No	No
SLC29A3	0.0480022323352378	No	No	No	No
SLC2A6	0.140956896446415	No	No	No	No
SLC2A9	0.0282886846200019	No	No	No	No
SLC31A2	0.292707310376231	No	No	No	No
SLC35F3	0.00525362976163238	No	No	No	No
SLC37A2	0.0432231772299943	Yes	No	No	No
SLC38A6	0.0974231283059301	No	No	No	No
SLC40A1	0.665946245620257	No	No	No	No
SLC43A2	0.46608852457291	No	No	No	No
SLC43A3	0.233709090753488	No	Yes	No	No
SLC45A4	0.0351307976427444	No	No	No	No
SLC46A1	0.0345096662334418	No	No	No	No
SLC46A2	0.00831314660451185	No	No	No	No
SLC46A3	0.0899892951633563	No	No	No	No
SLC4A11	0.00261019194897518	No	Yes	No	Yes
SLC6A12	0.00974760943705023	No	No	No	No
SLC7A7	0.41814986065677	No	No	No	No
SLC7A8	0.0781073158168772	No	No	No	No
SLC8A1	0.319892220758128	No	No	No	No
SLC9A7	0.0438655709217014	Yes	No	No	No
SLCO2B1	0.232055984286891	No	No	No	No
SMCO4	0.426542754574079	No	No	No	No
SMIM14	0.242087279671798	No	No	No	No
SMIM4	0.198927432171601	No	No	No	No
SMS	0.410110620399242	No	No	No	No
SNCA	0.0983155045440522	No	No	No	No
SNN	0.201333985575609	No	No	No	No
SNX10	0.382088079333865	Yes	Yes	No	No
SNX11	0.065313942178593	No	No	No	No
SNX18	0.147865090842762	No	No	No	No
SNX2	0.569950505547915	No	No	No	No
SNX20	0.135987827306968	No	Yes	No	No
SNX22	0.00699892827191152	No	No	No	No
SNX3	0.856148804861983	No	No	No	No
SNX30	0.0626827392425266	Yes	Yes	No	No
SNX8	0.183376661018878	No	No	No	No
SOAT1	0.19325908086084	No	No	No	No
SORL1	0.218519607562042	No	No	No	No
SORT1	0.0615465506200293	No	No	No	No
SOWAHD	0.0152484616886361	No	No	No	No
SOX8	0.00206945856985667	No	No	No	No
SPATA12	0.00119188062836232	No	No	No	No
SPG21	0.35721638191259	No	No	No	No
SPI1	0.790487931337561	No	No	No	No
SPIB	0.117859012340623	No	No	No	No
SPINT2	0.532776459556437	No	No	No	No
SPNS1	0.14277145958629	No	No	No	No
SPNS3	0.0543091633911682	No	No	No	No
SPOPL	0.116311187208686	No	No	No	No
SRC	0.204038679420143	No	No	No	No
SRGAP2B	0.066124776914857	No	No	No	No
SRGAP3	0.041366805103641	No	No	No	No
SRXN1	0.00960606148376737	No	No	No	No
ST14	0.127490005964012	No	No	No	No
ST18	0.0145323962377941	No	No	No	No
ST20	0.0614929671848735	No	No	No	No
ST3GAL6	0.124814722266183	No	No	No	No
STAB1	0.437661964967547	No	No	No	No
STAC3	0.0811574376362266	No	No	No	No
STAP1	0.0134564123917505	Yes	Yes	No	No
STARD8	0.0671114212440493	No	No	No	No
STEAP1B	0.000843593099350755	No	No	No	No
STK32C	0.0682638252441531	No	No	No	No
STK40	0.15961983258255	No	No	No	No
STON2	0.0347276497146049	No	No	No	No
STX11	0.545131351064367	Yes	No	No	No
STX12	0.274396489043214	No	No	No	No
STX3	0.113176572715663	No	No	No	No
STX7	0.317604119325476	No	No	No	No
STXBP2	0.502813763234716	No	No	No	No
STYXL1	0.0980368342723824	No	No	No	No
SULF2	0.247750356396559	No	No	No	No
SULT1A1	0.170016972694769	Yes	No	No	No
SUMF1	0.0822307301911658	No	No	No	No
SUMO3	0.396713718354734	No	No	No	No
SUSD1	0.0562555529276532	No	No	No	No
SUZ12	0.123317206439171	No	No	No	No
SWAP70	0.24446578359065	No	No	No	No
SYCP2L	0.00550470143055923	No	No	No	No
SYK	0.332289863950025	No	No	No	No
SYN1	0.0291609020963119	No	No	No	No
SYNGR2	0.548069925005028	No	No	No	No
SYT15	0.00792872314117404	No	No	No	No
SYT17	0.00207191644494458	No	No	No	No
TAF1D	0.320323100528543	No	No	No	No
TAL2	0.0019089932957226	No	No	No	No
TALDO1	0.91603768561716	No	No	No	No
TAS2R30	0.00359338981789656	No	No	No	No
TBC1D22A	0.127897569044879	No	No	No	No
TBC1D7	0.0865169323349348	No	No	No	No
TBC1D8	0.038452880095399	No	No	No	No
TBL1X	0.0956330278381779	No	No	No	No
TBXAS1	0.437610180852869	Yes	No	No	No
TCAP	0.00507568501708652	No	No	No	No
TCHH	0.0294022029021824	No	No	No	No
TCIRG1	0.340529897345831	No	No	No	No
TCOF1	0.132317070264801	No	No	No	No
TCTN3	0.128018702420687	No	No	No	No
TDRD1	0.00107741442575713	No	No	No	No
TET2	0.434578718558306	No	No	No	No
TET3	0.0950408762661821	No	No	No	No
TFEB	0.101638098873215	No	No	No	No
TFEC	0.224643486881073	No	Yes	No	No
TFPT	0.198798918201426	No	No	No	No
TFRC	0.426963484991362	No	No	No	No
TGFBR1	0.119776613983645	No	No	No	No
TGIF1	0.350784036388673	No	No	No	No
THAP9-AS1	0.145552182529232	No	No	No	No
THEMIS2	0.510157343209327	Yes	No	No	No
TIFAB	0.10530262328611	No	Yes	No	No
TIGAR	0.188329008482292	No	No	No	Yes
TIPARP	0.343988242487361	No	No	No	No
TKT	0.744708921264613	No	No	No	No
TLR1	0.132589701920881	No	Yes	No	No
TLR10	0.0400596056460234	Yes	No	No	No
TLR2	0.327917353591184	No	Yes	No	No
TLR4	0.292246099161339	Yes	No	No	No
TLR5	0.0486775723660396	No	No	No	No
TLR6	0.0397079093985915	Yes	No	No	No
TLR7	0.0774873653261472	No	No	No	No
TLR8	0.0935086062889149	No	Yes	No	No
TM6SF1	0.0902670499843082	No	No	No	No
TMCC3	0.128443321969132	No	Yes	No	No
TMED8	0.0474030145212867	No	No	No	No
TMEM106A	0.129476106188741	No	No	Yes	No
TMEM123	0.592653170229805	No	No	No	No
TMEM138	0.117946758935916	No	No	No	No
TMEM150B	0.0120261156146216	No	No	No	No
TMEM154	0.0660848478093987	Yes	Yes	No	No
TMEM156	0.0414197155672765	Yes	No	No	No
TMEM163	0.020191009941335	Yes	Yes	No	No
TMEM170B	0.0735602618973345	No	No	No	No
TMEM191B	0.0259435721044436	No	No	No	No
TMEM191C	0.0113081050021263	No	No	No	No
TMEM206	0.0304459386515734	No	No	No	No
TMEM251	0.132517521942802	No	No	No	No
TMEM26	0.00679167749241497	No	No	No	No
TMEM52B	0.0125459266320836	No	No	No	No
TMEM86A	0.0329178152716339	No	No	No	No
TMEM8B	0.0271161820345053	No	No	No	No
TMEM97	0.0632338915895241	No	No	No	No
TMEM9B-AS1	0.00864262963531163	No	No	No	No
TMIGD3	0.0629445495255974	No	No	No	No
TMLHE-AS1	0.00143555967080501	No	No	No	No
TMPPE	0.00599077805952554	No	No	No	No
TMPRSS13	0.00421710015752153	No	No	No	No
TMPRSS9	0	No	No	No	No
TMSB4X	4.90968054305342	No	No	No	No
TNF	0.270380938977204	No	Yes	No	No
TNFAIP8	0.643181009349607	No	No	No	No
TNFAIP8L2	0.199236872110281	No	Yes	No	No
TNFRSF13C	0.0282103913460929	No	No	No	No
TNFSF13	0.0701622327874345	No	No	Yes	No
TNFSF13B	0.80127465099636	No	Yes	No	No
TNFSF18	0.00710207795687464	No	No	No	No
TNKS2	0.151621258008711	No	No	No	No
TNNI2	0.0804577831863196	No	No	No	No
TOM1	0.205960177299079	No	No	No	No
TOP3A	0.0562059253235636	No	No	No	No
TOR2A	0.0950345467812326	No	No	No	No
TOR3A	0.16604919774929	No	No	No	No
TPMT	0.276596430251582	No	No	No	No
TPP1	0.685330564286667	No	No	No	No
TRABD	0.204671169270823	No	No	No	No
TRAK1	0.0818275991873112	No	No	No	No
TREM2	0.123750545826057	No	No	No	No
TRH	0.00476969444091265	No	No	No	No
TRIM13	0.0805428132755369	No	No	No	No
TRIM14	0.115029299855721	No	No	No	No
TRIM36	0.0210292157531819	Yes	Yes	No	No
TRIM38	0.285565668998246	No	No	No	No
TRIM72	0.0100120671115157	No	No	No	No
TRPM2	0.0683804962887038	No	No	No	No
TSPAN33	0.11663972610256	No	No	No	No
TSPAN4	0.19295384662835	No	No	No	No
TTBK2	0.0430574465591662	No	No	No	No
TTN-AS1	0.0305659065245804	No	No	No	No
TTYH2	0.0989430937741127	No	No	No	No
TTYH3	0.267910454666358	Yes	No	No	No
TVP23A	0.0436678067227158	No	No	No	No
TWF2	0.401749910023185	No	No	No	No
TXNRD1	0.177399555297763	No	No	No	No
TYK2	0.134259459760414	No	No	No	No
TYROBP	2.68152930084417	No	No	No	No
UAP1L1	0.0390726684415634	No	No	No	No
UBA52	2.81045783152213	No	No	No	No
UBASH3B	0.0734492865992789	No	No	No	No
UBE2A	0.406707793905289	No	No	No	No
UBE2D1	0.449137674483907	No	No	No	No
UBE2E2	0.160684262601185	No	No	No	No
UBE2F	0.260667737850471	No	No	No	No
UBE2J1	0.421307491785197	No	No	No	No
UBR5-AS1	0.0133698255502691	No	No	No	No
UBXN11	0.120941504039768	No	No	No	No
UCP2	0.97866507574775	No	No	No	No
UHRF1BP1L	0.0858115537827744	No	No	No	No
UNC119	0.163769343078193	No	No	No	No
UNC93B1	0.193271104700778	No	No	No	No
UPK3A	0.0366329635576956	No	No	No	No
USF2	0.231909719200587	No	No	No	No
USP25	0.0671432393531074	No	No	No	No
USP32	0.13911898186764	No	No	No	No
USP6	0.0101336148638657	No	No	No	No
USP6NL	0.0606163808369242	No	No	No	No
UST	0.030251031691094	No	No	No	No
UTP18	0.127125140795542	No	No	No	No
UTS2	0.0334357336240469	No	No	No	No
UVRAG	0.132513686662662	No	No	No	No
VAC14	0.0825986548255047	No	No	No	No
VAMP8	1.53436512882762	No	No	No	No
VASH1	0.149495174869228	No	No	No	No
VASP	0.788445732813742	No	No	No	No
VAV1	0.178944910686084	No	Yes	No	No
VDR	0.184027446221893	No	No	No	No
VEGFB	0.117973513110182	No	No	No	No
VENTX	0.0206391246524142	No	No	No	No
VMA21	0.351028055339346	No	No	No	No
VMO1	0.242850905186723	No	No	No	No
VPS35	0.538702801768957	No	No	No	No
VPS41	0.174060748809898	No	No	No	No
VRK2	0.122319099019688	No	No	No	No
VSIG4	0.292397353208234	No	No	No	No
VSTM1	0.0404196470681926	No	No	No	No
WAS	0.453662074708566	No	No	No	No
WDFY4	0.123621074634703	No	No	No	No
WDR49	0.00322135921712954	No	No	No	No
WDR7	0.0626085005587164	No	No	No	No
WFIKKN1	0.00126940152163287	No	No	No	No
WWP1	0.145149927156616	No	No	No	No
XPO6	0.111458173267073	No	No	No	No
XYLT1	0.0515045104174718	No	No	No	No
YDJC	0.0589798047406235	No	No	No	No
YIF1B	0.189558565995805	No	No	No	No
YPEL4	0.0170663933638177	No	No	No	No
YTHDF3	0.237030180153207	No	No	No	No
ZBED3-AS1	0.00777852434758529	No	No	No	No
ZBTB33	0.0454723719469448	No	No	No	No
ZBTB8B	0.00131472338750957	No	No	No	No
ZCWPW1	0.0208103334243416	No	No	No	No
ZDHHC19	0.0166956429112473	No	No	No	No
ZEB2-AS1	0.0719955899672001	No	No	No	No
ZFHX3	0.158807256534806	No	No	No	No
ZFYVE16	0.537394639522753	No	No	No	No
ZGLP1	0.0267978842266203	No	No	No	No
ZMAT1	0.0396181418777857	No	No	No	No
ZMIZ2	0.11356013284796	No	No	No	No
ZNF124	0.0485864507067229	Yes	No	No	No
ZNF177	0.00293059383396245	No	No	No	No
ZNF185	0.0361717079205405	No	No	No	No
ZNF267	0.47588297111569	No	No	No	No
ZNF277	0.164317012236558	No	No	No	No
ZNF296	0.0246671794981572	No	No	No	No
ZNF330	0.204326177421706	No	No	No	No
ZNF365	0.000382087041051173	No	No	No	No
ZNF366	0.0219368042623882	No	Yes	No	No
ZNF385A	0.26044401993461	No	No	No	No
ZNF469	0.0140472316977396	No	Yes	No	No
ZNF516	0.073228001465246	No	No	No	No
ZNF578	0.00125008023138261	No	No	No	No
ZNF646	0.0355114338000391	No	No	No	No
ZNF672	0.102849979899165	No	No	No	No
ZNF710	0.0859259343451011	No	No	No	No
ZNF749	0.0189225593025776	No	No	No	No
ZNF777	0.00284080526005527	No	No	No	No
ZNF93	0.0215132187267866	No	No	No	No
ZNHIT2	0.0190090493995149	No	No	No	No
ZYX	0.438293386590984	No	No	No	No
