# Supplementary material for: Integrative analysis of single-cell and microarray data reveals SPI1-centered macrophage regulatory signatures in ulcerative colitis
Source: Front Genet. 2025 Sep 5;16:1617834. doi: 10.3389/fgene.2025.1617834 (PMC12446007; doi:10.3389/fgene.2025.1617834)
Supplement: Supplementary file 3 [file DataSheet2.zip › TableS9.csv]

Gene	LASSO_Coefficient	Stability_Selected
CD55	0.273847208305748	Yes
COTL1	0.00505650645406493	No
EMILIN2	0.0149716269952084	No
HLA-DMA	0.351356292739821	Yes
IL1RN	1.23617782535126	Yes
IRAK3	0.904080540266923	Yes
LYN	0.0104078387476791	No
PEA15	0.900938641132675	Yes
TOR3A	0.114610557163531	No
UBE2E2	-0.126930083152335	No
