# Supplementary material for: Integrative analysis of single-cell and microarray data reveals SPI1-centered macrophage regulatory signatures in ulcerative colitis
Source: Front Genet. 2025 Sep 5;16:1617834. doi: 10.3389/fgene.2025.1617834 (PMC12446007; doi:10.3389/fgene.2025.1617834)
Supplement: Supplementary file 3 [file DataSheet2.zip › TableS10.csv]

Variables	Accuracy	Kappa	AccuracySD	KappaSD
5	0.968619883040936	0.887406208259699	0.0365836786870876	0.12828734638637
10	0.972888888888889	0.903073287562581	0.033681545856067	0.119798102209856
20	0.97172514619883	0.895671061231339	0.0338850995192677	0.131965528622561
50	0.968777777777778	0.88938279126837	0.041449147364217	0.138866990603487
100	0.962520467836257	0.863808103279995	0.0454353043735093	0.165660636767677
150	0.965567251461988	0.873461534504466	0.0413657256081461	0.159267885930688
272	0.961520467836257	0.861006379142064	0.0462592570053764	0.167460560128967
