# Supplementary material for: Integrative analysis of single-cell and microarray data reveals SPI1-centered macrophage regulatory signatures in ulcerative colitis
Source: Front Genet. 2025 Sep 5;16:1617834. doi: 10.3389/fgene.2025.1617834 (PMC12446007; doi:10.3389/fgene.2025.1617834)
Supplement: Supplementary file 3 [file DataSheet2.zip › TableS11.csv]

Gene	Importance
IL1RN	10.6842277686042
IRAK3	10.2503498320648
CD55	5.70874845435162
MMP10	5.68616864030321
CSF3R	4.05346954709161
IL1B	4.18382651126442
LYN	3.51039054683655
KYNU	3.56758628514678
PEA15	2.3046218090684
ZYX	1.67785271053159
