# Supplementary material for: Integrative analysis of single-cell and microarray data reveals SPI1-centered macrophage regulatory signatures in ulcerative colitis
Source: Front Genet. 2025 Sep 5;16:1617834. doi: 10.3389/fgene.2025.1617834 (PMC12446007; doi:10.3389/fgene.2025.1617834)
Supplement: Supplementary file 3 [file DataSheet2.zip › TableS12.csv]

meanImp	medianImp	minImp	maxImp	normHits	decision
1.05316338920551	1.00100150250438	0	1.97888023998689	0	Rejected
3.49144867003168	3.58763867967581	2.02046921039708	4.63345615016287	0.898989898989899	Confirmed
0.797357763140733	0.827922733154427	-1.00100150250438	1.90240306268782	0	Rejected
1.92658903774209	2.0724647747899	-0.0809442536164436	3.3226133743302	0.171717171717172	Rejected
1.22904186620617	1.43118492725353	-1.07910787131297	2.55997298929375	0.0202020202020202	Rejected
1.23291761037489	1.37389384766488	-0.698324325524405	2.26445676201626	0.0101010101010101	Rejected
0.0587051278328454	0	-1.10476726058786	1.54168514525413	0	Rejected
1.14120784220165	1.34588822797841	0	1.76343279426741	0	Rejected
1.59253006976724	1.57247504757986	0.715911771885364	2.2852751976603	0.0101010101010101	Rejected
-0.379740726798298	-0.587635354752184	-1.41705050316284	1.00100150250438	0	Rejected
0.291866890158728	0.477510523041113	-1.65515459863888	1.35005288769802	0	Rejected
0.317310933989737	0.954294885492313	-1.41650192470991	1.66472796509143	0	Rejected
0.435831361587912	1.00100150250438	-1.60810173529617	1.78882053243079	0	Rejected
0.889156233558495	1.19343699613998	-1.00100150250438	1.91199437914944	0	Rejected
1.47011515961903	1.50566260300812	-0.351510284512093	2.58756105788033	0.0505050505050505	Rejected
0.602970111270306	0.651037391477511	-0.534675270017427	1.90971358805693	0	Rejected
2.377929226806	2.40031783721195	0.919784205413404	3.29522090421827	0.454545454545455	Rejected
0.346695111161933	0	-1.00100150250438	1.41534898247479	0	Rejected
0.562890253262877	0.836142083955721	-1.00100150250438	1.55083569659682	0	Rejected
0.833022536532399	0.982568597024678	-1.00100150250438	1.39467460611322	0	Rejected
0.777589169400057	1.00100150250438	-1.00100150250438	1.5493848722144	0	Rejected
1.27446629023433	1.50026579600055	-0.424095095221413	2.24466587464742	0.0101010101010101	Rejected
1.42891272138845	1.66086757207043	-1.34649917407046	2.41253314391286	0.0101010101010101	Rejected
0.724725449668323	1.0655118041631	-0.589241136730206	1.90970442309469	0	Rejected
0.255186807393927	0.0523425356634249	-1.91657413181326	1.715393971972	0	Rejected
0.428213947717171	0.49070295785475	-1.41459540782567	1.6642521396335	0	Rejected
0.311909752287731	0.176100805035515	-1.1580057601875	1.50632420051263	0	Rejected
0.858723902200404	1.17450574206374	-1.35150918492282	1.96081792181982	0	Rejected
0.769470135125224	0.995844165642425	0	1.91396229327406	0	Rejected
1.91712272798954	2.07774416209014	-0.277617638215836	3.40914209855703	0.121212121212121	Rejected
-0.324612224128146	-0.714503395517261	-1.1079618124555	1.6800411910214	0	Rejected
-0.529279947126879	-0.953463316789956	-1.41398150827247	1.00100150250438	0	Rejected
0.0921300593781656	0	-1.00100150250438	1.38547326837468	0	Rejected
0.823745404136528	1.00100150250438	-1.00100150250438	1.83438508996395	0	Rejected
0.939137360556592	1.00100150250438	-0.07844693680714	1.6717237894649	0	Rejected
0.150178195209704	0	-1.00100150250438	1.00100150250438	0	Rejected
0.977367931541246	1.11359497319185	-1.41701147208773	2.1229999250228	0	Rejected
1.1715166663596	1.41645321603684	-1.00100150250438	1.81238998780823	0	Rejected
0.424630116554619	1.00100150250438	-1.00100150250438	1.83410800653847	0	Rejected
5.03222891215523	5.0053876831064	3.47517500218902	6.58813665931979	1	Confirmed
0.728299088047174	1.00100150250438	-1.00100150250438	1.71405882400099	0	Rejected
6.71878781757505	6.86344704305607	4.71406774855022	8.2995089930584	1	Confirmed
1.3628948092541	1.38679638237597	-1.16115825966168	2.48272725442264	0.0202020202020202	Rejected
1.11793579330004	1.33432622802074	-1.00100150250438	2.23534499716727	0.0202020202020202	Rejected
0.863037353899869	1.00100150250438	-1.41705050316284	1.91586722021622	0	Rejected
1.51135117796566	1.5386683184263	-0.29345373409333	2.76023736161441	0.0707070707070707	Rejected
0.331378198757408	0.643269385683559	-1.00100150250438	1.6006654855177	0	Rejected
0.521980817928265	0.811197681497062	-1.00100150250438	1.66012970169569	0	Rejected
0.616430223491739	1.00100150250438	-1.00100150250438	1.65991848563787	0	Rejected
1.7089499653096	1.76466586349512	-0.161264780705823	2.78108878831855	0.0303030303030303	Rejected
2.51095706310647	2.52340831808397	0.20362805501527	4.24439699731454	0.454545454545455	Confirmed
0.528503054395919	0.565407060878465	-1.00100150250438	1.39636580984444	0	Rejected
0.328235041395822	0.719058626305585	-1.6712841699038	1.60964845636864	0	Rejected
2.59560381241464	2.67225079531736	1.00651039583057	3.55728606446931	0.515151515151515	Confirmed
2.09305408455867	2.29830189548693	0.289240476409489	3.31803965907514	0.121212121212121	Rejected
0.564678516609337	1.00100150250438	-1.00100150250438	1.46265748892238	0	Rejected
0.804141984908451	1.24836757321106	-1.00100150250438	1.76614971834303	0	Rejected
1.02947817094874	1.2745571995531	-0.643418224141596	2.06416979962672	0.0101010101010101	Rejected
3.68765904830157	3.65471377612273	2.19848967851803	5.06181185409691	0.898989898989899	Confirmed
1.88428145122882	2.12904732079502	0.0108592498857903	3.59502574982324	0.222222222222222	Rejected
0.670379304855934	1.00100150250438	-1.41353569885806	1.53841287294656	0	Rejected
6.67383339592271	6.778817171648	5.04827966127414	7.95550167861357	1	Confirmed
0.463888574750855	1.00100150250438	-1.50427025098103	1.57017847165089	0	Rejected
4.01005007526796	3.9532721618998	2.77540079813814	5.34053944743902	0.939393939393939	Confirmed
0.784542476592518	1.00100150250438	-1.65229557617172	1.56390089097545	0	Rejected
0.170562605381684	0	-1.37497368527172	1.00100150250438	0	Rejected
1.41793633826318	1.54931207072687	0.397010680525348	2.19841396014127	0	Rejected
0.0145087117950257	0.0572861138556723	-1.3465670431097	1.41648637226393	0	Rejected
1.04541309455072	1.17966547845625	0	1.9190299837155	0	Rejected
0.218853466296004	0	-1.00100150250438	1.66693986189409	0	Rejected
2.23020500838376	2.25307623250028	0.670630196384284	3.41875555174092	0.333333333333333	Rejected
1.30848829971728	1.41674609062311	0	2.19676631744014	0	Rejected
1.21166065282705	1.27203349897685	0.583411225872711	1.6781214247525	0	Rejected
0.186975681625121	0.0328798330068542	-1.00100150250438	1.00100150250438	0	Rejected
-0.150371491988117	-0.0106328853351382	-1.91213405116487	1.43640178474616	0	Rejected
0.97593221360554	1.00100150250438	-1.00100150250438	2.14975651534006	0.0101010101010101	Rejected
0.650314243340902	0.94312339921674	-1.73192551207867	2.41865367948146	0.0101010101010101	Rejected
2.47637723998912	2.53260537694407	0.270979983231102	3.83952989311783	0.444444444444444	Confirmed
4.0382355519431	4.09424481346727	2.36421393752071	6.04748511510084	0.95959595959596	Confirmed
0.594070462559901	0.627123646201799	-0.399106999364456	1.62251479328383	0	Rejected
0.110457993250707	0	-1.52552009880239	1.41610391833663	0	Rejected
0.360738322023766	0.727992384915931	-1.41690940725144	1.88840393164873	0	Rejected
1.01482701043713	1.00100150250438	-1.00100150250438	1.96249794684944	0	Rejected
0.482718994641385	1.00100150250438	-1.00100150250438	1.4014471028729	0	Rejected
1.12325366922199	1.27139523967373	-1.00100150250438	2.02322632142778	0.0101010101010101	Rejected
4.49763738747515	4.50849648962385	3.24785941494765	5.70633575778989	1	Confirmed
0.861037641334279	1.26972703647911	-1.10792324724391	1.70808977038555	0	Rejected
-1.18304105093976	-1.50087037536297	-2.31903675288551	0.930501159521276	0	Rejected
0.661642880155385	1.00100150250438	-1.41349144560136	1.62557731703078	0	Rejected
0.128053806290891	0	-1.41534898247479	1.35507724732923	0	Rejected
-0.00762544013930256	0	-1.59301727052929	1.60072641028368	0	Rejected
0.266574952678424	0	-1.27584632629829	1.73515752080893	0	Rejected
2.13782886206899	2.24848001449288	0.453400286587858	3.33522598623909	0.303030303030303	Rejected
0.231911114094102	0.0207950187888429	-1.31261869895862	1.56439387857161	0	Rejected
2.91382060941263	2.89990274648402	1.74263032190444	4.08131055071535	0.686868686868687	Confirmed
2.07950893976733	2.17398482572622	0.1426323972077	3.61204426010525	0.313131313131313	Rejected
0.955170717986504	1.00100150250438	-1.00100150250438	1.98844124990404	0	Rejected
-0.08417061351033	0	-1.33067115457573	1.00100150250438	0	Rejected
-0.214487137610464	0	-1.00100150250438	1.00100150250438	0	Rejected
2.51541026631495	2.51146424312606	1.34405948031847	3.70921090967705	0.444444444444444	Rejected
2.61909393401641	2.60459875976417	0.977927174932893	4.12844336145912	0.575757575757576	Confirmed
0.670546956290486	0.84942759970036	-1.41977803193267	1.75985356167974	0	Rejected
0.458070341071424	1.00100150250438	-1.34406227991274	1.6152713231068	0	Rejected
1.25158862299932	1.33749751629046	-0.274951174046639	2.28934235413304	0.0101010101010101	Rejected
0.618250963957102	0.692924985366833	-1.73510030944494	2.03506913633798	0.0101010101010101	Rejected
1.68579275569206	1.68733913825096	0.495020705294794	2.54918943618859	0.0202020202020202	Rejected
0.274970149092214	0.482931636015654	-1.00100150250438	1.00100150250438	0	Rejected
0.173116990652807	0.322962755637633	-1.33653220069031	2.00276101042581	0	Rejected
2.75861827901738	2.79840027421726	0.80865768578752	4.11300328948963	0.595959595959596	Confirmed
0.983926185792711	1.00100150250438	-0.723624017178984	2.17959250858759	0.0101010101010101	Rejected
4.85925081196874	4.95337478395177	3.14919025881818	5.70952649503934	0.98989898989899	Confirmed
1.63096906687952	1.5692268659506	0.674476891860984	2.7877101733933	0.0202020202020202	Rejected
0.386421523994767	1.00100150250438	-1.00100150250438	1.35725340892942	0	Rejected
1.26051065927744	1.34660241516352	0.177598386885122	2.21608828403489	0	Rejected
0.00836566739728392	0	-1.00100150250438	1.4035393426182	0	Rejected
0.735387683809084	1.05257916761414	-1.41675431502912	1.65223365717764	0	Rejected
0.611086481738427	1.00100150250438	-1.00100150250438	1.47477987595629	0	Rejected
0.911710493340697	1.00100150250438	-1.00100150250438	1.73942971339276	0	Rejected
0.827344469455006	1.00100150250438	-0.87079802305867	2.10169454755052	0	Rejected
2.1146090278147	2.1601139162321	-0.710797794054515	3.47946226867077	0.343434343434343	Rejected
6.09339648611582	6.09603474872887	4.7501159169608	7.57776743503421	1	Confirmed
8.86701353411596	9.06569614651505	6.19625800721793	10.5402888656657	1	Confirmed
1.99058918423934	2.14507930068853	0.0204937052031637	2.89349813969456	0.141414141414141	Rejected
8.15726361643754	8.3726309867959	4.87513455599986	9.92239284819096	1	Confirmed
0.455365380018173	1.00100150250438	-1.00100150250438	1.6120130263757	0	Rejected
0.346839835104717	0.371090922105707	-1.02500583882907	1.41667757563232	0	Rejected
2.37565863370188	2.36201455667675	0.498832990360591	3.78481314663867	0.393939393939394	Rejected
2.30703462936044	2.40041287721967	-0.0455054060453775	3.6437295492772	0.393939393939394	Rejected
2.25850651678752	2.37952779058673	-0.232255177178739	3.35951183628458	0.343434343434343	Rejected
-0.333278709269273	-1.00100150250438	-1.73492154928494	1.00100150250438	0	Rejected
5.53699188708489	5.64103718813968	4.30575761811524	6.51370739250978	1	Confirmed
-0.031588753269087	0	-1.41675431502912	1.41705050316284	0	Rejected
0.995588531194421	1.08607345003752	-1.00100150250438	2.03110780553472	0	Rejected
-0.230021704133361	-0.0398212691044485	-1.77192423116602	1.85348719010857	0	Rejected
0.402996743098199	0.0823421035034605	-1.73680800010173	1.41705050316284	0	Rejected
1.1976977139573	1.37625803503522	-1.64315950856832	2.6822098837178	0.0303030303030303	Rejected
1.72339007407019	1.67190310668637	0.622072288903286	2.80138580737883	0.0303030303030303	Rejected
1.72618476396756	1.76967577296866	-0.0632598656098194	2.90282021592628	0.0404040404040404	Rejected
0.652766786676551	0.978952145100037	-1.00100150250438	2.02577857188837	0	Rejected
4.50355002870647	4.58192751622745	2.19708143428293	5.72799362145729	0.96969696969697	Confirmed
1.51180690676163	1.62763491089387	0.00148303474925618	2.39551868283941	0.0303030303030303	Rejected
-0.111640784906861	-0.010962567770513	-1.91674295861587	1.00100150250438	0	Rejected
1.660536548869	1.78810711786486	-0.446881043682611	2.49874089968255	0.0303030303030303	Rejected
0.707241548996245	1.00100150250438	-1.00100150250438	1.74407136998459	0	Rejected
-0.29385457869108	-1.00100150250438	-1.66985251230451	1.46388594818208	0	Rejected
1.43661865191417	1.41650192470991	1.08165017319096	1.88803174326529	0	Rejected
0.50849953339529	0.946758916718868	-1.1434808050283	2.0550528639852	0	Rejected
0.201779658505713	0.538841777910843	-1.00100150250438	1.36314677368269	0	Rejected
0.46183402795176	0	-1.00100150250438	1.99638832104899	0	Rejected
1.32092806372756	1.48985695334245	-0.239513156253231	2.49653109352558	0.0303030303030303	Rejected
0.739030592579753	1.00100150250438	0	1.41653116080538	0	Rejected
-0.434629553606878	-1.00100150250438	-1.81364460230996	1.29225941803582	0	Rejected
0.794961518681279	1.00100150250438	-1.00100150250438	1.80999404296118	0	Rejected
5.87028047600895	5.95093070958289	4.27248707391264	7.16872733357462	1	Confirmed
0.0419920333177743	0	-1.00100150250438	1.00100150250438	0	Rejected
6.78425660489684	6.89136355414645	4.53192228479802	8.05471961233942	1	Confirmed
2.98636051885185	3.02046984897535	1.29779587863566	4.25757189989174	0.737373737373737	Confirmed
3.96818239526467	3.99510889192457	2.73302376901647	5.38856879862455	0.929292929292929	Confirmed
1.57892442156623	1.68923427783249	-5.33831435952483e-15	2.71122422991561	0	Rejected
0.507270316483654	0.757115089666111	-1.00100150250438	1.68128535877164	0	Rejected
0.099315368465627	0	-1.00100150250438	1.61159310221939	0	Rejected
1.04633547236716	0.922279747813049	0	2.19601985222182	0	Rejected
-0.337527430307928	0	-1.41332980252332	1.26693979201741	0	Rejected
1.28914851127799	1.50893870889095	-1.00100150250438	2.12235231594702	0	Rejected
2.21531999745308	2.25787934296042	-0.664261846137715	3.39249631462853	0.333333333333333	Rejected
0.595487088373303	0.40088596929359	-1.00100150250438	2.02862019491525	0.0101010101010101	Rejected
0.586593154403946	1.00100150250438	-1.00100150250438	1.41650192470991	0	Rejected
0.649936716500952	1.00100150250438	-1.00100150250438	1.66259566144497	0	Rejected
1.89510715552928	1.9486251844386	-0.199516265302138	3.19196724650199	0.161616161616162	Rejected
1.08520677455627	1.39535474943713	-1.10204341777442	2.34933011698934	0.0101010101010101	Rejected
-0.0818798561538562	0	-1.00100150250438	1.00100150250438	0	Rejected
0.360851370021359	0.238732079870871	-1.00100150250438	1.92844167674152	0	Rejected
0.605970976337252	1.00100150250438	-1.00100150250438	1.83933512141171	0	Rejected
0.954159255379288	1.02621098816475	-1.41261636127188	2.27508198006362	0.0202020202020202	Rejected
0.309893056231596	0.464035735862932	-1.61677708398031	2.16958078058169	0.0101010101010101	Rejected
2.44965730036426	2.50824253849404	-0.0213772662793749	3.76548375992644	0.494949494949495	Rejected
0.218009806792719	0.0104753697809367	-1.82417069508753	1.67003863277925	0	Rejected
1.42266153342302	1.44074995420201	0.0210273143008337	2.35203615388585	0.0101010101010101	Rejected
1.10141245990767	1.17115615676414	0	1.97313974270134	0	Rejected
0.12114583080156	0.069875934928484	-1.41436421273851	1.3712790262132	0	Rejected
0.317898907934463	0.0199165334228814	-1.02211115590629	1.56947094311359	0	Rejected
0.440070277722953	0.995043678892583	-1.29118879769017	1.92979364773951	0	Rejected
0.454163870910333	0.829038924862853	-1.00100150250438	1.73600725650086	0	Rejected
5.89271056393855	5.9313993982645	4.25222733583156	7.32244554368439	1	Confirmed
4.11409997331586	4.14936173968567	2.79395145245041	5.8315334063433	0.95959595959596	Confirmed
-0.153385734182347	0	-1.41641704914497	1.37021526937856	0	Rejected
1.44342942449304	1.43125800494827	0.498017578382524	2.36910143238557	0.0101010101010101	Rejected
0.387015189316986	0.950567006910106	-1.73673146665173	1.5441668812762	0	Rejected
0.310213859172844	0.313365624094283	-1.00100150250438	1.73350178109688	0	Rejected
0.424131528456493	1.00100150250438	-1.00100150250438	1.67105971658113	0	Rejected
0.136438318910272	0	-1.33571764183949	1.33262604784472	0	Rejected
1.64201460497115	1.73199514139861	0.564444162223387	2.51321179543021	0	Rejected
3.02797796440853	2.97763891916529	1.93819235231184	4.52861806272861	0.717171717171717	Confirmed
1.3041398910403	1.41491947236484	0	1.93157653187855	0	Rejected
0.780192988711557	1.00100150250438	-1.00100150250438	1.58700485122084	0	Rejected
0.184113122696765	0	-1.41643553111556	1.42382755891533	0	Rejected
2.64948287350255	2.6748979410064	1.37845137923919	3.99361652941251	0.565656565656566	Confirmed
0.509962852571844	1.00100150250438	-1.73632644455861	1.73161240895514	0	Rejected
0.0676086330077631	0	-1.69301045325983	1.25333157757108	0	Rejected
3.73690270363032	3.73799563652748	2.77036425571848	4.8036371334499	0.929292929292929	Confirmed
3.22958174992395	3.34599141000288	0.873057917558044	5.19413729126329	0.777777777777778	Confirmed
0.917165877817315	1.00100150250438	-0.269011904736193	1.85361960389167	0	Rejected
0.799559817225484	1.00100150250438	-1.00100150250438	1.62476766419428	0	Rejected
3.88409835168222	3.92882220461689	2.40028778675233	5.35320879833977	0.939393939393939	Confirmed
1.1473837986637	1.31075997421248	0.0487371336481571	2.10023151106749	0	Rejected
0.380422202511105	0	-1.00100150250438	1.62392749850405	0	Rejected
2.5872143670079	2.67753299046619	0.879091396439285	3.83707088057723	0.515151515151515	Confirmed
2.24468660201687	2.32574309363962	-0.878466136502048	3.30842433864419	0.373737373737374	Rejected
0.410923190546248	0.407707717624909	-1.31926632682314	1.35415197325709	0	Rejected
0.173283732915955	0	-1.39300105457988	1.73112845921566	0	Rejected
1.85076348917493	2.02496097078339	0.495198143768592	2.75447727841923	0.131313131313131	Rejected
3.5814685916981	3.56408753109771	2.24859539865528	4.69369489753844	0.909090909090909	Confirmed
2.51024135386267	2.64134667180484	0.943104376171829	3.72787167540549	0.494949494949495	Confirmed
0.781841171973799	0.902210900622043	-0.431098062076709	1.58360097770669	0	Rejected
0.546295075902352	1.00100150250438	-1.41701260331758	1.52031663198819	0	Rejected
0.292607283371008	0.708880205325406	-1.89657472196653	1.63177501301356	0	Rejected
2.09402796326745	2.1714844484233	0.20072561909516	3.86360908102695	0.252525252525253	Rejected
5.08512864137059	5.11070188523237	3.60301380437406	6.35998741084654	1	Confirmed
4.94208202651116	4.9593906911195	3.07877563539683	6.45904277873219	1	Confirmed
1.62838400342273	1.67966662688116	0.36145500762631	2.96883734320091	0.0202020202020202	Rejected
0.55739609268198	0.756530180509583	-0.468895048365392	1.41552421660478	0	Rejected
2.58873735909076	2.71298033584026	-0.183107537712321	4.06933967384791	0.515151515151515	Confirmed
1.12689196559629	1.2319262284487	0	2.03939075052554	0	Rejected
0.288486100243472	0	-1.41508404800271	1.92912144393288	0	Rejected
0.837037441522628	1.11675503277339	-1.00100150250438	1.65593983435784	0	Rejected
0.508702312877737	1.00100150250438	-1.00100150250438	1.41701472308177	0	Rejected
1.53756593310893	1.49914898563529	-0.921934875216697	2.58027521590992	0.0606060606060606	Rejected
1.65028232093309	1.40585331829782	0.475083070346756	2.90114687404806	0.0202020202020202	Rejected
3.02241521644171	3.03398573958175	1.08909553092104	4.71473357628514	0.686868686868687	Confirmed
0.0557919485976658	0.0640629255994807	-1.41688722313872	1.68148633159207	0	Rejected
0.935813122288592	1.00100150250438	-0.124464963225036	2.2137081224011	0.0101010101010101	Rejected
0.595825809404076	0.834115627878668	-1.00100150250438	1.77821592781017	0	Rejected
0.868574154883978	1.00100150250438	-0.837693021403617	1.76020018393689	0	Rejected
3.07672244576569	3.06371685502	1.3282694486143	4.35641756324743	0.808080808080808	Confirmed
-0.310124438908949	-0.105246832782361	-1.60372157499147	1.41690940725144	0	Rejected
1.99673949526368	2.0268155908527	0.507123266133832	3.86161507289665	0.191919191919192	Rejected
1.12342564242186	1.53020851098294	-1.7371515531158	1.99892516164441	0	Rejected
0.898177068842452	1.29722500619575	-1.00100150250438	1.87545859114325	0	Rejected
0.263595848535954	1.00100150250438	-1.41597190175625	1.72623410648562	0	Rejected
1.63115185266038	1.87047399772228	-0.615967717339748	2.47268571712905	0.0202020202020202	Rejected
1.03140827938349	1.00100150250438	-1.00100150250438	1.80807125299853	0	Rejected
1.85389394402188	1.96250553919036	-0.712482057417132	2.86943018951892	0.0707070707070707	Rejected
0.0717829993015084	0	-1.41502367496196	1.41671925261798	0	Rejected
1.26482204341223	1.32252227206173	-0.0104753697809314	1.80022670107156	0	Rejected
0.545216456821275	0.950376979040896	-1.00100150250438	1.59163651990067	0	Rejected
1.20234939873996	1.46594511660704	-0.779606623836395	2.21336546974335	0.0202020202020202	Rejected
0.414344051915878	0.538448881635102	-1.00100150250438	1.69668244858594	0	Rejected
0.175375800891909	0	-1.65275679541945	1.76358461210502	0	Rejected
-0.364741906257511	-0.627163958201173	-1.90543977965465	1.41691703154896	0	Rejected
1.18271125249971	1.29321404770535	-1.14170856977339	2.32222521876163	0	Rejected
-0.0118242312830617	0	-2.00146944728099	1.00100150250438	0	Rejected
0.710940751666654	1.00100150250438	-1.34406227991274	1.9040366169208	0	Rejected
0.827219029441649	1.00100150250438	-1.41674609062311	1.66491084250605	0	Rejected
0.514384169071897	1.00100150250438	-1.32542679242419	1.57478056508631	0	Rejected
0.303676069103635	0.291393068083189	-1.27789216213379	1.34908450485702	0	Rejected
1.32850826858153	1.36436948635955	0.466161735533828	2.10133863239624	0	Rejected
1.76358842269617	1.86269141896521	0.167903585287529	2.46634332786627	0.0404040404040404	Rejected
3.66608398285947	3.80530744120311	1.32460256133599	5.48210678936263	0.888888888888889	Confirmed
0.269689261689794	0.0711296095519474	-1.00100150250438	1.66648087291847	0	Rejected
1.39821502766382	1.63508212780246	-0.0830460525871146	2.05158392191812	0	Rejected
-0.0626039912113591	-0.0183648674283692	-1.35429525659206	1.40474360865163	0	Rejected
0.423790885162034	0.0100296321915547	-1.00100150250438	1.82345918257394	0	Rejected
2.00815617676931	2.08596477635195	0.630134699415283	3.18350418277456	0.141414141414141	Rejected
-0.206909360631693	0	-2.00759029832909	1.00100150250438	0	Rejected
0.510266614749545	0.866835789148454	-1.00100150250438	1.86268359951197	0	Rejected
-0.139855952970929	0	-1.6520967844742	1.35140788682524	0	Rejected
1.03616351013709	1.21161546608771	-1.41688216139393	1.96015058149516	0	Rejected
0.559663969665336	0.869543614771885	-1.38019879201215	1.89864816064686	0	Rejected
0.339742340451637	0.462273902231505	-1.32599501111147	1.73945042359818	0	Rejected
0.479985094106489	1.00100150250438	-1.00100150250438	1.41530046006052	0	Rejected
0.225574694900662	0	-1.00100150250438	1.62131849406933	0	Rejected
5.16872068588018	5.21045987436489	3.36177367551249	6.3689560123134	1	Confirmed
