# Supplementary material for: Integrative analysis of single-cell and microarray data reveals SPI1-centered macrophage regulatory signatures in ulcerative colitis
Source: Front Genet. 2025 Sep 5;16:1617834. doi: 10.3389/fgene.2025.1617834 (PMC12446007; doi:10.3389/fgene.2025.1617834)
Supplement: Supplementary file 3 [file DataSheet2.zip › TableS13.csv]

opt_genes
IRAK3
LYN
IL1RN
CD55
CSF3R
KYNU
S100A8
PEA15
MMP10
CD40
IL1B
S100A9
MMP9
HLA-DMA
LILRB2
PFKFB3
RAB31
RASSF5
HCLS1
FPR1
RILPL2
CTSH
ITGAX
FCN1
MMP12
ITGB2
PTAFR
CLEC4E
ASAP1
CD80
