# Supplementary material for: Integrative analysis of single-cell and microarray data reveals SPI1-centered macrophage regulatory signatures in ulcerative colitis
Source: Front Genet. 2025 Sep 5;16:1617834. doi: 10.3389/fgene.2025.1617834 (PMC12446007; doi:10.3389/fgene.2025.1617834)
Supplement: Supplementary file 3 [file DataSheet2.zip › TableS14.csv]

Variables	Accuracy	Kappa	AccuracySD	KappaSD	ErrorRate
5	0.973567251461988	0.899296959373341	0.0357574231267928	0.142010467733149	0.0264327485380117
10	0.981988304093567	0.931752289591127	0.0347597754851752	0.135771276420009	0.0180116959064328
15	0.985146198830409	0.94130679332033	0.0321167294115838	0.134984840434516	0.0148538011695907
20	0.986198830409357	0.949283077263181	0.0260662339389662	0.0962237766165141	0.0138011695906433
30	0.987362573099415	0.954388863043666	0.0227237279766291	0.083243371560769	0.0126374269005848
40	0.98625730994152	0.948089379394784	0.0234234926903076	0.0895821648408597	0.0137426900584795
50	0.979883040935672	0.923069925830226	0.0280559995234567	0.107925719836097	0.0201169590643275
272	0.979883040935672	0.925839550445361	0.0280559995234567	0.104811711400498	0.0201169590643275
